# Supplementary material for: Transcriptomic and metabolomic analyses of cucumber fruit peels reveal a developmental increase in terpenoid glycosides associated with age-related resistance to Phytophthora capsici
Source: Hortic Res. 2017 May 24;4:17022–. doi: 10.1038/hortres.2017.22 (PMC5442961; doi:10.1038/hortres.2017.22)
Supplement: Supplementary Figures [file hortres201722-s1.csv]

	CsaGene	GOterm
1	Csa1G000010	GO:0022626; GO:0006414; GO:0005737; GO:0003735; GO:0005840; GO:0005622
2	Csa1G000020	GO:0005829; GO:0009306; GO:0000932; GO:0009651; GO:0003676; GO:0003723; GO:0005783; GO:0005618; GO:0016788; GO:0005635; GO:0003712; GO:0005886; GO:0046686; GO:0009507; GO:0010494; GO:0006402; GO:0035194; GO:0004518; GO:0016442; GO:0031047
3	Csa1G000030	GO:0005737; GO:0016491
4	Csa1G000040	GO:0000139; GO:0005768; GO:0010417; GO:0080116; GO:0016020; GO:0005794; GO:0045492; GO:0005802; GO:0003824; GO:0047517; GO:0042546; GO:0009834; GO:0016021
5	Csa1G000050	GO:0005515; GO:0010077; GO:0009908; GO:0009740; GO:0031490; GO:0006355; GO:0043565; GO:0042803; GO:0003700; GO:0006351; GO:0043621; GO:0010582; GO:0005634; GO:0030154; GO:0003677
6	Csa1G000550	GO:0003700; GO:0006355; GO:0003677; GO:0005515; GO:0009873; GO:0005634; GO:0006351; GO:0050832
7	Csa1G000560	GO:0005737; GO:0008150; GO:0005515
8	Csa1G000570	GO:0009535; GO:0015995; GO:0009941; GO:0009534; GO:0009507; GO:0032259; GO:0031969; GO:0046406; GO:0005737
9	Csa1G000580	GO:0045892; GO:0008285; GO:0010227; GO:0005634; GO:0006355; GO:0043565; GO:0009734; GO:0003677; GO:0010150; GO:0010047; GO:0006351; GO:0003700; GO:0048481; GO:0009737; GO:0005515; GO:0009911; GO:0046983; GO:0009725
10	Csa1G000590
11	Csa1G000600	GO:0009941; GO:0005524; GO:0009706; GO:0010380; GO:0031897; GO:0004176; GO:0009570; GO:0009536; GO:0045037; GO:0006508; GO:0005618; GO:0009535; GO:0045036; GO:0009507; GO:0009532; GO:0009735; GO:0016887; GO:0009658; GO:0005739; GO:0019538; GO:0005515
12	Csa1G000610	GO:0005737; GO:0009738; GO:0043405; GO:0043622; GO:0008138; GO:0005515; GO:0004721; GO:0010119; GO:0004725; GO:0006470; GO:0033549; GO:0010468; GO:0009737; GO:0016301; GO:0016311; GO:0016791
13	Csa1G000620
14	Csa1G000630	GO:0003674; GO:0008150; GO:0005739
15	Csa1G000640	GO:0009507; GO:0016021; GO:0005506; GO:0046872
16	Csa1G000650	GO:0016747; GO:0005576; GO:0019748; GO:0009506; GO:0009505; GO:0006508; GO:0004185
17	Csa1G000660	GO:0009506; GO:0005576; GO:0009505; GO:0004185; GO:0019748; GO:0016747; GO:0006508
18	Csa1G000670	GO:0006633; GO:0009507; GO:0009570; GO:0009941; GO:0009735; GO:0009627; GO:0000036; GO:0042335; GO:0009416
19	Csa1G000680	GO:0016021; GO:0005743; GO:0009651; GO:0005739; GO:0005774; GO:0006810; GO:0016020; GO:0005618; GO:0009507
20	Csa1G000690	GO:0003723; GO:0006396; GO:0016779
21	Csa1G000700	GO:0006351; GO:0046983; GO:0006355; GO:0009739; GO:0005634; GO:0003677; GO:0003700
22	Csa1G000710	GO:0003674; GO:0008150; GO:0005737; GO:0005515
23	Csa1G000720	GO:0030170; GO:0005789; GO:0005783; GO:0009507; GO:0005773; GO:0009640; GO:0046512; GO:0016020; GO:0016021; GO:0006915; GO:0043067; GO:0030148; GO:0009555; GO:0005515; GO:0004758; GO:0003824; GO:0009058; GO:0008152; GO:0016740
24	Csa1G000730
25	Csa1G000740	GO:0061630; GO:0043161; GO:0000209; GO:0006511; GO:0005634; GO:0031625; GO:0016740; GO:0004842; GO:0005737; GO:0005829; GO:0005515
26	Csa1G000750	GO:0008150; GO:0005737; GO:0003677
27	Csa1G000760
28	Csa1G000770	GO:0071051; GO:0071034; GO:0003723; GO:0034427; GO:0071049; GO:0071035; GO:0043928; GO:0034475; GO:0000177; GO:0004527; GO:0071038; GO:0000467; GO:0000176; GO:0003677; GO:0006355
29	Csa1G001270
30	Csa1G001280	GO:0005743; GO:0006626; GO:0009507; GO:0071806; GO:0005758; GO:0005739; GO:0015031; GO:0015450; GO:0046872
31	Csa1G001290	GO:0015770; GO:0009793; GO:0005887; GO:0005886; GO:0010431; GO:0051260; GO:0005515; GO:0008515; GO:0016021; GO:0051119; GO:0016020
32	Csa1G001300	GO:0005886; GO:0005515; GO:0015770; GO:0005887; GO:0051119; GO:0016021; GO:0008515; GO:0016020
33	Csa1G001310	GO:0005829; GO:0001522; GO:0003723; GO:0005737; GO:0009982; GO:0009451
34	Csa1G001320	GO:0005886; GO:0003674; GO:0005515
35	Csa1G001330	GO:0005634; GO:0016310; GO:0016301; GO:0005524
36	Csa1G001340	GO:0005634; GO:0016310; GO:0016301; GO:0005524
37	Csa1G001350
38	Csa1G001360	GO:0005737; GO:0016747; GO:0010345; GO:0052325; GO:0016740; GO:0050734
39	Csa1G001370
40	Csa1G001380	GO:0003677; GO:0005737
41	Csa1G001390	GO:0003677; GO:0005634; GO:0006338; GO:0016514; GO:0006355; GO:0006351; GO:0003682; GO:0007275; GO:0005515
42	Csa1G001400	GO:0005634; GO:0000724; GO:0007126; GO:0000712; GO:0000166
43	Csa1G001410	GO:0009414; GO:0003674; GO:0005739; GO:0009555; GO:0006950; GO:0010507; GO:0016021; GO:0009908; GO:0009409; GO:0009737; GO:0042538
44	Csa1G001420	GO:0005737
45	Csa1G001430	GO:0005634; GO:0046872; GO:0005737; GO:0046916; GO:0005886; GO:0030001; GO:0046914
46	Csa1G001440
47	Csa1G001450	GO:0005634; GO:0006355; GO:0046872; GO:0003677; GO:0006351; GO:0048653
48	Csa1G001460	GO:0009737; GO:0005747; GO:0005515; GO:0031966; GO:0005739; GO:0005774; GO:0009853; GO:0010228; GO:0045271; GO:0009507; GO:0009651; GO:0046872
49	Csa1G001470	GO:0016021; GO:0031225; GO:0003674; GO:0008150
50	Csa1G001480	GO:0030554; GO:0016021; GO:0005515
51	Csa1G001490	GO:0008152; GO:0005576; GO:0016788; GO:0005886; GO:0003824
52	Csa1G001500	GO:0009507; GO:0006355; GO:0016592; GO:0003674; GO:0006351
53	Csa1G001510	GO:0005737; GO:0006457
54	Csa1G001520	GO:0009099; GO:0000287; GO:0003984; GO:0009570; GO:0009097; GO:0009082; GO:0009507; GO:0050660; GO:0004737; GO:0030976; GO:0009635; GO:0003824
55	Csa1G001530	GO:0003674; GO:0005634; GO:0008150
56	Csa1G002030	GO:0016567; GO:0005634; GO:0005515
57	Csa1G002040	GO:0004722; GO:0046872; GO:0003993; GO:0005576; GO:0016787
58	Csa1G002050	GO:0005634
59	Csa1G002060	GO:0045859; GO:0019887; GO:0009505; GO:0003824
60	Csa1G002070
61	Csa1G002080	GO:0009507; GO:0003677; GO:0005634; GO:0003676; GO:0008150
62	Csa1G002090	GO:0009507; GO:0055114; GO:0009611; GO:0016021; GO:0019825; GO:0005506; GO:0016705; GO:0004497; GO:0020037
63	Csa1G002100	GO:0005829; GO:0005730; GO:0005732; GO:0034457; GO:0003674; GO:0005634; GO:0006364
64	Csa1G002110	GO:0005509; GO:0005634; GO:0009611; GO:0005886
65	Csa1G002120	GO:0009507; GO:0016788; GO:0060918; GO:0009658; GO:0009793; GO:0003723; GO:0004519; GO:0046872; GO:0003824; GO:0009942; GO:0003677; GO:0003682
66	Csa1G002130	GO:0009507; GO:0004055; GO:0005524; GO:0009570; GO:0006526; GO:0009536
67	Csa1G002140	GO:0005730; GO:0009506; GO:0005634; GO:0005618
68	Csa1G002150	GO:0005524; GO:0004017; GO:0005507; GO:0005739; GO:0005737; GO:0005774; GO:0046686; GO:0006139; GO:0019205; GO:0016776
69	Csa1G002160	GO:0005773; GO:0006508; GO:0005829; GO:0008237; GO:0005774; GO:0046686; GO:0008270; GO:0004177; GO:0009507
70	Csa1G002660	GO:0005773; GO:0006508; GO:0005829; GO:0008237; GO:0005774; GO:0046686; GO:0008270; GO:0004177; GO:0009507
71	Csa1G002670	GO:0005774; GO:0016020; GO:0005739; GO:0005886; GO:0006850; GO:0009507; GO:0005622; GO:0005623; GO:0005743
72	Csa1G002680	GO:0009738; GO:0009651; GO:0045892; GO:0005634; GO:0006351; GO:0009409; GO:0005515; GO:0009737
73	Csa1G002690	GO:0009507; GO:0009570; GO:0009508; GO:0009295; GO:0005634; GO:0005515; GO:0005829; GO:0003676
74	Csa1G002700	GO:0005634; GO:0008150; GO:0005515
75	Csa1G002710	GO:0006075; GO:0005886; GO:0009556; GO:0009555; GO:0000148; GO:0003843; GO:0071555; GO:0016021; GO:0008360; GO:0009506; GO:0048589; GO:0005794; GO:0016757; GO:0016020
76	Csa1G002720	GO:0040008; GO:0009055; GO:0010181; GO:0004633; GO:0015937; GO:0042538; GO:0005737; GO:0003824
77	Csa1G002730	GO:0015854; GO:0005215; GO:0015853; GO:0016020; GO:0006810; GO:0006863; GO:0055085; GO:0016021; GO:0005345
78	Csa1G002740	GO:0008150; GO:0005737; GO:0005515
79	Csa1G002750	GO:0016021; GO:0046872; GO:0003676; GO:0008270; GO:0008150
80	Csa1G002760	GO:0004109; GO:0006779; GO:0009507; GO:0016491; GO:0055114; GO:0005737; GO:0051536; GO:0003824
81	Csa1G002770	GO:0051536; GO:0046872; GO:0005737; GO:0008283; GO:0009734; GO:0010084; GO:0005719; GO:0033588; GO:0002098; GO:0009294; GO:0035265; GO:0004402; GO:0010928; GO:0005634; GO:0005829; GO:2000025; GO:0008080; GO:0003824
82	Csa1G002780	GO:0009570; GO:0009941; GO:0008152; GO:0009507; GO:0046872; GO:0016787
83	Csa1G002790	GO:0016747; GO:0016740; GO:0005737
84	Csa1G002800	GO:0009908; GO:0009723; GO:0030154; GO:2000377; GO:0009863; GO:0005634; GO:0006355; GO:0009867; GO:0009938; GO:0009739; GO:0003700; GO:0000989; GO:0042538; GO:0009651; GO:0006351; GO:0009737; GO:0009740
85	Csa1G002810	GO:0030091; GO:0008113; GO:0005829; GO:0006979; GO:0006464; GO:0055114; GO:0009507; GO:0016671
86	Csa1G002820	GO:0006914; GO:0007275; GO:0005834; GO:0000166; GO:0005737; GO:0015031; GO:0005515
87	Csa1G002830	GO:0005634; GO:0016787
88	Csa1G002840	GO:0008150; GO:0005834; GO:0005886; GO:0000166; GO:0005515
89	Csa1G002850	GO:0003674; GO:0007129; GO:0005634; GO:0006281; GO:0051382
90	Csa1G002860	GO:0004674; GO:0005886; GO:0018108; GO:0004713; GO:0005524; GO:0006468; GO:0031349; GO:0060862; GO:0016301; GO:0010942; GO:0007169; GO:0004672; GO:0005515
91	Csa1G002870	GO:0043621; GO:0042803; GO:0010088; GO:0005634
92	Csa1G002880	GO:0030091; GO:0006464; GO:0004719; GO:0005737; GO:0005829; GO:0009651; GO:0009737; GO:0009845; GO:0007568
93	Csa1G002890	GO:0000166; GO:0016553; GO:0009535; GO:0009941; GO:0009570; GO:0030529; GO:0006397; GO:0045087; GO:0009507; GO:0003723; GO:0006396; GO:0009631; GO:0009451; GO:0043489; GO:0008266; GO:0009579; GO:0003676
94	Csa1G002900	GO:0080167; GO:0005737; GO:0034484; GO:0009506; GO:0016757; GO:0052692; GO:0004553; GO:0006979; GO:0003824
95	Csa1G002910	GO:0005576; GO:0016021; GO:0008150; GO:0003674
96	Csa1G002920	GO:0005886; GO:0016874; GO:0009690; GO:0008270; GO:0004842; GO:0009850; GO:0080148; GO:0005634; GO:0005515
97	Csa1G002930	GO:0009507; GO:0003674; GO:0008150
98	Csa1G002940	GO:0003674; GO:0008150; GO:0005634; GO:0005515
99	Csa1G002950
100	Csa1G003450	GO:0009555; GO:0055046; GO:0005634; GO:0005515
101	Csa1G003460	GO:0005774; GO:0006855; GO:0016021; GO:0015238; GO:0016020; GO:0005215; GO:0009624; GO:0005886; GO:0015297; GO:0055085
102	Csa1G003470	GO:0016021; GO:0016020; GO:0006855; GO:0015297; GO:0015238; GO:0005215; GO:0055085
103	Csa1G003480	GO:0005739; GO:0016021; GO:0008150; GO:0003674
104	Csa1G003490	GO:0005774; GO:0006855; GO:0016021; GO:0015238; GO:0016020; GO:0005215; GO:0009624; GO:0005886; GO:0015297; GO:0055085
105	Csa1G003500	GO:0005739; GO:0016021; GO:0008150; GO:0003674
106	Csa1G003510	GO:0016301; GO:0006468; GO:0004712; GO:0004674; GO:0005524; GO:0004672
107	Csa1G003520	GO:0031425; GO:0006397; GO:0009507; GO:0003674; GO:0005515; GO:0008270
108	Csa1G003530	GO:0005739; GO:0008380; GO:0009507
109	Csa1G003540	GO:0009570; GO:0003746; GO:0018119; GO:0009535; GO:0005730; GO:0009941; GO:0003924; GO:0009534; GO:0009507; GO:0005515; GO:0016020; GO:0006414; GO:0006412; GO:0048046; GO:0009295; GO:0009536; GO:0005634; GO:0005525; GO:0005622
110	Csa1G004040	GO:0055114; GO:0019825; GO:0016021; GO:0005506; GO:0016705; GO:0020037
111	Csa1G004050	GO:0005886; GO:0016301; GO:0030246; GO:0005773; GO:0004672; GO:0005524; GO:0006468
112	Csa1G004060	GO:0005634; GO:0016787; GO:0006950
113	Csa1G004070
114	Csa1G004080	GO:0010501; GO:0005829; GO:0005634; GO:0008026; GO:0004004; GO:0003676; GO:0005524
115	Csa1G004090	GO:0008026; GO:0005634
116	Csa1G004100	GO:0055114; GO:0005777; GO:0048038; GO:0009507; GO:0005507; GO:0009308; GO:0008131
117	Csa1G004110
118	Csa1G004120	GO:0006355; GO:0003677; GO:0045892; GO:0005634; GO:0003682; GO:0006351
119	Csa1G004130	GO:0005634; GO:0005730; GO:0006355; GO:0016575; GO:0004407; GO:0009941; GO:0005515; GO:0009793; GO:0016441; GO:0009651; GO:0010431; GO:0006351; GO:0016458; GO:0010228; GO:0009737
120	Csa1G004140	GO:1900864; GO:0005739; GO:0005515
121	Csa1G004150
122	Csa1G004160
123	Csa1G004170	GO:0005634; GO:0010199
124	Csa1G004180	GO:0005737
125	Csa1G004190	GO:0005634; GO:0005622; GO:0003676
126	Csa1G004210	GO:0000786; GO:0003677; GO:0006334
127	Csa1G004220	GO:0016491; GO:0005634
128	Csa1G004230	GO:0005634; GO:0008150; GO:0003674
129	Csa1G004240	GO:0005886; GO:0005524; GO:0016301; GO:0006468; GO:0004674; GO:0007169; GO:0004672; GO:0005515
130	Csa1G004250	GO:0005618; GO:0016887; GO:0051301; GO:0005515; GO:0005634; GO:0005524; GO:0005829; GO:0005856; GO:0009524; GO:0005794; GO:0016787; GO:0015031; GO:0007049
131	Csa1G004260
132	Csa1G004270	GO:0070079; GO:0043985; GO:0033746; GO:0003700; GO:0000987; GO:0070078; GO:0005634; GO:0033749; GO:0010030
133	Csa1G004280	GO:0005576; GO:0008150; GO:0003674
134	Csa1G004290	GO:0005215; GO:0006810; GO:0009507
135	Csa1G004300
136	Csa1G004310	GO:0003674; GO:0040029
137	Csa1G004320
138	Csa1G004330	GO:0034473; GO:0000467; GO:0071042; GO:0044822; GO:0071035; GO:0034476; GO:0034427; GO:0017091; GO:0071028; GO:0034475; GO:0000177; GO:0043928; GO:0005737; GO:0003723; GO:0071038; GO:0090503; GO:0000176; GO:0000175; GO:0006396
139	Csa1G004340	GO:0016021; GO:0009507; GO:0003674; GO:0008150
140	Csa1G004350	GO:0005515; GO:0080188; GO:0009506; GO:0009941; GO:0031935; GO:0005634; GO:0042803; GO:0016887
141	Csa1G004360
142	Csa1G004370	GO:0034047; GO:0005737; GO:0005829; GO:0006470; GO:0000159; GO:0007165; GO:0000166; GO:0008601; GO:0005515
143	Csa1G004870	GO:0006355; GO:0009723; GO:0005515; GO:0043565; GO:0009736; GO:0005634; GO:0010094; GO:0003700; GO:0003677
144	Csa1G004880	GO:0080008; GO:0000166; GO:0005634; GO:0008150; GO:0005515
145	Csa1G004890	GO:0035556; GO:0035091; GO:0005737
146	Csa1G004900	GO:0005634; GO:0003677; GO:0045697; GO:0006351; GO:0006355; GO:0010183; GO:0003700; GO:0003682; GO:0009553
147	Csa1G004910	GO:0071731; GO:0048527; GO:0005747; GO:0005730; GO:0016021; GO:0009733; GO:0007005; GO:0005739; GO:0009651; GO:0005773; GO:0051301; GO:0016049; GO:0005774; GO:0016020; GO:0009723; GO:0005886
148	Csa1G004920	GO:0005634; GO:0003674; GO:0008150
149	Csa1G004930	GO:0046872; GO:0030604; GO:0019288; GO:0009570; GO:0055114; GO:0008299; GO:0009507; GO:0046686; GO:0070402; GO:0016853; GO:0005515
150	Csa1G004940	GO:0005886; GO:0005778; GO:0006625; GO:0005777; GO:0005515; GO:0016560; GO:0005623; GO:0016021; GO:0005739; GO:0007031; GO:0005634; GO:0008565; GO:0005829
151	Csa1G004950	GO:0009507; GO:0003723; GO:0000178
152	Csa1G004960	GO:0005575; GO:0005515
153	Csa1G004970	GO:0005886; GO:0008150; GO:0005634; GO:0016021; GO:0016020
154	Csa1G004980	GO:0009507; GO:0010343; GO:0000304; GO:0042651; GO:0005515
155	Csa1G004990	GO:0010182; GO:0016567; GO:0008270; GO:0004842; GO:0016874; GO:0016021; GO:0005515
156	Csa1G005490	GO:0008150; GO:0005576; GO:0005618; GO:0004650; GO:0048046
157	Csa1G005500	GO:0005524; GO:0006468; GO:0009506; GO:0004674; GO:0005886; GO:0016301; GO:0004712; GO:0005737; GO:0004672
158	Csa1G005510	GO:0005575; GO:0016301; GO:0006468; GO:0004674; GO:0004712; GO:0005524; GO:0004672; GO:0004713
159	Csa1G005520	GO:0005739; GO:0004029; GO:0009507; GO:0005759; GO:0004028; GO:0005524; GO:0055114; GO:0046686; GO:0008152; GO:0016491; GO:0016620
160	Csa1G005530	GO:0006811; GO:0055085; GO:0005886; GO:0005516; GO:0030553; GO:0030552; GO:0016021; GO:0005216; GO:0030551; GO:0016020
161	Csa1G005540	GO:0009507; GO:0016740; GO:0008295; GO:0005829; GO:0004766; GO:0003824
162	Csa1G005550
163	Csa1G005560	GO:0005992; GO:0016757; GO:0005634; GO:0004805; GO:0003824
164	Csa1G005570	GO:0016021; GO:0005576
165	Csa1G005580	GO:0016458; GO:0001172; GO:0005730; GO:0005634; GO:0010495; GO:0030422; GO:0016246; GO:0003968; GO:0005515; GO:0050832; GO:0007267; GO:0016441; GO:0000166; GO:0003676
166	Csa1G005590	GO:0016567; GO:0005737; GO:0006511; GO:0005634; GO:0005524; GO:0004842; GO:0005829
167	Csa1G005600	GO:0004046; GO:0006520; GO:0009507; GO:0005783; GO:0008152; GO:0016787; GO:0005737
168	Csa1G005610	GO:0005576; GO:0007264; GO:0005515; GO:0005856; GO:0009788; GO:0005737; GO:0009664; GO:0019903; GO:0019901; GO:0005634; GO:0009531; GO:0005525; GO:0005886
169	Csa1G005620	GO:0035278; GO:0006368; GO:0000932; GO:0070449; GO:0042787; GO:0004842; GO:0003677; GO:0005634; GO:0006351; GO:0003682
170	Csa1G005630	GO:0005739; GO:0006412; GO:0005761; GO:0003735; GO:0005840; GO:0005622
171	Csa1G005640	GO:0055085; GO:0022857; GO:0005618; GO:0005773; GO:0005215; GO:0005783; GO:0005886; GO:0016021; GO:0016020; GO:0009506; GO:0006810
172	Csa1G005650	GO:0003674; GO:0005634
173	Csa1G005660	GO:0005737; GO:0005856; GO:0003700; GO:0051017; GO:0051015; GO:0008270; GO:0015629; GO:0005886
174	Csa1G005670	GO:0005739; GO:0005749; GO:0045273; GO:0006099; GO:0009507; GO:0003674
175	Csa1G005680	GO:0003674; GO:0005739; GO:0008150
176	Csa1G005690	GO:0006351; GO:0006355; GO:0005634; GO:1902478; GO:0006950; GO:0005516; GO:0003677
177	Csa1G005700
178	Csa1G005710	GO:0016021; GO:0030433; GO:0097466; GO:0005789; GO:0005783; GO:0004571; GO:0006491; GO:0030968; GO:0006487; GO:0004559; GO:0005509; GO:0016020
179	Csa1G005720	GO:0046872; GO:0042744; GO:0006979; GO:0004601; GO:0005576; GO:0055114; GO:0020037
180	Csa1G005730	GO:0016567; GO:0004842; GO:0005634; GO:0070696; GO:0016874; GO:0005515; GO:0005488
181	Csa1G005740	GO:0005773; GO:0009507; GO:0004561; GO:0048316
182	Csa1G005750	GO:0005773; GO:0009507; GO:0004561; GO:0048316
183	Csa1G005760
184	Csa1G005770	GO:0005575; GO:0003674; GO:0008150
185	Csa1G006270	GO:0055114; GO:0009516; GO:0005829; GO:0005618; GO:0019285; GO:0009651; GO:0004028; GO:0009507; GO:0009414; GO:0008152; GO:0016491; GO:0016620
186	Csa1G006280	GO:0009058; GO:0005829; GO:0005777; GO:0005737; GO:0046686; GO:0016779
187	Csa1G006290	GO:0006355; GO:0005515; GO:0006351; GO:0032876; GO:0042023; GO:0003700; GO:0005634; GO:0003677; GO:0005667
188	Csa1G006300	GO:0006355; GO:0009736; GO:0006351; GO:0000156; GO:0000160; GO:0005634; GO:0009735; GO:0010114; GO:0005515; GO:0007623; GO:0005737
189	Csa1G006310	GO:0005515; GO:0010584; GO:0090439; GO:0005783; GO:0080110; GO:0030639; GO:0009813; GO:0009699; GO:0005737; GO:0003824; GO:0008152; GO:0009058; GO:0016747
190	Csa1G006320	GO:0005737; GO:0009626; GO:0042803; GO:0009862; GO:0009507; GO:0006629; GO:0004806; GO:0005634; GO:0005515; GO:0001666; GO:0009627; GO:0010942; GO:0010618; GO:0000304; GO:0010310; GO:0006952; GO:0016298; GO:0004871
191	Csa1G006330	GO:0005634; GO:0008270; GO:0005515
192	Csa1G007830	GO:0005737; GO:0008150; GO:0005874; GO:0005515; GO:0005488
193	Csa1G007840
194	Csa1G007850	GO:0006355; GO:0006357; GO:0035066; GO:0003700; GO:0005634; GO:0046686; GO:0009753; GO:0003682; GO:0006338; GO:0009751; GO:0009733; GO:0006351; GO:0009739; GO:0003677; GO:0009737; GO:0009651; GO:0004402; GO:0003713; GO:0009723
195	Csa1G007860	GO:0005524; GO:0009409; GO:0006468; GO:0009408; GO:0004672; GO:0009651; GO:0016301; GO:0045727; GO:0005634; GO:0004674
196	Csa1G007870	GO:0008565; GO:0006606; GO:0031965; GO:0043484; GO:0005623; GO:0005634; GO:0008139; GO:0005737; GO:0006886; GO:0008536; GO:0005488
197	Csa1G007880	GO:0005739; GO:0030272; GO:0005737; GO:0035999; GO:0046653; GO:0009396; GO:0005524
198	Csa1G007890	GO:0005576; GO:0046564; GO:0006950; GO:0033609; GO:0005618; GO:0045735; GO:0030145
199	Csa1G007900	GO:0046564; GO:0005576; GO:0006950; GO:0033609; GO:0005618; GO:0045735; GO:0030145
200	Csa1G007910	GO:0005634; GO:0003677; GO:0046983; GO:0006355; GO:0003700; GO:0006351
201	Csa1G008410	GO:0007017; GO:0005737; GO:0005875; GO:0003777; GO:0030286
202	Csa1G008420	GO:0005634; GO:0008150; GO:0009507; GO:0003674
203	Csa1G008430	GO:0006355; GO:0003677; GO:0048658; GO:0055046; GO:0052545; GO:0005634; GO:0003700; GO:0048654; GO:0003682; GO:0006351
204	Csa1G008440	GO:0004812; GO:0005634; GO:0008150
205	Csa1G008450	GO:0055085; GO:0016021
206	Csa1G008460	GO:0055085; GO:0016021
207	Csa1G008470	GO:0055085; GO:0016021
208	Csa1G008480	GO:0005634; GO:0008150; GO:0008270; GO:0005515
209	Csa1G008490	GO:0016579; GO:0006511; GO:0046872; GO:0036459; GO:0005634; GO:0005515
210	Csa1G008500	GO:0009507; GO:0005515
211	Csa1G008510
212	Csa1G008520	GO:0051453; GO:0005886; GO:0009651; GO:1902600; GO:0005887; GO:0016887; GO:0008553; GO:0043231; GO:0000166; GO:0046872; GO:0016021
213	Csa1G008530	GO:0005886; GO:1901349; GO:0016020; GO:0098656; GO:0005215; GO:0098655; GO:0080167; GO:0090449; GO:0009506; GO:0006857; GO:0015992; GO:0016021; GO:0090448; GO:0006810
214	Csa1G008540	GO:0005886; GO:1901349; GO:0016020; GO:0098656; GO:0005215; GO:0098655; GO:0080167; GO:0090449; GO:0009506; GO:0006857; GO:0015992; GO:0016021; GO:0090448; GO:0006810
215	Csa1G008550	GO:0004672; GO:0005886; GO:0005524; GO:0006468; GO:0005515
216	Csa1G008560	GO:0042128; GO:0009624; GO:0010119; GO:0015293; GO:0016021; GO:0005509; GO:0005886; GO:0080168; GO:0090440; GO:0005215; GO:0016020; GO:0006810
217	Csa1G008570	GO:0016020; GO:0005774; GO:0005886; GO:0005794; GO:0005773; GO:0043424; GO:0009506; GO:0005515
218	Csa1G008580	GO:0009507; GO:0009697; GO:0006952; GO:0008909; GO:0042372; GO:0009058; GO:0009536
219	Csa1G009080
220	Csa1G009580	GO:0006355; GO:0043565; GO:0003700; GO:0005634; GO:0006351; GO:0006952
221	Csa1G009590	GO:0009507; GO:0005886; GO:0008150; GO:0003674
222	Csa1G009600	GO:0005215; GO:0005576; GO:0042626; GO:0006810; GO:0016021; GO:0005524; GO:0016887
223	Csa1G009610	GO:0005215; GO:0042626; GO:0009506; GO:0005886; GO:0006810; GO:0016021; GO:0005524; GO:0016887
224	Csa1G009620	GO:0005737; GO:0016853; GO:0030246; GO:0004034; GO:0006012; GO:0005975; GO:0003824
225	Csa1G009630	GO:0004034; GO:0030246; GO:0006012; GO:0019318; GO:0005737; GO:0003824; GO:0005975; GO:0016853
226	Csa1G009640	GO:0001881; GO:0005771; GO:0007034; GO:0006623; GO:0030904; GO:0004722; GO:0008333; GO:0016020; GO:0043231
227	Csa1G009650	GO:0009414; GO:0009409; GO:0009737; GO:0003674; GO:0042538; GO:0016021; GO:0005634
228	Csa1G009660	GO:0010106; GO:0003700; GO:0005634; GO:0006351; GO:0003677; GO:0046983; GO:0055072; GO:0006355
229	Csa1G009670	GO:0009507; GO:0008150; GO:0003674; GO:0016021
230	Csa1G009680	GO:0006351; GO:0010229; GO:0005515; GO:0009737; GO:0006355; GO:0005634; GO:0009735; GO:0031347; GO:0010029; GO:0003700; GO:0008283; GO:0009739
231	Csa1G009690	GO:0022625; GO:0006412; GO:0005730; GO:0005737; GO:0003723; GO:0005840; GO:0009507; GO:0042254; GO:0003735; GO:0005622
232	Csa1G009700	GO:0009753; GO:0009723; GO:0006355; GO:0009751; GO:0009651; GO:0046686; GO:0005634; GO:0003700; GO:0003677; GO:0009737; GO:0080167; GO:0003682; GO:0009733
233	Csa1G009710	GO:0005515; GO:0048509; GO:0006351; GO:0046872; GO:0045892; GO:0003677; GO:0042803; GO:0003700; GO:0009640; GO:0043392; GO:0009739; GO:0005634; GO:0007275; GO:0009733; GO:0009737; GO:0005737; GO:0009735; GO:0009741
234	Csa1G009720
235	Csa1G009730	GO:0009308; GO:0009790; GO:0017126; GO:0005737; GO:0051302; GO:0048038; GO:0005507; GO:0005634
236	Csa1G009740	GO:0003677; GO:0006355; GO:0005634; GO:0006351; GO:0051302; GO:0003700
237	Csa1G009750	GO:0003674; GO:0008150; GO:0005739; GO:0005515; GO:0008270
238	Csa1G009760	GO:0009570; GO:0006099; GO:0010319; GO:0009941; GO:0016615; GO:0030060; GO:0005774; GO:0008746; GO:0009532; GO:0055114; GO:0009507; GO:0009409; GO:0005739; GO:0048046; GO:0016020; GO:0009793; GO:0009735; GO:0009536; GO:0005975; GO:0003824; GO:0016616; GO:0019752; GO:0016491
239	Csa1G009770	GO:0009941; GO:0010189; GO:0031969; GO:0005515; GO:0009535; GO:0009507; GO:0015995; GO:0009534; GO:0015979; GO:0016020; GO:0055114; GO:0045550; GO:0016628; GO:0016491; GO:0051188
240	Csa1G009780	GO:0016788; GO:0016042; GO:0005576
241	Csa1G009790	GO:0006351; GO:0046872; GO:0005634; GO:0005515; GO:0003700; GO:0006355; GO:0003677; GO:0009908
242	Csa1G009800	GO:0004519; GO:0003676; GO:0005634
243	Csa1G009810	GO:0009941; GO:0009535; GO:0009768; GO:0016168; GO:0010287; GO:0009416; GO:0030076; GO:0009523; GO:0009534; GO:0016020; GO:0009507; GO:0009579; GO:0009522; GO:0015979; GO:0016021; GO:0080167; GO:0031409; GO:0009765
244	Csa1G009820	GO:0005576; GO:0009664; GO:0009826; GO:0009828; GO:0010114; GO:0009739; GO:0005618; GO:0009505; GO:0010119; GO:0006949; GO:0016020
245	Csa1G009830	GO:0009773; GO:0009535; GO:0009507; GO:0006810; GO:0016021; GO:0010598; GO:0003674
246	Csa1G009840	GO:0009507; GO:0016021; GO:0003674; GO:0008150
247	Csa1G009850	GO:0009507; GO:0016556; GO:0005739; GO:0006397; GO:0004519; GO:0005515
248	Csa1G009860	GO:0022625; GO:0006412; GO:0005730; GO:0005737; GO:0003723; GO:0005840; GO:0009507; GO:0042254; GO:0003735; GO:0005622
249	Csa1G009870	GO:0003677; GO:0006351; GO:0006355; GO:0003700; GO:0005634; GO:0007275
250	Csa1G009880
251	Csa1G009890	GO:0009507; GO:0005783; GO:0006457; GO:0016021
252	Csa1G009900	GO:0046910; GO:0005576; GO:0071944; GO:0030599; GO:0004857
253	Csa1G009910	GO:0005737; GO:0046872; GO:0005622; GO:0005634; GO:0004527; GO:0003676
254	Csa1G009920	GO:0003674; GO:0005739; GO:0008150
255	Csa1G009930	GO:0005794; GO:0005515; GO:0048767; GO:0000139; GO:0016021; GO:0005802; GO:0016757; GO:0005768; GO:0033843; GO:0016740; GO:0010411; GO:0016758
256	Csa1G010930	GO:0010411; GO:0005794; GO:0000139; GO:0033843; GO:0016757; GO:0016740; GO:0016021; GO:0016758
257	Csa1G010940	GO:0008270; GO:0005634; GO:0006508; GO:0004176; GO:0005515
258	Csa1G011440	GO:0005623; GO:0097275; GO:0080147; GO:0009705; GO:0004672; GO:0016301; GO:0051924; GO:0006468; GO:0005524
259	Csa1G011450	GO:0005739; GO:0008150; GO:0003674; GO:0016021
260	Csa1G011460
261	Csa1G011470	GO:0045010; GO:0005884; GO:0005737; GO:0004721; GO:0005515
262	Csa1G011480	GO:0009507; GO:0003676; GO:0004519
263	Csa1G011490	GO:0005739; GO:0005744; GO:0030150
264	Csa1G011500
265	Csa1G011510	GO:0004674; GO:0005524; GO:0005886; GO:0007169; GO:0006468; GO:0005739; GO:0004672; GO:0005515
266	Csa1G011520	GO:0008150; GO:0005737; GO:0003674
267	Csa1G011530	GO:0005739; GO:0003674; GO:0008150; GO:0005515; GO:0008270
268	Csa1G011540	GO:0003677; GO:0006351; GO:0005634; GO:0006355; GO:0009506; GO:0046983; GO:0003700; GO:0009567
269	Csa1G011550	GO:0005524; GO:0005634; GO:0003676; GO:0003677; GO:0004386; GO:0004519
270	Csa1G011560	GO:0005488
271	Csa1G011570	GO:0005576; GO:0009826; GO:0005765; GO:0004566; GO:0005618; GO:0009505; GO:0005975; GO:0016020; GO:0016798
272	Csa1G011580
273	Csa1G011590	GO:0005515
274	Csa1G012090	GO:0003824
275	Csa1G012100	GO:0015031; GO:0000911; GO:0051707; GO:0009504; GO:0005886; GO:0061025; GO:0009507; GO:0009737; GO:0009612; GO:0005484; GO:0005515; GO:0016021; GO:0005634; GO:0016192
276	Csa1G012110	GO:0005634; GO:0009507; GO:0004519; GO:0005777; GO:0010468; GO:0003676; GO:0008270
277	Csa1G012120	GO:0008270; GO:0006355; GO:0046872; GO:0003676; GO:0003700; GO:0005634
278	Csa1G012130	GO:0003674; GO:0005634; GO:0008150
279	Csa1G012140	GO:0005886; GO:0005515
280	Csa1G012150	GO:0005829; GO:0052546; GO:0003979; GO:0051287; GO:0005737; GO:0005975; GO:0005618; GO:0006024; GO:0006065; GO:0005634; GO:0016616; GO:0055114
281	Csa1G012160	GO:0005576; GO:0003674; GO:0008150
282	Csa1G012660	GO:0005634; GO:0035194; GO:0008380; GO:0006396; GO:0004004; GO:0016020; GO:0003676; GO:0009793; GO:0004386; GO:0005524; GO:0008026
283	Csa1G013160	GO:0016021; GO:0009507; GO:0008150
284	Csa1G013170	GO:0005524; GO:0016887; GO:0042542; GO:0009408; GO:0009941; GO:0009644; GO:0009570; GO:0005829; GO:0005634; GO:0019538; GO:0045727; GO:0043335; GO:0005737; GO:0005515
285	Csa1G013180
286	Csa1G013190	GO:0016021; GO:0005789; GO:0016711; GO:0005506; GO:0005576; GO:0020037; GO:0009813; GO:0019825; GO:0009733; GO:0055114; GO:0009411; GO:0016705
287	Csa1G013200
288	Csa1G013210	GO:0008150; GO:0001872; GO:0009506; GO:0005886; GO:0031225; GO:0030247
289	Csa1G013220	GO:0005634; GO:0016575; GO:0005737; GO:0016787; GO:0032041; GO:0004407; GO:0006351; GO:0006355
290	Csa1G013230	GO:0008270; GO:0006457; GO:0003676; GO:0005634; GO:0046872
291	Csa1G013240	GO:0055085; GO:0005743; GO:0006810; GO:0006839; GO:0016021
292	Csa1G013250	GO:0016021; GO:0043069; GO:0010119; GO:0009723; GO:0009738; GO:0016174; GO:0072593; GO:0005886; GO:0055114; GO:0007231; GO:0050665; GO:0005887; GO:0052542; GO:0002679; GO:0009873; GO:0004601; GO:0005509; GO:0005515; GO:0033500; GO:0006952; GO:0016491; GO:0050664; GO:0016020
293	Csa1G013750	GO:0009555; GO:0000287; GO:0006564; GO:0009507; GO:0009790; GO:0048364; GO:0004647; GO:0008152; GO:0016791
294	Csa1G013760	GO:0008150; GO:0005634; GO:0003674
295	Csa1G013770	GO:0009409; GO:0080156; GO:0005524; GO:0003723; GO:0005515; GO:0005739; GO:0005507; GO:0003697; GO:0000166; GO:0003676
296	Csa1G013780
297	Csa1G013790	GO:0003674; GO:0008150; GO:0005634
298	Csa1G013800	GO:0010224; GO:0006260; GO:0046872; GO:0006310; GO:0005634; GO:0003677; GO:0006281; GO:0003676
299	Csa1G013810	GO:0009737; GO:0005623; GO:0006810; GO:0003723; GO:0005622; GO:0000166; GO:0003676; GO:0006913
300	Csa1G014310	GO:0005634; GO:0003700; GO:0003677; GO:0006355; GO:0048366; GO:0006351; GO:0009965; GO:0045962; GO:0030154
301	Csa1G014320	GO:0008150; GO:0009506; GO:0005634; GO:0003674; GO:0051513
302	Csa1G014330
303	Csa1G014340	GO:0008150; GO:0005634; GO:0016787
304	Csa1G014350
305	Csa1G014360	GO:0008168; GO:0006355; GO:0005634; GO:0018024; GO:0034968; GO:0032259; GO:0005694; GO:0003723; GO:0006396; GO:0046872
306	Csa1G014370	GO:0008150; GO:0005737; GO:0005515
307	Csa1G014380	GO:0009941; GO:0009793; GO:0005515; GO:0009507; GO:0061077; GO:0009570; GO:0044183; GO:0055035; GO:0009658; GO:0009534; GO:0009706; GO:0006457; GO:1904216; GO:0005739; GO:0009536; GO:0008219; GO:0009704
308	Csa1G014390	GO:0003674; GO:0005576; GO:0016021; GO:0007568
309	Csa1G014400	GO:0010090; GO:0009507; GO:0006096; GO:0004634; GO:0009570; GO:0000015; GO:0000287; GO:0009735
310	Csa1G014410	GO:0006810; GO:0016020
311	Csa1G014420	GO:0005515
312	Csa1G014430	GO:0005515
313	Csa1G014440	GO:0070483; GO:0005634; GO:0009061; GO:0005737; GO:0047800; GO:0018171; GO:0046872; GO:0017172; GO:0016702; GO:0055114
314	Csa1G014450	GO:0005634; GO:0000775; GO:0003674; GO:0007067; GO:0007049
315	Csa1G014460
316	Csa1G014470	GO:0006432; GO:0009328; GO:0005737; GO:0005829; GO:0004826; GO:0000287; GO:0003723; GO:0005524; GO:0000166
317	Csa1G014480	GO:0009507; GO:0005829; GO:0005524; GO:0043097; GO:0016021; GO:0006206; GO:0009058; GO:0016462; GO:0016301; GO:0009814; GO:0004849; GO:0008152
318	Csa1G014490	GO:0005634; GO:0006596; GO:0004668; GO:0047632; GO:0033388; GO:0009793; GO:0009446
319	Csa1G014500	GO:0005524; GO:0005829; GO:0006468; GO:0005886; GO:0004674; GO:0016301; GO:0004672
320	Csa1G014510	GO:0005515; GO:0080143; GO:0005634; GO:0005886; GO:0016021; GO:0010585; GO:0016020
321	Csa1G014520
322	Csa1G014530
323	Csa1G015030	GO:0009534; GO:0009570; GO:0004252; GO:0006465; GO:0016021; GO:0006508; GO:0009535; GO:0009507; GO:0009941; GO:0009642; GO:0005886; GO:0008233
324	Csa1G015040	GO:0005739; GO:0008150; GO:0005515; GO:0008270
325	Csa1G015050
326	Csa1G015060	GO:0005575; GO:0008150; GO:0000166; GO:0005515
327	Csa1G015070
328	Csa1G015080	GO:0006355; GO:0005634; GO:0003700; GO:0006351; GO:0005515; GO:0003677; GO:0046983; GO:1902448; GO:0009742
329	Csa1G015580	GO:0008150; GO:0016757; GO:0005794; GO:0005737
330	Csa1G015590	GO:0005575; GO:0003674; GO:0008150
331	Csa1G015600	GO:0003674; GO:0008150; GO:0005737; GO:0005515
332	Csa1G015610	GO:0006351; GO:0044212; GO:0006355; GO:0046872; GO:0003677; GO:0005634; GO:0003700
333	Csa1G015620
334	Csa1G015630	GO:0005886; GO:0003674
335	Csa1G015640	GO:0009807; GO:0006952; GO:0048046; GO:0003674
336	Csa1G015650	GO:0008026; GO:0005634; GO:0004386; GO:0005524; GO:0003676; GO:0005515
337	Csa1G015660	GO:0045489; GO:0000139; GO:0005794; GO:0016021; GO:0071555; GO:0047262; GO:0016757
338	Csa1G015670	GO:0005739; GO:0016787; GO:0006950
339	Csa1G015680	GO:0003677; GO:0046872; GO:0042742; GO:0003700; GO:0010468; GO:0006355; GO:0005634; GO:0006351
340	Csa1G015690	GO:0022626; GO:0030244; GO:0005515; GO:0016760; GO:0000138; GO:0005795; GO:0005618; GO:0005774; GO:0009651; GO:0009555; GO:0009832; GO:0005634; GO:0033356; GO:0052691; GO:0005829; GO:0071669; GO:0005794; GO:0071555; GO:0016866
341	Csa1G015700	GO:0005774; GO:0005886; GO:0031225; GO:0010215; GO:0016049; GO:0009834
342	Csa1G015710	GO:0010215; GO:0031225; GO:0005886; GO:0046658; GO:0009930; GO:0009651; GO:0009897; GO:0016328; GO:0009825; GO:0009505; GO:0003674; GO:0016049
343	Csa1G015720	GO:0005739; GO:0005515; GO:0006351; GO:0005759; GO:0006417; GO:0005844; GO:0006355; GO:0005634; GO:0003723
344	Csa1G015730
345	Csa1G015740	GO:0006631; GO:0005777; GO:0016874; GO:0005739; GO:0003824; GO:0008152
346	Csa1G015750
347	Csa1G015760	GO:0005515
348	Csa1G015770	GO:0005515
349	Csa1G015780	GO:0008150; GO:0005509
350	Csa1G015790	GO:0070883; GO:0030422; GO:0003723; GO:0005634; GO:0016607; GO:0006396; GO:0006397; GO:0010087; GO:0070878; GO:0035196; GO:0005515; GO:0040008; GO:0007275
351	Csa1G015800	GO:0005634; GO:0006355; GO:0003700; GO:0006351; GO:0046982; GO:0043565
352	Csa1G015810	GO:0005634; GO:0003674; GO:0008150
353	Csa1G015820	GO:0005524; GO:0005874; GO:0005737; GO:0005871; GO:0007018; GO:0003777; GO:0008017
354	Csa1G015830	GO:0009807; GO:0006952; GO:0003674; GO:0048046; GO:0005576
355	Csa1G015840	GO:0006413; GO:0045947; GO:0003743; GO:0005525; GO:0005634; GO:0005851; GO:0005085; GO:0050790; GO:0044237
356	Csa1G015850	GO:0006413; GO:0045947; GO:0003743; GO:0005525; GO:0005634; GO:0005851; GO:0005085; GO:0050790; GO:0044237
357	Csa1G015860	GO:0016021; GO:0003674; GO:0019915; GO:0012511; GO:0016020
358	Csa1G015870	GO:0005739; GO:0008150; GO:0003674
359	Csa1G015880
360	Csa1G020880	GO:0006357; GO:0001097; GO:0000993; GO:0005673; GO:0001113; GO:0001076; GO:0005634; GO:0000991; GO:0043565; GO:0006367
361	Csa1G020890	GO:0005634; GO:0006351; GO:2000032; GO:0003677; GO:0006355; GO:0003700
362	Csa1G020900	GO:0005524; GO:0000406; GO:0006311; GO:0032138; GO:0006290; GO:0045128; GO:0006298; GO:0003684; GO:0007131; GO:0006301; GO:0032137; GO:0008094; GO:0032302; GO:0005515; GO:0000228; GO:0043570; GO:0032301; GO:0000710; GO:0005634; GO:0005886; GO:0000404; GO:0000403; GO:0000400; GO:0030983; GO:0003677; GO:0032300
363	Csa1G021900	GO:0016021; GO:0005576; GO:0008270; GO:0005739; GO:0005515
364	Csa1G021910	GO:0009507
365	Csa1G021920	GO:0006407; GO:0003735; GO:0005840; GO:0022627; GO:0005886; GO:0006412; GO:0005737; GO:0042254; GO:0005618; GO:0005622
366	Csa1G021930	GO:0006407; GO:0003735; GO:0005840; GO:0022627; GO:0005886; GO:0006412; GO:0005737; GO:0042254; GO:0005618; GO:0005622
367	Csa1G021940	GO:0006355; GO:0003682; GO:0009733; GO:0005634; GO:0009651; GO:0009751; GO:0009739; GO:0003700; GO:0046686; GO:0006351; GO:0009753; GO:0003677
368	Csa1G021950	GO:0003674; GO:0008150; GO:0016021
369	Csa1G021960	GO:0005634; GO:0046872; GO:0004535; GO:0006351; GO:0006355; GO:0005737; GO:0003723
370	Csa1G021970	GO:0035267; GO:0006355; GO:0006281; GO:0048235; GO:0006325; GO:0005737; GO:0000812; GO:0005730; GO:0048574; GO:0031011; GO:0005200; GO:0005634; GO:0005856; GO:0006338
371	Csa1G021980	GO:0006508; GO:0005576; GO:0004190
372	Csa1G022480	GO:0006508; GO:0005576; GO:0004190
373	Csa1G022490	GO:0006508; GO:0005576; GO:0004190
374	Csa1G022500	GO:0016021; GO:0009705; GO:0098656; GO:0071423; GO:0005253; GO:0015140; GO:0015743
375	Csa1G022510	GO:0006869; GO:0031225; GO:0008289; GO:0008233; GO:0005886; GO:0006508
376	Csa1G022520	GO:0009535; GO:0008150; GO:0016021; GO:0009507; GO:0003674
377	Csa1G022530	GO:0003674; GO:0005634; GO:0008150
378	Csa1G023030
379	Csa1G023040	GO:0006351; GO:0006355; GO:0046872; GO:0004535; GO:0005737; GO:0003723; GO:0005634
380	Csa1G023050	GO:0006355; GO:0003700; GO:0016020; GO:0008270; GO:0005634; GO:0005622; GO:0005515
381	Csa1G023060	GO:0006355; GO:0005634
382	Csa1G023070	GO:0005634; GO:0003674; GO:0008150
383	Csa1G023080	GO:0003735; GO:0006412; GO:0016021; GO:0005840; GO:0005622
384	Csa1G023580	GO:0006355; GO:0003700; GO:0007275; GO:0003677; GO:0005634; GO:0006351
385	Csa1G023590
386	Csa1G023600	GO:0009507; GO:0009737; GO:0003723; GO:0009793
387	Csa1G023610	GO:0008150; GO:0005783; GO:0005515
388	Csa1G023620	GO:0005634; GO:0006952; GO:0003674
389	Csa1G024120	GO:0003682; GO:0007076; GO:0051304; GO:0000799; GO:0010032; GO:0005634; GO:0000779; GO:0042393
390	Csa1G024130	GO:0003674; GO:0016021; GO:0008150
391	Csa1G024140
392	Csa1G024150	GO:0003700; GO:0005634; GO:0006355; GO:0046983; GO:0005515; GO:0003677; GO:0006351
393	Csa1G024160	GO:0003682; GO:0003677; GO:0005634; GO:0003700; GO:0006355
394	Csa1G024170	GO:0006412; GO:0022627; GO:0005886; GO:0022626; GO:0005829; GO:0009507; GO:0030686; GO:0005618; GO:0006364; GO:0032040; GO:0003735; GO:0042274; GO:0005622; GO:0005840
395	Csa1G024180	GO:0003674; GO:0005886; GO:0016021; GO:0008150
396	Csa1G024190	GO:0005634; GO:0008150; GO:0003674
397	Csa1G024200	GO:0005634; GO:0008150; GO:0003674
398	Csa1G024210	GO:0005634; GO:0010106; GO:0008270; GO:0016874; GO:0009793; GO:0005515
399	Csa1G024220	GO:0016757; GO:0016021; GO:0008375; GO:0016020
400	Csa1G024230	GO:0006468; GO:0016301; GO:0042631; GO:0005886; GO:0005576; GO:0048573; GO:0071215; GO:0004672; GO:0005524
401	Csa1G024240	GO:0008150; GO:0003674; GO:0005634
402	Csa1G024250	GO:0005739; GO:0009507; GO:0003824; GO:0008152
403	Csa1G024260	GO:0005739; GO:0005840; GO:0008150; GO:0005634; GO:0005829
404	Csa1G024270	GO:0005634; GO:0005829; GO:0005515
405	Csa1G024280
406	Csa1G024290	GO:0008150; GO:0003674; GO:0016021
407	Csa1G024300	GO:0004722; GO:0006470; GO:0046872; GO:0005737; GO:0003824
408	Csa1G024800	GO:0016021; GO:0022857; GO:0009507; GO:0016020
409	Csa1G024810	GO:0003676; GO:0005524; GO:0004386; GO:0008026
410	Csa1G024820
411	Csa1G024830	GO:0006417; GO:0009967; GO:0005078; GO:0005634; GO:0000166; GO:0022626; GO:0042254; GO:0005829; GO:0071215; GO:0048364; GO:0048367; GO:0005737; GO:0009845; GO:0005515
412	Csa1G024840	GO:0003333; GO:0005779; GO:0005777; GO:0005739; GO:0007031; GO:0015171
413	Csa1G024850	GO:0009507; GO:0008150
414	Csa1G024860	GO:0009407; GO:0046686; GO:0005737; GO:0004364; GO:0006749; GO:0005515
415	Csa1G024870	GO:0004693; GO:0005515; GO:0008353; GO:0016301; GO:0004672; GO:0005634; GO:0051726; GO:0005524; GO:0007049; GO:0006468; GO:0051301
416	Csa1G024880	GO:0005774; GO:0006855; GO:0016021; GO:0015238; GO:0016020; GO:0005215; GO:0009624; GO:0005886; GO:0015297; GO:0055085
417	Csa1G024890	GO:0005774; GO:0006855; GO:0016021; GO:0015238; GO:0016020; GO:0005215; GO:0009624; GO:0005886; GO:0015297; GO:0055085
418	Csa1G024900	GO:0005774; GO:0006855; GO:0016021; GO:0015238; GO:0016020; GO:0005215; GO:0009624; GO:0005886; GO:0015297; GO:0055085
419	Csa1G024910	GO:0005774; GO:0006855; GO:0016021; GO:0015238; GO:0016020; GO:0005215; GO:0009624; GO:0005886; GO:0015297; GO:0055085
420	Csa1G024920	GO:0010150; GO:0006631; GO:0005576; GO:0001676; GO:0016702; GO:0051213; GO:0055114; GO:0046872; GO:0031408; GO:0006979; GO:0051707; GO:0004601; GO:0020037
421	Csa1G024930	GO:0008150; GO:0016021; GO:0003674
422	Csa1G024940	GO:0080008; GO:0000166; GO:0005829; GO:0005737; GO:0008150; GO:0005515
423	Csa1G024950	GO:0008150; GO:0005886; GO:0031225; GO:0003674
424	Csa1G024960	GO:0010208; GO:0005634; GO:1900111; GO:0010529; GO:0006355; GO:0035067; GO:0005515; GO:0010228; GO:0031490; GO:0003677; GO:0006351
425	Csa1G024970	GO:0010208; GO:0005634; GO:1900111; GO:0010529; GO:0006355; GO:0035067; GO:0005515; GO:0010228; GO:0031490; GO:0003677; GO:0006351
426	Csa1G024980	GO:0005739; GO:0005515; GO:0008270
427	Csa1G024990	GO:0005524; GO:0004707; GO:0006468; GO:0005634; GO:0004672; GO:0005829; GO:0009738; GO:0007165; GO:0005739
428	Csa1G025000	GO:0031985; GO:0000139; GO:0005794; GO:0007030; GO:0000301; GO:0003674
429	Csa1G025010	GO:0005525; GO:0005737; GO:0005886; GO:0007264
430	Csa1G025020	GO:0005886; GO:0005509; GO:0005773; GO:0008150
431	Csa1G025030	GO:0008150; GO:0005739; GO:0003674
432	Csa1G025040	GO:0005634; GO:0003677; GO:0006351; GO:0048513; GO:0003700; GO:0006355; GO:0005829
433	Csa1G025050	GO:0009860; GO:0005737; GO:0006656; GO:0009826; GO:0000234; GO:0010183; GO:0009555; GO:0042425; GO:0005829; GO:0032259; GO:0008168; GO:0048528
434	Csa1G025070	GO:0010329; GO:0045177; GO:0010338; GO:0010051; GO:0005215; GO:0009506; GO:0010315; GO:0016310; GO:0009790; GO:0048825; GO:0005886; GO:0016020; GO:0009925; GO:0010229; GO:0009640; GO:0048364; GO:0009505; GO:0009926; GO:0005783; GO:0005515; GO:0009908; GO:0005737; GO:0009630; GO:0010583; GO:0010252; GO:0048826; GO:0010358; GO:0048367; GO:0016021; GO:0055085
435	Csa1G025080	GO:0046872; GO:0005515; GO:0005543; GO:1902479; GO:1901002; GO:0009738; GO:0006952; GO:0005886; GO:0005829; GO:0009789; GO:0009651; GO:0005634
436	Csa1G025090	GO:0008150; GO:0003674; GO:0005634
437	Csa1G025100	GO:0009941; GO:0031359; GO:0009507; GO:0015031; GO:0009536; GO:0016884; GO:0005515
438	Csa1G025110	GO:0005739; GO:0045454; GO:0016740; GO:0015035; GO:0009055; GO:0005515
439	Csa1G025120	GO:0009507; GO:0008270
440	Csa1G025130	GO:0006012; GO:0048046; GO:0030246; GO:0005737; GO:0005829; GO:0019318; GO:0004034; GO:0003824; GO:0005975; GO:0016853
441	Csa1G025140	GO:0010468; GO:0010501; GO:0000398; GO:0008026; GO:0005634; GO:0004004; GO:0003676; GO:0005524
442	Csa1G025150	GO:0005886; GO:0022625; GO:0006412; GO:0003735; GO:0005737; GO:0005840; GO:0042254; GO:0044822; GO:0005622
443	Csa1G025160	GO:0016832; GO:0005634; GO:0006098; GO:0004616; GO:0005739; GO:0051287; GO:0006573; GO:0055114; GO:0006096; GO:0005975; GO:0004332; GO:0008270; GO:0008442; GO:0016491; GO:0003824
444	Csa1G025170	GO:0005525; GO:0009507; GO:0000917
445	Csa1G025180	GO:0008168; GO:0005576; GO:0032259
446	Csa1G025190	GO:0003674; GO:0005634
447	Csa1G025200	GO:0009535; GO:0016021; GO:0009507; GO:0010190; GO:0003674
448	Csa1G025220
449	Csa1G025230
450	Csa1G025240	GO:0003674; GO:0008150
451	Csa1G025250	GO:0005871; GO:0007018; GO:0005737; GO:0003777; GO:0005524; GO:0005874; GO:0008017
452	Csa1G025260	GO:0009543; GO:0016021
453	Csa1G025270	GO:0008270; GO:0003676; GO:0005634
454	Csa1G025770	GO:0005634; GO:0042802; GO:0009507; GO:0006468; GO:0005515; GO:0005524; GO:0005737; GO:0004674; GO:0016301; GO:0004672
455	Csa1G025780	GO:0009506; GO:0005618; GO:0016020; GO:0005576; GO:0009505; GO:0005975; GO:0004553; GO:0005886; GO:0008422; GO:0009251
456	Csa1G025790	GO:0016788; GO:0009058; GO:0005783; GO:0005774; GO:0009821; GO:0016844; GO:0009507
457	Csa1G025800	GO:0019745; GO:0000250; GO:0005634
458	Csa1G025810	GO:0005773; GO:0010027; GO:0019745; GO:0009555; GO:0016871
459	Csa1G025820	GO:0019745; GO:0000250; GO:0005634
460	Csa1G025830	GO:0008033; GO:0001522; GO:0009982; GO:0005634; GO:0003723; GO:0009451
461	Csa1G025840	GO:0045177; GO:0005524; GO:0006468; GO:0016324; GO:0004674; GO:0016301; GO:0007169; GO:0004672; GO:0005515
462	Csa1G025850	GO:0003824
463	Csa1G025860	GO:0016021; GO:0005747; GO:0031966; GO:0005739; GO:0009853; GO:0003674; GO:0045271
464	Csa1G025870	GO:0031977; GO:0009543; GO:0009507; GO:0009579; GO:0010206; GO:0004252; GO:0008236; GO:0006508
465	Csa1G025880	GO:0030529; GO:0003674; GO:0005634; GO:0019013; GO:0008150
466	Csa1G025890	GO:0005759; GO:0030170; GO:0005739; GO:0009651; GO:0004587; GO:0009626; GO:0019544; GO:0006561; GO:0042538; GO:0042802; GO:0008270; GO:0005737; GO:0009816; GO:0010121; GO:0006593; GO:0003824; GO:0008483
467	Csa1G025900	GO:0010286; GO:0005634; GO:0003674; GO:0005515
468	Csa1G025910
469	Csa1G025920	GO:0006355; GO:0005634; GO:0009965; GO:0006351; GO:0048366; GO:0003700; GO:0045962; GO:0030154; GO:0003677
470	Csa1G025930
471	Csa1G025940	GO:0023052; GO:0098655; GO:0005351; GO:0005886; GO:0015798; GO:0015144; GO:0090406; GO:0005366; GO:0016020; GO:0016021; GO:0022857; GO:0055085; GO:0022891; GO:0005215
472	Csa1G025950	GO:0035614; GO:0003723; GO:0005634; GO:0005686; GO:0000398; GO:0015030; GO:0000166; GO:0017069; GO:0003676
473	Csa1G025960	GO:0005634; GO:0006351; GO:0005515; GO:0009651; GO:0006355; GO:0070370; GO:0034605; GO:0009408; GO:0050832; GO:0003700; GO:0010120; GO:0006970; GO:0009409; GO:0009414; GO:0042742; GO:0010508; GO:0010200; GO:0043565
474	Csa1G025970	GO:0006812; GO:0005451; GO:0009507; GO:0035725; GO:0006885; GO:1902600; GO:0015672; GO:0012505; GO:0015385; GO:0015299; GO:0016021; GO:0055085
475	Csa1G025980	GO:0005739; GO:0009651; GO:0055114; GO:0046872; GO:0019430; GO:0005759; GO:0042742; GO:0004784; GO:0010043; GO:0009793; GO:0005507; GO:0006801
476	Csa1G025990	GO:0005794; GO:0016020; GO:0005886; GO:0005802; GO:0005768; GO:0015790; GO:0005464
477	Csa1G026000
478	Csa1G027500	GO:0045892; GO:0005634; GO:0005739; GO:2000034; GO:0009737; GO:0006351; GO:0008270; GO:0009744; GO:0003700; GO:0005515; GO:0010030; GO:0003677
479	Csa1G027510	GO:0045892; GO:0005634; GO:0005739; GO:2000034; GO:0009737; GO:0006351; GO:0008270; GO:0009744; GO:0003700; GO:0005515; GO:0010030; GO:0003677
480	Csa1G027520	GO:0016021; GO:0004674; GO:0007169; GO:0006468; GO:0005524; GO:0005886; GO:0005576; GO:0016020; GO:0004672
481	Csa1G028020	GO:0016021; GO:0004674; GO:0007169; GO:0006468; GO:0005524; GO:0005886; GO:0005576; GO:0016020; GO:0004672
482	Csa1G028030	GO:0003674; GO:0005634; GO:0008150
483	Csa1G028040	GO:0016021; GO:0004674; GO:0007169; GO:0006468; GO:0005524; GO:0005886; GO:0005576; GO:0016020; GO:0005515
484	Csa1G028050
485	Csa1G028060
486	Csa1G028070	GO:0005774; GO:0005576; GO:0005737; GO:0005884; GO:0005634; GO:0003779
487	Csa1G029570	GO:2000652; GO:0005634; GO:0003677; GO:0003700; GO:0006355; GO:0003682; GO:0009737
488	Csa1G029580	GO:0005634; GO:0006468; GO:0004674; GO:0005886; GO:0016301; GO:0005524; GO:0004672; GO:0005829; GO:0005737
489	Csa1G029590
490	Csa1G029600	GO:0005802; GO:0006810; GO:0016021; GO:0005794; GO:0009506; GO:0005768; GO:0005774; GO:0009505
491	Csa1G029610	GO:0016021; GO:0003674; GO:0009507; GO:0005886; GO:0016020; GO:0008150
492	Csa1G029620	GO:0009965; GO:2000904; GO:0005634; GO:0010601; GO:0010031; GO:0006355; GO:0048444; GO:0003677; GO:0003676; GO:0009590; GO:0008270; GO:0009959; GO:2000012; GO:0046872; GO:0003700; GO:0009630
493	Csa1G030620	GO:0004371; GO:0006071; GO:0016310; GO:0005737; GO:0005524
494	Csa1G030630	GO:0005634; GO:0008080
495	Csa1G030640	GO:0005739; GO:0004721; GO:0009507; GO:0006397; GO:0005634
496	Csa1G030650
497	Csa1G030660	GO:0005739; GO:0004721; GO:0009507; GO:0006397; GO:0005634
498	Csa1G030670	GO:0031683; GO:0007186; GO:0005525; GO:0031234; GO:0005834; GO:0003924; GO:0005634; GO:0005737; GO:0004871; GO:2000067; GO:0009750; GO:0009737; GO:0009744; GO:0009652; GO:0009630; GO:0010555; GO:0009749; GO:2000280; GO:0007188; GO:0001664; GO:0009617; GO:0046872; GO:0048364; GO:0009723; GO:0007165; GO:0019001
499	Csa1G030680	GO:0031683; GO:0007186; GO:0005525; GO:0031234; GO:0005834; GO:0003924; GO:0005634; GO:0005737; GO:0004871; GO:2000067; GO:0009750; GO:0009737; GO:0009744; GO:0009652; GO:0009630; GO:0010555; GO:0009749; GO:2000280; GO:0007188; GO:0001664; GO:0009617; GO:0046872; GO:0048364; GO:0009723; GO:0007165; GO:0019001; GO:0005094
500	Csa1G030690	GO:0004674; GO:0005622; GO:0018105; GO:0005634; GO:0016301; GO:0035556
501	Csa1G031190	GO:0006468; GO:0018105; GO:0005634; GO:0005886; GO:0005524; GO:0005829; GO:0046777; GO:0016301; GO:0046872; GO:0004674; GO:0035556; GO:0004672
502	Csa1G031200	GO:0007169; GO:0006468; GO:0005886; GO:0016301; GO:0005774; GO:0004674; GO:0016021; GO:0004672; GO:0005524; GO:0009506
503	Csa1G031210	GO:0006457; GO:0009507; GO:0051082; GO:0046872; GO:0016021
504	Csa1G031710	GO:0006457; GO:0009507; GO:0051082; GO:0046872; GO:0016021; GO:0031072
505	Csa1G031720	GO:0005576; GO:0009506; GO:0016722; GO:0005507; GO:0009505; GO:0055114; GO:0016491
506	Csa1G031730	GO:0005516; GO:0030170; GO:0004351; GO:0006536; GO:0009506; GO:0003824; GO:0016831; GO:0019752
507	Csa1G031740	GO:0009570; GO:0009941; GO:0004033; GO:0009507; GO:0016491; GO:0055114
508	Csa1G031750	GO:0010091; GO:0009828; GO:0003677; GO:0005634; GO:0000976; GO:0005515; GO:0006355; GO:0003700; GO:0008289; GO:0043565
509	Csa1G031760
510	Csa1G031770	GO:0009693; GO:0019447; GO:0019148; GO:0009507; GO:0008660; GO:0050897; GO:0003824; GO:0005739; GO:0046686; GO:0005829
511	Csa1G031780	GO:0016021; GO:0003674; GO:0005737; GO:0009408
512	Csa1G031790
513	Csa1G031800	GO:0005886; GO:0050896; GO:0031225; GO:0046658; GO:0005507; GO:0016021; GO:0009055
514	Csa1G031810	GO:0033290; GO:0005852; GO:0003743; GO:0005737; GO:0006446; GO:0016282; GO:0001731; GO:0006412; GO:0006413; GO:0008270; GO:0005886; GO:0000166; GO:0003723; GO:0003676
515	Csa1G031820	GO:0016491; GO:0005634; GO:0007275; GO:0010073; GO:0005783
516	Csa1G031830	GO:0005739; GO:0005737; GO:0003779
517	Csa1G031840	GO:0008150; GO:0005634; GO:0005515
518	Csa1G031850	GO:0005618; GO:0004553; GO:0071555; GO:0048046; GO:0005576; GO:0010411; GO:0042546; GO:0006073; GO:0016798; GO:0016762; GO:0005975
519	Csa1G031860	GO:0009651; GO:0005634; GO:0006351; GO:0006355; GO:0003674
520	Csa1G031870	GO:0003674; GO:0005575; GO:0008150
521	Csa1G031880	GO:0009507; GO:0009543; GO:0016740; GO:0008150
522	Csa1G031890	GO:0009058; GO:0005985; GO:0016157; GO:0008194; GO:0005618; GO:0005986; GO:0009507; GO:0080165; GO:0005576
523	Csa1G031900	GO:0031047; GO:0046872; GO:0019898; GO:0005515; GO:0035198; GO:0016246; GO:0035195; GO:0016032; GO:0006417; GO:0010218; GO:0009616; GO:0090502; GO:0005737; GO:0005634; GO:0045087; GO:0009733; GO:0005829; GO:0009965; GO:0006355; GO:0007275; GO:0048830; GO:0004521; GO:0016441; GO:0006351; GO:0035197; GO:0030529; GO:0003723; GO:0010589; GO:0009793; GO:0010305; GO:0009955; GO:0048864; GO:0009850; GO:…
524	Csa1G031910	GO:0045490; GO:0030570; GO:0016829; GO:0005886; GO:0046872
525	Csa1G032410	GO:0005634; GO:0006355; GO:0006351; GO:0003677; GO:0003700; GO:0007275
526	Csa1G032420	GO:0008150
527	Csa1G032430	GO:0003723; GO:0008150; GO:0000166; GO:0009507; GO:0003676
528	Csa1G032440	GO:0005634; GO:0006355; GO:0003700; GO:0007623; GO:0009723; GO:0009651; GO:0003677; GO:0003682; GO:0006351; GO:0046686
529	Csa1G032450	GO:0005737; GO:0016567; GO:0005634; GO:0005515; GO:0006355; GO:0009553; GO:0008270; GO:0005516; GO:0004402; GO:0003712; GO:0009555; GO:0009733; GO:0009751; GO:0042542
530	Csa1G032460
531	Csa1G032470	GO:0010287; GO:0008150; GO:0003674; GO:0009507
532	Csa1G032480	GO:0005634; GO:0008150; GO:0003674
533	Csa1G032490	GO:0005634; GO:0008150; GO:0003674; GO:0005515
534	Csa1G032990	GO:0006355; GO:0009740; GO:0040008; GO:0005634; GO:0006351; GO:0005515; GO:0046983
535	Csa1G033000	GO:0030599; GO:0005794; GO:0046910; GO:0071944; GO:0009507; GO:0016021; GO:0004857
536	Csa1G033010	GO:0005737; GO:0007067; GO:0008017; GO:0051301; GO:0000922; GO:0005819; GO:0009958; GO:0009524; GO:0010005; GO:0005634; GO:0009652; GO:0005874; GO:0005815; GO:0005515
537	Csa1G033020	GO:0009414; GO:0009409; GO:0009737; GO:0003674; GO:0042538; GO:0016021; GO:0005634
538	Csa1G033030	GO:0003700; GO:0005515; GO:0042023; GO:0005634; GO:0006355; GO:0003677; GO:0009735; GO:0010229; GO:0007623; GO:0008283; GO:0048467; GO:0010252
539	Csa1G033040	GO:0016491; GO:0005737; GO:0016706; GO:0009507; GO:0055114; GO:0009813; GO:0005777; GO:0046872
540	Csa1G033050	GO:0009813; GO:0009620; GO:0016706; GO:0009617; GO:0005737; GO:0033759; GO:0016491; GO:0055114
541	Csa1G033070
542	Csa1G033080	GO:0005515; GO:0005886; GO:0009958; GO:0010218; GO:0010017; GO:0009585; GO:0009638; GO:0005737; GO:0010114
543	Csa1G033090	GO:0045893; GO:0006366; GO:0003713; GO:0005634; GO:0006355; GO:0008270
544	Csa1G033100	GO:0003674; GO:0008150; GO:0005575; GO:0005515
545	Csa1G033110
546	Csa1G033120	GO:0006749; GO:0005634; GO:0005737; GO:0004364; GO:0009407; GO:0005515
547	Csa1G033130	GO:0006749; GO:0005634; GO:0005737; GO:0004364; GO:0009407; GO:0005515
548	Csa1G033140	GO:0006749; GO:0005634; GO:0005737; GO:0004364; GO:0009407; GO:0005515
549	Csa1G033150
550	Csa1G033160	GO:0006749; GO:0005634; GO:0005737; GO:0004364; GO:0009407; GO:0005515
551	Csa1G033170	GO:0006749; GO:0005634; GO:0005737; GO:0004364; GO:0009407; GO:0005515
552	Csa1G033180	GO:0005739; GO:0008150; GO:0005515; GO:0008270
553	Csa1G033190	GO:0009507; GO:0009535; GO:0009941; GO:0016787; GO:0008150
554	Csa1G033200	GO:0005634; GO:0009651; GO:0006355; GO:0003700; GO:0003677; GO:0009751; GO:0003682; GO:0010468; GO:0009414; GO:0009737
555	Csa1G033210	GO:0016740; GO:0016021; GO:0003824; GO:0016020; GO:0005794; GO:0008150
556	Csa1G033220
557	Csa1G033230	GO:0005634; GO:0016021; GO:0008270; GO:0005737
558	Csa1G033240	GO:0008150; GO:0005576; GO:0003674
559	Csa1G033250	GO:0006351; GO:0046872; GO:0005634; GO:0005515; GO:0003700; GO:0006355; GO:0003677; GO:0009908
560	Csa1G033260	GO:0005509; GO:0008150; GO:0005575
561	Csa1G033270
562	Csa1G033280	GO:0006464; GO:0005737; GO:0016874
563	Csa1G033290
564	Csa1G033300	GO:0006355; GO:0003700; GO:0046983; GO:0006351; GO:0005634; GO:0009555; GO:0003677
565	Csa1G033310	GO:0009941; GO:0009535; GO:0009768; GO:0016168; GO:0010287; GO:0009416; GO:0030076; GO:0009523; GO:0009534; GO:0016020; GO:0009507; GO:0009579; GO:0009522; GO:0015979; GO:0016021; GO:0080167; GO:0031409; GO:0009765
566	Csa1G033320	GO:0005576; GO:0009828; GO:0016020; GO:0009826; GO:0005618; GO:0009831; GO:0006949; GO:0009664
567	Csa1G038320	GO:0009507; GO:0031969; GO:0009570; GO:0016671; GO:0006662; GO:0015035; GO:0045454
568	Csa1G038330	GO:0009507; GO:0016021; GO:0003674; GO:0008150
569	Csa1G038340	GO:0003677; GO:0006351; GO:0006355; GO:0003700; GO:0005634; GO:0007275
570	Csa1G038350	GO:0009832; GO:0016021; GO:0032580; GO:0005794; GO:0009969; GO:0036065; GO:0016757; GO:0008417; GO:0042546; GO:0008107; GO:0016020
571	Csa1G038360	GO:0009507; GO:0009570; GO:0009579; GO:0009941; GO:0004750; GO:0048046; GO:0005975; GO:0010319; GO:0009624; GO:0009409; GO:0009793; GO:0003824; GO:0016857; GO:0008152
572	Csa1G038370	GO:1900865; GO:0016554; GO:0009507; GO:0005515
573	Csa1G038380	GO:0005515; GO:0009908; GO:0006355; GO:0000156; GO:0000160; GO:0010629; GO:0005634; GO:0010031; GO:0007623; GO:0006351; GO:0003700; GO:0003677
574	Csa1G038390	GO:0003674; GO:0005634; GO:0008150
575	Csa1G038890	GO:0005739; GO:0008150; GO:0003674; GO:0016021
576	Csa1G038900	GO:0045010; GO:0005884; GO:0005737; GO:0004721; GO:0005515
577	Csa1G038910	GO:0005886; GO:0005524; GO:0006468; GO:0004674; GO:0004672; GO:0016301; GO:0005634
578	Csa1G038920
579	Csa1G038930	GO:0008150; GO:0005575
580	Csa1G038940	GO:0008150; GO:0003674
581	Csa1G038950	GO:0050661; GO:0004499; GO:0005634; GO:0050660; GO:0055114; GO:0004497; GO:0016491
582	Csa1G038960	GO:0005634; GO:0008150; GO:0005516
583	Csa1G038970
584	Csa1G038980	GO:0005576; GO:0009826; GO:0005765; GO:0004566; GO:0005618; GO:0009505; GO:0016020; GO:0016798
585	Csa1G038990	GO:0005739; GO:0008150; GO:0003677
586	Csa1G039000	GO:0009585; GO:0003700; GO:0016607; GO:0005634; GO:0009704; GO:0006351; GO:0046983; GO:0003677; GO:0006355; GO:0009416; GO:0003690
587	Csa1G039010	GO:0003824
588	Csa1G039020	GO:0015031; GO:0000911; GO:0051707; GO:0009504; GO:0005886; GO:0061025; GO:0009507; GO:0009737; GO:0009612; GO:0005484; GO:0005515; GO:0016021; GO:0005634; GO:0016192
589	Csa1G039030	GO:0005516; GO:0006950
590	Csa1G039040	GO:0005737; GO:0008150; GO:0005634; GO:0003674
591	Csa1G039050	GO:0006351; GO:0046872; GO:0003676; GO:0008270; GO:0006355; GO:0005634; GO:0003700
592	Csa1G039060	GO:0016310; GO:0004143; GO:0005524; GO:0005509; GO:0006952; GO:0007205; GO:0016021; GO:0035556; GO:0005737; GO:0003951; GO:0016301
593	Csa1G039070	GO:0005634; GO:0008150; GO:0009506; GO:0003674
594	Csa1G039080
595	Csa1G039090	GO:0010048; GO:0005634; GO:0032968; GO:1990269; GO:0005829; GO:0009910; GO:0006368; GO:0016570; GO:0016593
596	Csa1G039100	GO:0005524; GO:0016887; GO:0042542; GO:0009408; GO:0009941; GO:0009644; GO:0009570; GO:0005829; GO:0005634; GO:0019538; GO:0045727; GO:0043335; GO:0005737; GO:0005515
597	Csa1G039110	GO:0009507; GO:0016020; GO:0003674; GO:0010015; GO:0002237; GO:0016021
598	Csa1G039120	GO:0005634; GO:0005829; GO:0009982; GO:0005730; GO:0009506; GO:0003723; GO:0006396; GO:0001522; GO:0009451
599	Csa1G039130	GO:0030529; GO:0031204; GO:0008565; GO:0003676; GO:0005634; GO:0019013; GO:0005524; GO:0008026; GO:0004386; GO:0005515
600	Csa1G039140	GO:0030529; GO:0031204; GO:0008565; GO:0003676; GO:0005634; GO:0019013; GO:0005524; GO:0008026; GO:0004386; GO:0005515
601	Csa1G039150	GO:0008150; GO:0001872; GO:0009506; GO:0005886; GO:0031225; GO:0030247
602	Csa1G039160	GO:0045261; GO:0005753; GO:0046961; GO:0008270; GO:0005739; GO:0009507; GO:0046933; GO:0015986; GO:0005618; GO:0005730; GO:0016020; GO:0005737; GO:0015992; GO:0005634
603	Csa1G039170	GO:0008150; GO:0005634; GO:0003674
604	Csa1G039180	GO:0005524; GO:0008150; GO:0005634; GO:0005739; GO:0003723; GO:0005507; GO:0003697; GO:0000166; GO:0003676
605	Csa1G039190	GO:0009409; GO:0080156; GO:0005524; GO:0003723; GO:0005515; GO:0005739; GO:0005507; GO:0003697; GO:0000166; GO:0003676
606	Csa1G039200	GO:0005515; GO:0006904; GO:0000145; GO:0006887; GO:0005829; GO:0070062; GO:0005634
607	Csa1G039210	GO:0005798; GO:0043231; GO:0004175; GO:0016020; GO:0035556; GO:0007219; GO:0016021; GO:0005887; GO:0008152; GO:0004190; GO:0016485
608	Csa1G039220	GO:0006629; GO:0008889; GO:0005576; GO:0005773; GO:0006071; GO:0005618; GO:0005886; GO:0008081
609	Csa1G039230	GO:0005515; GO:0005634; GO:0009737; GO:0009414; GO:0007165
610	Csa1G039240	GO:0016021; GO:0005739; GO:0003674; GO:0005741; GO:0009536; GO:0015031
611	Csa1G039250	GO:0003674; GO:0009535; GO:0016021; GO:0009507; GO:0045893; GO:0080167; GO:0009534; GO:0009658; GO:0009579
612	Csa1G039260	GO:0003674; GO:0005739; GO:0008150
613	Csa1G039270	GO:0005634; GO:0003700; GO:0003677; GO:0006355; GO:0048366; GO:0006351; GO:0009965; GO:0045962; GO:0030154
614	Csa1G039280	GO:0008150; GO:0009506; GO:0005634; GO:0003674; GO:0051513
615	Csa1G039290	GO:0008150; GO:0005634; GO:0016787
616	Csa1G039300
617	Csa1G039310
618	Csa1G039320	GO:0004252; GO:0016021; GO:0031966; GO:0016485; GO:0005739; GO:0006508
619	Csa1G039330	GO:0005774; GO:0005773; GO:0055085; GO:0005886; GO:0005524; GO:0010044; GO:0000325; GO:0035672; GO:0042626; GO:0005215; GO:0016021; GO:0015421; GO:0016887; GO:0006810
620	Csa1G039830	GO:0055114; GO:0009507; GO:0016021; GO:0019825; GO:0005506; GO:0016705; GO:0020037
621	Csa1G039840	GO:0071897; GO:0005739; GO:0003887; GO:0005634; GO:0003677; GO:0006260
622	Csa1G039850	GO:0006397; GO:0000166; GO:0005737; GO:0005634; GO:0080008; GO:0005834; GO:0005515
623	Csa1G039860	GO:0005774; GO:0005886; GO:0031225; GO:0010215; GO:0016049; GO:0009834
624	Csa1G039870
625	Csa1G039880	GO:0005794; GO:0005737; GO:0016866; GO:0005829; GO:0009506; GO:0033356; GO:0009832; GO:0005515; GO:0052691; GO:0016020; GO:0030244
626	Csa1G039890	GO:0003677; GO:0046872; GO:0042742; GO:0003700; GO:0010468; GO:0006355; GO:0005634; GO:0006351
627	Csa1G039900	GO:0006355; GO:0003700; GO:0006351; GO:0005515; GO:0009908; GO:0005634; GO:0030154; GO:0046983; GO:0003677; GO:0048481
628	Csa1G039910	GO:0006355; GO:0003700; GO:0003677; GO:0009908; GO:0005634; GO:0005515; GO:0006351; GO:0046983; GO:0010077; GO:0030154; GO:0009911; GO:0010154
629	Csa1G039920	GO:0016787; GO:0006950
630	Csa1G039930	GO:0005743; GO:1901679; GO:0048316; GO:0055085; GO:0098656; GO:0048367; GO:0005471; GO:0005789; GO:0005739; GO:0015860; GO:0015866; GO:0015867; GO:0051503; GO:0016021; GO:0048364; GO:0006810; GO:0005215
631	Csa1G039940	GO:0008356; GO:0009826; GO:0010374; GO:0009786; GO:0007049; GO:0005938; GO:0019897; GO:0005634
632	Csa1G039950	GO:0010497; GO:0043622; GO:0009414; GO:0015630; GO:0005634; GO:0051607; GO:0005515; GO:0010375
633	Csa1G039960	GO:0010200; GO:0003700; GO:0006355; GO:0005634; GO:0044212; GO:0006351; GO:0046872; GO:0003677
634	Csa1G039970	GO:0008150; GO:0016757; GO:0005794; GO:0005737
635	Csa1G039980	GO:0006355; GO:0005634; GO:0003700; GO:0006351; GO:0005515; GO:0003677; GO:0046983; GO:1902448; GO:0009742
636	Csa1G039990	GO:0008270; GO:0006355; GO:0005634; GO:0003677; GO:0005515
637	Csa1G040000
638	Csa1G040010	GO:0003700; GO:0006355; GO:0043565
639	Csa1G040510
640	Csa1G040520
641	Csa1G041520
642	Csa1G041530	GO:0005730; GO:0005634; GO:0003723
643	Csa1G041540	GO:0005524; GO:0005829; GO:0006468; GO:0005886; GO:0004674; GO:0016301; GO:0004672
644	Csa1G041550	GO:0003674; GO:0005576; GO:0016021; GO:0007568
645	Csa1G041560	GO:0009535; GO:0071277; GO:0009579; GO:0016021; GO:0009704; GO:0009534; GO:0090333; GO:0009507; GO:0005739
646	Csa1G041570	GO:0005886; GO:0005524; GO:0016021; GO:0005516; GO:0015662; GO:0000287; GO:0004012; GO:0015914
647	Csa1G042070	GO:0005524; GO:0015662; GO:0016021; GO:0000166; GO:0046872; GO:0000287; GO:0004012; GO:0015914
648	Csa1G042090	GO:0005634; GO:0003674; GO:0008150
649	Csa1G042100	GO:0008026; GO:0005730; GO:0005634; GO:0003676; GO:0005524
650	Csa1G042110	GO:0005507; GO:0046658; GO:0031225; GO:0016021; GO:0009055; GO:0005886; GO:0050896
651	Csa1G042120	GO:0008150; GO:0005634; GO:0008270
652	Csa1G042130	GO:0009507; GO:0009534; GO:0006457; GO:0000413; GO:0009543; GO:0042277; GO:0003755
653	Csa1G042140	GO:0006260; GO:0003697; GO:0005739
654	Csa1G042150	GO:0016787; GO:0005575; GO:0006950
655	Csa1G042160	GO:0005739; GO:0008150; GO:0003674
656	Csa1G042170	GO:0005634; GO:0006367; GO:0001075; GO:0044212; GO:0009506; GO:0003682; GO:0005669; GO:0045944; GO:0001129; GO:0043565; GO:0008237; GO:0008270; GO:0005488
657	Csa1G042180	GO:0005634; GO:0006351; GO:2000032; GO:0003677; GO:0006355; GO:0003700
658	Csa1G042190
659	Csa1G042200	GO:0016298; GO:0006629; GO:0016787; GO:0005576
660	Csa1G042210	GO:0005840; GO:0009570; GO:0006508; GO:0008233; GO:0030163
661	Csa1G042220	GO:0009627; GO:0030163; GO:0005783; GO:0006508; GO:0070001; GO:0009737; GO:0004190; GO:0005576; GO:0009414
662	Csa1G042230	GO:0009507; GO:0009570; GO:0006412; GO:0004045
663	Csa1G042240	GO:0080008; GO:0000911; GO:0005634; GO:0005886; GO:0030136; GO:0005515; GO:0010235; GO:0009825; GO:0045824
664	Csa1G042250	GO:0016021; GO:0005576; GO:0006508; GO:0004190
665	Csa1G042260	GO:0030001; GO:0005634; GO:0046914; GO:0046916; GO:0005737; GO:0046872
666	Csa1G042270	GO:0003674; GO:0005634; GO:0008150
667	Csa1G042280
668	Csa1G042290	GO:0009873; GO:0006355; GO:0003677; GO:0005634; GO:0006351; GO:0003700
669	Csa1G042300
670	Csa1G042310	GO:0005747; GO:0005739; GO:0031966; GO:0009853; GO:0045271; GO:0055114; GO:0003674
671	Csa1G042320	GO:0035194; GO:0006396; GO:0003674; GO:0005634; GO:0031124
672	Csa1G042330	GO:0008150; GO:0005783; GO:0005515
673	Csa1G042340	GO:0003700; GO:0005634; GO:0006355; GO:0046983; GO:0005515; GO:0003677; GO:0006351
674	Csa1G042350	GO:0003682; GO:0003677; GO:0005634; GO:0003700; GO:0006355
675	Csa1G042360	GO:0006412; GO:0022627; GO:0005886; GO:0022626; GO:0005829; GO:0009507; GO:0030686; GO:0005618; GO:0006364; GO:0032040; GO:0003735; GO:0042274; GO:0005622; GO:0005840
676	Csa1G042370	GO:0005886; GO:0005634; GO:0006952; GO:0004674; GO:0016301; GO:0009506; GO:0006468; GO:0004672; GO:0005524; GO:0004713
677	Csa1G042380
678	Csa1G042390	GO:0005634; GO:0008237; GO:0006511; GO:0046872; GO:0005737; GO:0005515
679	Csa1G042400	GO:0003674; GO:0008150; GO:0005634
680	Csa1G042410
681	Csa1G042420	GO:0005634; GO:0008565; GO:0000139; GO:0007032; GO:0080171; GO:0005623; GO:1990019; GO:0006886; GO:0030276; GO:0016192; GO:0005515; GO:0030117; GO:0005488
682	Csa1G042430	GO:0016757; GO:0016021; GO:0008375; GO:0016020
683	Csa1G042440	GO:0016757; GO:0016021; GO:0008375; GO:0016020
684	Csa1G042450
685	Csa1G042460	GO:0005634; GO:0003700; GO:0009617; GO:0042742; GO:0006351; GO:0080142; GO:1900426; GO:0010112; GO:0010224; GO:0009626; GO:0071219; GO:0043565; GO:0002229; GO:0006355; GO:0005516; GO:0006950
686	Csa1G042470
687	Csa1G042480	GO:0006468; GO:0016301; GO:0042631; GO:0005886; GO:0005576; GO:0048573; GO:0071215; GO:0004672; GO:0005524; GO:0030247
688	Csa1G042490	GO:0004674; GO:0046777; GO:0005886; GO:0016021
689	Csa1G042500	GO:0005886; GO:0005524; GO:0006468; GO:0016301; GO:0004674; GO:0004672; GO:0030247
690	Csa1G042510	GO:0016301; GO:0016021; GO:0005886; GO:0004672; GO:0005524; GO:0006468
691	Csa1G042520	GO:0006468; GO:0016301; GO:0042631; GO:0005886; GO:0005576; GO:0048573; GO:0071215; GO:0004672; GO:0005524
692	Csa1G042530	GO:0006468; GO:0016301; GO:0042631; GO:0005886; GO:0005576; GO:0048573; GO:0071215
693	Csa1G042540	GO:0030247
694	Csa1G042550	GO:0005737; GO:0009524; GO:0003777; GO:0005524; GO:0000910; GO:0005634; GO:0009555; GO:0009558; GO:0048229; GO:0010583; GO:0005874; GO:0007018; GO:0008017
695	Csa1G042560	GO:0005576; GO:0008289; GO:0006869
696	Csa1G042570	GO:0005739; GO:0005789; GO:0005783; GO:0016021; GO:0008150; GO:0003674
697	Csa1G042580
698	Csa1G042590	GO:0005739; GO:0005840; GO:0008150
699	Csa1G042600	GO:0008270; GO:0005634; GO:0005515
700	Csa1G042610	GO:0004252; GO:0006508
701	Csa1G042620	GO:0030259; GO:0019277; GO:0016757; GO:0005886; GO:0009058; GO:0030246; GO:0050511; GO:0005975; GO:0016758; GO:0009252
702	Csa1G042630	GO:0008150; GO:0003674; GO:0016021
703	Csa1G042640	GO:0008285; GO:0005634; GO:0031123; GO:0016779; GO:0043631; GO:0048451; GO:0048366; GO:0045824; GO:0009908; GO:0005515; GO:0003723; GO:0004652
704	Csa1G042650	GO:0006457; GO:0046686; GO:0051082; GO:0005829; GO:0005524; GO:0005737
705	Csa1G042660	GO:0006413; GO:0006415; GO:0005829; GO:0003743; GO:0005525; GO:0005773; GO:0006414; GO:0003746; GO:0008135; GO:0003747; GO:0003924; GO:0005737
706	Csa1G042670	GO:0009507; GO:0048038; GO:0009535; GO:0010598; GO:0006457; GO:0055114; GO:0016491; GO:0006810; GO:0005737
707	Csa1G042680	GO:0005730; GO:0000398; GO:0005515; GO:0042742; GO:0050832; GO:0009870; GO:0005634; GO:0071013; GO:0000974; GO:0010204; GO:0071011; GO:0071012; GO:0006397
708	Csa1G042690	GO:0006281; GO:0005634; GO:0004527; GO:0004518; GO:0003677; GO:0003824
709	Csa1G042700	GO:0005618; GO:0022626; GO:0080083; GO:0004567; GO:0004553; GO:0009505; GO:0047668; GO:0005576; GO:0080082; GO:0080079; GO:0009507; GO:0080081; GO:0008422; GO:0046872; GO:0005975
710	Csa1G042710	GO:0009809; GO:0048046; GO:0005576; GO:0005507; GO:0016722; GO:0016491; GO:0055114; GO:0046274; GO:0052716
711	Csa1G042720	GO:0005524; GO:0004707; GO:0006468; GO:0005634; GO:0004672; GO:0005829; GO:0009738; GO:0007165; GO:0005739; GO:0016301
712	Csa1G042730	GO:0005634; GO:0005524; GO:0006468; GO:0004674; GO:0000165; GO:0004709; GO:0004712; GO:0005515; GO:0016301; GO:0010182; GO:0009651; GO:0004672
713	Csa1G042740	GO:0009543; GO:0000413; GO:0003755; GO:0009535; GO:0018208; GO:0005528; GO:0006457; GO:0009507
714	Csa1G042750	GO:0005886; GO:0016021; GO:0005737; GO:0016627; GO:0006629
715	Csa1G042760	GO:0005576; GO:0051707
716	Csa1G042770	GO:0005886; GO:0005515; GO:0006897; GO:0051260; GO:0005525; GO:0016787; GO:0010008; GO:0043231; GO:0005509; GO:0009506; GO:0005634; GO:0032956; GO:0005737; GO:0016020
717	Csa1G042780	GO:0005634; GO:0003677; GO:0006351; GO:0048513; GO:0003700; GO:0006355; GO:0005829
718	Csa1G042790	GO:0005525; GO:0005737; GO:0003924; GO:0007017; GO:0005200; GO:0005886; GO:0009409; GO:0009651; GO:0051258; GO:0015630; GO:0005874
719	Csa1G042800	GO:0009860; GO:0005737; GO:0006656; GO:0009826; GO:0000234; GO:0010183; GO:0009555; GO:0042425; GO:0005829; GO:0032259; GO:0008168; GO:0048528; GO:0008152
720	Csa1G042810
721	Csa1G042820	GO:0010329; GO:0045177; GO:0010338; GO:0010051; GO:0005215; GO:0009506; GO:0010315; GO:0016310; GO:0009790; GO:0048825; GO:0005886; GO:0016020; GO:0009925; GO:0010229; GO:0009640; GO:0048364; GO:0009505; GO:0009926; GO:0005783; GO:0005515; GO:0009908; GO:0005737; GO:0009630; GO:0010583; GO:0010252; GO:0048826; GO:0010358; GO:0048367; GO:0016021; GO:0055085
722	Csa1G042830	GO:0046872; GO:0005515; GO:0005543; GO:1902479; GO:1901002; GO:0009738; GO:0006952; GO:0005886; GO:0005829; GO:0009789; GO:0009651; GO:0005634
723	Csa1G042840	GO:0051974; GO:0016233; GO:0000723; GO:0032212; GO:0032206; GO:0000783; GO:0005515; GO:0010521; GO:0005697; GO:0098505; GO:0042162; GO:0043047; GO:0000784; GO:0003677
724	Csa1G042850	GO:0005789; GO:0030433; GO:0005515; GO:0005783; GO:0042538; GO:0016021; GO:0016020
725	Csa1G042860	GO:0005634; GO:0005623; GO:0042147; GO:0006886
726	Csa1G042870	GO:0005634
727	Csa1G042880	GO:0005739; GO:0003674; GO:0005743; GO:0008535; GO:0016021; GO:0016020
728	Csa1G042890	GO:0005886; GO:0005524; GO:0006468; GO:0004674; GO:0004672; GO:0016301; GO:0005634
729	Csa1G042900	GO:0031225; GO:0005886; GO:0008289; GO:0006508; GO:0006869; GO:0008233
730	Csa1G042910	GO:0010208; GO:0016021; GO:0005886; GO:0042626; GO:0055085; GO:0009624; GO:0005524; GO:0016887; GO:0016020
731	Csa1G042920	GO:0005515; GO:1903507; GO:0005634; GO:0009867; GO:0042802; GO:0003714; GO:2000022; GO:0031347; GO:0009611
732	Csa1G042930	GO:0007169; GO:0006468; GO:0005886; GO:0016301; GO:0005774; GO:0004674; GO:0016021; GO:0004672; GO:0005524; GO:0009506; GO:0005515
733	Csa1G042940	GO:0005634; GO:0008270
734	Csa1G042950	GO:0008026; GO:0005730; GO:0005634; GO:0003676; GO:0005524
735	Csa1G042960	GO:0010188; GO:0009651; GO:0010310; GO:0009697; GO:0003700; GO:0009642; GO:0005634; GO:0006355; GO:0016874; GO:0006366; GO:0042742; GO:0000166; GO:0008270; GO:0003676; GO:0005515
736	Csa1G042970	GO:0055114; GO:0006222; GO:0004152; GO:0009536; GO:0006207; GO:0009570; GO:0009507; GO:0043562; GO:0017113; GO:0019483; GO:0006212; GO:0005886; GO:0005737; GO:0016627; GO:0003824
737	Csa1G042980	GO:0046777; GO:0042981; GO:0031098; GO:0000186; GO:0005515; GO:0010120; GO:0009611; GO:0005739; GO:0004674; GO:0045893; GO:0004708; GO:0030295; GO:0009651; GO:0000165; GO:0004709; GO:0009620; GO:0009693; GO:0005622; GO:0016301; GO:0009873; GO:0005634; GO:0010150; GO:0007346; GO:0004672; GO:0005524; GO:0006468
738	Csa1G042990	GO:0003674; GO:0008150
739	Csa1G043000	GO:0005634; GO:0006355; GO:0009956; GO:0009887; GO:0044212; GO:0010158; GO:0009943; GO:0048481; GO:0048440; GO:0010051; GO:0003700; GO:0005515; GO:0009944; GO:0003677
740	Csa1G043010	GO:0016020; GO:0016787; GO:0016021; GO:0005737; GO:0006629; GO:0016298
741	Csa1G043020	GO:0009965; GO:2000904; GO:0005634; GO:0010601; GO:0010031; GO:0006355; GO:0048444; GO:0003677; GO:0003676; GO:0009590; GO:0008270; GO:0009959; GO:2000012; GO:0046872; GO:0003700; GO:0009630
742	Csa1G043030	GO:0009507; GO:0008150; GO:0003674
743	Csa1G043040	GO:0006355; GO:0005515; GO:0042803; GO:0009793; GO:0003677; GO:0005634; GO:0006351; GO:0046872; GO:0003700
744	Csa1G043050	GO:0008150; GO:0003674; GO:0005634; GO:0005515; GO:0006396
745	Csa1G043060	GO:0005634; GO:0046872; GO:0008270; GO:0003677; GO:0005737; GO:0005096
746	Csa1G043070	GO:0009570; GO:0009507; GO:0016226; GO:0009793; GO:0008047; GO:0005739
747	Csa1G043080	GO:0016567; GO:0008270; GO:0016874; GO:0005515
748	Csa1G043090	GO:0008150; GO:0003674; GO:0005739; GO:0005515
749	Csa1G043100	GO:0016567; GO:0008270; GO:0016874; GO:0005515
750	Csa1G043110	GO:0016998; GO:0003674; GO:0005634
751	Csa1G043120	GO:0043687; GO:0018279; GO:0005886; GO:0004579; GO:0008250; GO:0005783; GO:0016020; GO:0004576; GO:0006486
752	Csa1G043130	GO:0004776; GO:0005759; GO:0006099; GO:0005739; GO:0006105; GO:0009142; GO:0004775; GO:0006104; GO:0046686; GO:0005618; GO:0046872; GO:0005507; GO:0003824; GO:0008152; GO:0048037
753	Csa1G043140	GO:0042023; GO:0005515; GO:0005730; GO:0048766; GO:0005634; GO:0003677
754	Csa1G043150	GO:0055114; GO:0016491; GO:0005737
755	Csa1G043160	GO:0006857; GO:0015198; GO:0055085; GO:0005886; GO:0016021
756	Csa1G043170	GO:0005634; GO:0008150; GO:0003674
757	Csa1G043180	GO:0000418; GO:0005665; GO:0000419; GO:0046872; GO:0003677; GO:0006351; GO:0005634; GO:0003899
758	Csa1G043190	GO:0005575; GO:0003674; GO:0008150
759	Csa1G043200	GO:0048046; GO:0006508; GO:0008233; GO:0005618; GO:0004866; GO:0005576
760	Csa1G043210	GO:0048046; GO:0006508; GO:0008233; GO:0005618; GO:0004866; GO:0005576
761	Csa1G043220	GO:0048046; GO:0006508; GO:0008233; GO:0005618; GO:0004866; GO:0005576
762	Csa1G043230	GO:0005515; GO:0007049; GO:0005634; GO:0051276; GO:0048229; GO:0004693; GO:0009658; GO:0070182; GO:0051726; GO:0006260
763	Csa1G043240
764	Csa1G043250	GO:0003674; GO:0005634
765	Csa1G043260	GO:0005634; GO:0008150; GO:0003674
766	Csa1G043270	GO:0016070; GO:0005634; GO:0005515; GO:0005732; GO:0005829
767	Csa1G043280	GO:0004674; GO:0005737; GO:0005524
768	Csa1G043290	GO:0016020; GO:0005737; GO:0015250; GO:0006810; GO:0005215
769	Csa1G043300	GO:0016787
770	Csa1G043310	GO:0008150; GO:0005739; GO:0003674; GO:0005515
771	Csa1G043320	GO:0035091; GO:0007165
772	Csa1G044320	GO:0005634; GO:0003674; GO:0008150
773	Csa1G044820	GO:0010222; GO:0005886; GO:0055085; GO:0009897; GO:0042626; GO:0005515; GO:0042803; GO:0009737; GO:0015908; GO:0009651; GO:0080051; GO:0015245; GO:0010588; GO:0016021; GO:0009611; GO:0005524; GO:0016887; GO:0016020
774	Csa1G044830	GO:0046872; GO:0016706; GO:0055114; GO:0005737; GO:0016491
775	Csa1G044840	GO:0046872; GO:0016706; GO:0055114; GO:0005737; GO:0016491
776	Csa1G044850	GO:0051213; GO:0055114; GO:0005737; GO:0046872; GO:0016706; GO:0016491
777	Csa1G044860	GO:0004022; GO:0005737; GO:0008270; GO:0055114; GO:0016491
778	Csa1G044870	GO:0005774; GO:0016021; GO:0009555; GO:0009812; GO:0009813; GO:0005773; GO:0015238; GO:0015297; GO:0005886; GO:0016020; GO:0009901; GO:0006855; GO:0055085
779	Csa1G044880	GO:0010182; GO:0009688; GO:0006561; GO:0009414; GO:0055114; GO:0010115; GO:0004022; GO:0009408; GO:0010301; GO:0016491; GO:0009750; GO:0005829
780	Csa1G044890	GO:0020037; GO:0005739; GO:0055114; GO:0016705; GO:0019825; GO:0004497; GO:0005506
781	Csa1G044900	GO:0016740; GO:0016747; GO:0009735; GO:0005737
782	Csa1G044910	GO:0005634; GO:0008150; GO:0003674
783	Csa1G044920	GO:0016021; GO:0005739; GO:0003674; GO:0008150
784	Csa1G044930	GO:0000139; GO:0005794; GO:0032259; GO:0030775; GO:0016021; GO:0045491; GO:0005576; GO:0045492
785	Csa1G045430	GO:0009742; GO:0010086; GO:0006355; GO:0006351; GO:0040008; GO:0009740; GO:0005634; GO:0003700; GO:0046983; GO:0048364; GO:0003677; GO:0005737; GO:0005515
786	Csa1G045440	GO:0005737; GO:0005886; GO:0016301; GO:0005634; GO:0009507; GO:0004672; GO:0006468; GO:0005524
787	Csa1G045450	GO:0005737; GO:0005886; GO:0016301; GO:0005634; GO:0009507; GO:0004672; GO:0005524; GO:0006468
788	Csa1G045460	GO:0043161; GO:0000209; GO:0005634; GO:0042787; GO:0008270; GO:0061630; GO:0005515
789	Csa1G045470	GO:0005215; GO:0042626; GO:0006810; GO:0016021; GO:0005524; GO:0016887; GO:0005515
790	Csa1G045480	GO:0006355; GO:0043565; GO:0003700; GO:0005634; GO:0006351; GO:0006952
791	Csa1G045490	GO:0005739; GO:0010133; GO:0006560; GO:0008270; GO:0005759; GO:0009651; GO:0004028; GO:0009507; GO:0055114; GO:0072593; GO:0050897; GO:0003842; GO:0008152; GO:0016491; GO:0016620
792	Csa1G045500	GO:0016787; GO:0005634; GO:0008150; GO:0005737
793	Csa1G045510	GO:0030570; GO:0005576; GO:0045490; GO:0046872; GO:0009664; GO:0016829
794	Csa1G045520	GO:0016757; GO:0005886; GO:0005634; GO:0009506; GO:0048513; GO:0016021; GO:0005515
795	Csa1G045530
796	Csa1G045540	GO:0009534; GO:0009535; GO:0003674; GO:0009507; GO:0008150; GO:0016021
797	Csa1G045550	GO:0045893; GO:0009965; GO:0001558; GO:0009651; GO:0006355; GO:0043565; GO:0009637; GO:0003700; GO:0005634; GO:0042803; GO:0003677
798	Csa1G045560	GO:0008150; GO:0009941; GO:0009507; GO:0016021; GO:0009706; GO:0003674
799	Csa1G045570	GO:0004672; GO:0005886; GO:0005524; GO:0006468; GO:0005515
800	Csa1G045580	GO:0005215; GO:0016021; GO:0009860; GO:0006810; GO:0006857; GO:0005886; GO:0016020
801	Csa1G045590	GO:0005886; GO:1901349; GO:0016020; GO:0098656; GO:0005215; GO:0098655; GO:0080167; GO:0090449; GO:0009506; GO:0006857; GO:0015992; GO:0016021; GO:0090448; GO:0006810
802	Csa1G045600	GO:0005886; GO:0043231; GO:0005887; GO:0051453; GO:0016020; GO:0008553; GO:1902600; GO:0016887; GO:0000166; GO:0046872; GO:0016021
803	Csa1G045610	GO:0006457; GO:0005737; GO:0051082
804	Csa1G045620	GO:0004674; GO:0005634; GO:0006468; GO:0046777; GO:0004683; GO:0009738; GO:0016301; GO:0004672; GO:0005524; GO:0005509
805	Csa1G045630	GO:0005634; GO:0048573; GO:0003674; GO:0045292; GO:0005681; GO:0006396
806	Csa1G045640	GO:0005886; GO:0046658; GO:0031225; GO:0005975; GO:0048038; GO:0016901; GO:0055114; GO:0003824
807	Csa1G045650	GO:0031966; GO:0009414; GO:0005524; GO:0009409; GO:0016887; GO:0016021; GO:0005739; GO:0010431; GO:0009651; GO:0009737; GO:0005783; GO:0010154; GO:0005886
808	Csa1G045660	GO:0031966; GO:0009414; GO:0005524; GO:0009409; GO:0016887; GO:0016021; GO:0005739; GO:0010431; GO:0009651; GO:0009737; GO:0005783; GO:0010154; GO:0005886
809	Csa1G045670	GO:0031966; GO:0009414; GO:0005524; GO:0009409; GO:0016887; GO:0016021; GO:0005739; GO:0010431; GO:0009651; GO:0009737; GO:0005783; GO:0010154; GO:0005886
810	Csa1G045680	GO:0000139; GO:0006486; GO:0008378; GO:0009507; GO:0005794; GO:0030246; GO:0016021; GO:0016758; GO:0016020
811	Csa1G045690	GO:0007017; GO:0005737; GO:0005875; GO:0003777; GO:0030286
812	Csa1G045700	GO:0016021; GO:0008150; GO:0005794; GO:0003674
813	Csa1G045710	GO:0005524; GO:0005730; GO:0005634; GO:0016310
814	Csa1G045720
815	Csa1G045730	GO:0006355; GO:0006357; GO:0035066; GO:0003700; GO:0005634; GO:0046686; GO:0009753; GO:0003682; GO:0006338; GO:0009751; GO:0009733; GO:0006351; GO:0009739; GO:0003677; GO:0009737; GO:0009651; GO:0004402; GO:0003713; GO:0009723
816	Csa1G045740	GO:0045893; GO:0009508; GO:0042793; GO:0009507; GO:0009295; GO:0005515
817	Csa1G045750	GO:0003674; GO:0008150; GO:0005634
818	Csa1G045760
819	Csa1G045770	GO:0008150; GO:0003674; GO:0005737
820	Csa1G045780	GO:0016021; GO:0005777; GO:0005739; GO:0010150; GO:0003674
821	Csa1G045790	GO:0016567; GO:0030071; GO:0005515; GO:0051301; GO:0031347; GO:0007067; GO:0005680
822	Csa1G045800	GO:0008380; GO:0005739; GO:0005515
823	Csa1G045810
824	Csa1G045820	GO:0006355; GO:0005515; GO:0006351; GO:0032876; GO:0042023; GO:0003700; GO:0005634; GO:0003677; GO:0005667
825	Csa1G045830	GO:0005834; GO:0005737; GO:0000166; GO:0008150; GO:0005515
826	Csa1G045840	GO:0005737; GO:0008649; GO:0006364
827	Csa1G045850
828	Csa1G045860	GO:0016567; GO:0004842; GO:0005634; GO:0070696; GO:0016874; GO:0005515; GO:0005488
829	Csa1G045870	GO:0005634; GO:0006284; GO:0003824; GO:0016798; GO:0006281
830	Csa1G045880	GO:0005576; GO:0020037; GO:0006979; GO:0042744; GO:0046872; GO:0004601; GO:0009044; GO:0055114
831	Csa1G045890	GO:2000377; GO:0009651; GO:0009740; GO:0005576; GO:0009737; GO:0005886; GO:0009739; GO:0005515
832	Csa1G045900	GO:0005634; GO:0003674
833	Csa1G045910	GO:0009507; GO:0005730; GO:0006508; GO:0004252; GO:0008236; GO:0005739; GO:0005515
834	Csa1G045920	GO:0008270; GO:0016567; GO:0005634; GO:0016021; GO:0001666
835	Csa1G045930	GO:0016567; GO:0005737; GO:0006511; GO:0005634; GO:0005524; GO:0004842; GO:0005829
836	Csa1G045940	GO:0016567; GO:0016021; GO:0008270; GO:0005634; GO:0005515
837	Csa1G045950	GO:0016021; GO:0005576
838	Csa1G045960
839	Csa1G045970	GO:0009507; GO:0016740; GO:0008295; GO:0005829; GO:0004766
840	Csa1G045980	GO:0009507; GO:0016740; GO:0008295; GO:0005829; GO:0004766
841	Csa1G045990	GO:0016874; GO:0016567; GO:0010029; GO:0008270; GO:0004842; GO:0005515; GO:0005488
842	Csa1G046000	GO:0005634; GO:0005515; GO:0003674; GO:0006406; GO:0008541; GO:0043248
843	Csa1G046010	GO:0005515; GO:0051119; GO:0005887; GO:0016021; GO:0016020; GO:0051260; GO:0005886; GO:0008643
844	Csa1G046020	GO:0003824; GO:0009507
845	Csa1G046030	GO:0010182; GO:0016567; GO:0008270; GO:0004842; GO:0016874; GO:0016021; GO:0005515
846	Csa1G046040	GO:0006468; GO:0004712; GO:0016301; GO:0010119; GO:0005515; GO:0005634; GO:0004674; GO:0004672; GO:0005524
847	Csa1G046050	GO:0003674; GO:0008150; GO:0005634
848	Csa1G046060	GO:0016363; GO:0009651; GO:0003950; GO:0005634; GO:0072593; GO:0007275; GO:0005739
849	Csa1G046070
850	Csa1G046080	GO:0006351; GO:0006355; GO:0003700; GO:0045893; GO:0010067; GO:0003677; GO:0005634; GO:0010087; GO:0046872
851	Csa1G046090
852	Csa1G046100	GO:0051539; GO:0016226; GO:0005759; GO:0044571; GO:0005739; GO:0097428; GO:0036455; GO:0008198; GO:0005198; GO:0006879; GO:0051537; GO:0005737; GO:0005506; GO:0051536
853	Csa1G046110	GO:0035445; GO:0048364; GO:0046715; GO:0015301; GO:0005886; GO:0005452; GO:0006820; GO:0016020; GO:0016021
854	Csa1G046130	GO:0005515
855	Csa1G046140	GO:0016021; GO:0008150; GO:0009507; GO:0003674
856	Csa1G046150	GO:0016021; GO:0005737
857	Csa1G046160	GO:0030247; GO:0008150; GO:0005576
858	Csa1G046170	GO:0009570; GO:0009941; GO:0009536; GO:0000162; GO:0004048; GO:0009507; GO:0008152; GO:0016757
859	Csa1G046180	GO:0005737; GO:0045454; GO:0015035; GO:0008794; GO:0055114; GO:0009055
860	Csa1G046190	GO:0008150; GO:0009507; GO:0016021; GO:0003674
861	Csa1G046200
862	Csa1G046210	GO:0006468; GO:0005524; GO:0090558; GO:0004674; GO:0007169; GO:0009790; GO:0005515
863	Csa1G046220	GO:0016021; GO:0009507; GO:0009793; GO:0003674
864	Csa1G046230	GO:0010584; GO:0005524; GO:0016021; GO:0005634; GO:0009901; GO:0016787
865	Csa1G046240	GO:0005774; GO:0020037; GO:0005773; GO:0008150; GO:0009507
866	Csa1G046250	GO:0005886; GO:0005737; GO:0008150; GO:0005515
867	Csa1G046260	GO:0005576; GO:0008150; GO:0003674
868	Csa1G046270	GO:0005886; GO:0005524; GO:0016301; GO:0006468; GO:0004674; GO:0007169; GO:0004672; GO:0005515
869	Csa1G046280	GO:0009507; GO:0010325; GO:0005986; GO:0009414; GO:0047274; GO:0019593; GO:0005975; GO:0004553; GO:0006979; GO:0005737; GO:0009737; GO:0003824
870	Csa1G046290
871	Csa1G046300	GO:0019915; GO:0016020; GO:0012511; GO:0050826; GO:0010344; GO:0003674; GO:0016021
872	Csa1G046310	GO:0032259; GO:0008168; GO:0009507
873	Csa1G046320
874	Csa1G046820	GO:0006355; GO:0003677; GO:0045892; GO:0005634; GO:0003682; GO:0006351
875	Csa1G046830	GO:0009506; GO:0008150; GO:0005515; GO:0005488
876	Csa1G046840	GO:0005829; GO:0005737; GO:0009506; GO:0022625; GO:0006412; GO:0022626; GO:0003735; GO:0044822; GO:0016020; GO:0002181; GO:0005840; GO:0015934; GO:0005622
877	Csa1G046850	GO:0008150; GO:0009507; GO:0003674; GO:0005680; GO:0090266
878	Csa1G046860	GO:0003674; GO:0016021; GO:0008150; GO:0005515
879	Csa1G046870	GO:0005773; GO:0015031; GO:0005737; GO:0008270; GO:0051258; GO:0043130; GO:0005515
880	Csa1G046880	GO:0008150; GO:0005575; GO:0003674
881	Csa1G046890	GO:0005886; GO:0016887; GO:0005524
882	Csa1G046900	GO:0005634; GO:0009414; GO:0045893; GO:0006357; GO:0000981; GO:0043565
883	Csa1G046910	GO:0005524; GO:0004672; GO:0004674; GO:0006468; GO:0016301; GO:0005634
884	Csa1G046920
885	Csa1G047420
886	Csa1G047430	GO:0015706; GO:0005886; GO:0098656; GO:0009611; GO:0016021; GO:0010167; GO:0015112
887	Csa1G047440	GO:0005886; GO:0004722; GO:0015706; GO:0047734; GO:0046872; GO:0047631; GO:0010167; GO:0016787
888	Csa1G047450	GO:0009435; GO:0051176; GO:0009060; GO:0042803; GO:0008987; GO:0016226; GO:0008047; GO:0046872; GO:0009507; GO:0051539; GO:0016740
889	Csa1G048950	GO:0005634; GO:0005524; GO:0006468; GO:0046777; GO:0004712; GO:0004674; GO:0004672; GO:0006397; GO:0005515; GO:0016301
890	Csa1G049450	GO:0050829; GO:0071944; GO:0045490; GO:0030599; GO:0009505; GO:0042545; GO:0046910; GO:0005618
891	Csa1G049460	GO:0005737; GO:0016567; GO:0005634; GO:0005515; GO:0006355; GO:0009553; GO:0008270; GO:0005516; GO:0004402; GO:0003712; GO:0009555; GO:0009733; GO:0009751; GO:0042542
892	Csa1G049960	GO:0046872; GO:0016829; GO:0045490; GO:0030570; GO:0005576
893	Csa1G049970
894	Csa1G049980	GO:0009507; GO:0006508; GO:0008234; GO:0008233
895	Csa1G049990
896	Csa1G050000	GO:0009507; GO:0009793; GO:0005515
897	Csa1G050010
898	Csa1G050020	GO:0008150; GO:0005634; GO:0016853; GO:0005488
899	Csa1G050030	GO:0005575; GO:0008150; GO:0005515
900	Csa1G050040	GO:0006281; GO:0016787; GO:0003906; GO:0009507; GO:0046872; GO:0005730; GO:0005634; GO:0004518
901	Csa1G050050	GO:0005634; GO:0033169; GO:0035067; GO:0006355; GO:0009741; GO:0009826; GO:0010228; GO:0006351; GO:0051213; GO:0046872; GO:0003676; GO:0055114; GO:0003700; GO:0048366
902	Csa1G050060	GO:0046872; GO:0005634; GO:0008150; GO:0003677; GO:0003676
903	Csa1G050070	GO:0005886; GO:0005634; GO:0008150; GO:0003674; GO:0009506
904	Csa1G050080
905	Csa1G050090	GO:0015937; GO:0004633; GO:0042538; GO:0010181; GO:0005829; GO:0040008; GO:0005737; GO:0003824
906	Csa1G050100	GO:0016788; GO:0005576; GO:0016042
907	Csa1G050110	GO:0008270; GO:0005634; GO:0005515
908	Csa1G050120
909	Csa1G050130	GO:0006355; GO:0005634; GO:0003700; GO:0006351; GO:0003677
910	Csa1G050140	GO:0005634; GO:0003674; GO:0009793; GO:0005488
911	Csa1G050150	GO:0009570; GO:0009507; GO:0005840; GO:0003735; GO:0006412; GO:0042254; GO:0009534
912	Csa1G050160	GO:0006508; GO:0005634; GO:0008234
913	Csa1G050170	GO:0005829; GO:0005886; GO:0009507; GO:0030163; GO:0016020; GO:0008541; GO:0000502; GO:0005634; GO:0006511; GO:0003674; GO:0005515
914	Csa1G050180	GO:0004672; GO:0009536; GO:0006468; GO:0005886; GO:0005524
915	Csa1G050190
916	Csa1G050200	GO:0009570; GO:0005524; GO:0005622; GO:0005515; GO:0009585; GO:0009941; GO:0009411; GO:0004550; GO:0042542; GO:0009579; GO:0046872; GO:0009507; GO:0009734; GO:0005737; GO:0005634; GO:0006165; GO:0006183; GO:0006228; GO:0006241
917	Csa1G050210	GO:0016747; GO:0016740; GO:0005737
918	Csa1G050220	GO:0016740; GO:0016747; GO:0009735; GO:0005737
919	Csa1G050230
920	Csa1G050240	GO:0005886; GO:0005774; GO:0009507; GO:0003677; GO:0051287; GO:0006096; GO:0055114; GO:0050661; GO:0006094; GO:0005829; GO:0005739; GO:0009651; GO:0005634; GO:0048316; GO:0042542; GO:0005740; GO:0006979; GO:0016020; GO:0008886; GO:0010154; GO:0004365; GO:0048046; GO:0051775; GO:0005507; GO:0009408; GO:0005737; GO:0046686; GO:0009744; GO:0016620; GO:0006006
921	Csa1G050250	GO:0005886; GO:0005774; GO:0009507; GO:0003677; GO:0051287; GO:0006096; GO:0055114; GO:0050661; GO:0006094; GO:0005829; GO:0005739; GO:0009651; GO:0005634; GO:0048316; GO:0042542; GO:0005740; GO:0006979; GO:0016020; GO:0008886; GO:0010154; GO:0004365; GO:0048046; GO:0051775; GO:0005507; GO:0009408; GO:0005737; GO:0046686; GO:0009744; GO:0016620; GO:0006006
922	Csa1G050260	GO:0006979; GO:0003674; GO:0005634
923	Csa1G050270	GO:0008150; GO:0003674; GO:0005575
924	Csa1G050280	GO:0031408; GO:0004321; GO:0005777; GO:0016207; GO:0005524; GO:0016874; GO:0009695; GO:0003824; GO:0008152
925	Csa1G050290	GO:0031408; GO:0004321; GO:0005777; GO:0016207; GO:0005524; GO:0016874; GO:0009695; GO:0003824; GO:0008152
926	Csa1G050300	GO:0031408; GO:0004321; GO:0005777; GO:0016207; GO:0005524; GO:0016874; GO:0009695; GO:0003824; GO:0008152
927	Csa1G050310	GO:0000166; GO:0008150; GO:0005737; GO:0080008; GO:0005515
928	Csa1G050320	GO:0016757; GO:0005737; GO:0016021; GO:0005794; GO:0008150
929	Csa1G050330	GO:0016757; GO:0005737; GO:0016021; GO:0005794; GO:0008150
930	Csa1G050340	GO:0005524; GO:0004017; GO:0005507; GO:0005739; GO:0005737; GO:0005774; GO:0046686; GO:0006139; GO:0019205; GO:0016776
931	Csa1G050350
932	Csa1G050360	GO:0006097; GO:0004474; GO:0005634; GO:0005737; GO:0003824
933	Csa1G050370	GO:0006468; GO:0005524; GO:0004674; GO:0004672; GO:0016021; GO:0005886; GO:0005739; GO:0007169; GO:0005515
934	Csa1G050380	GO:0009507; GO:0004055; GO:0005524; GO:0009570; GO:0006526; GO:0009536
935	Csa1G050390	GO:1902184; GO:0080008; GO:0000166; GO:0005834; GO:0005737; GO:0005515
936	Csa1G050400	GO:0009507; GO:0004055; GO:0005524; GO:0009570; GO:0006526; GO:0009536
937	Csa1G050410	GO:0047793; GO:0016021; GO:0000910; GO:0005783; GO:0005739; GO:0016126; GO:0016853; GO:0009958; GO:0006907
938	Csa1G050420	GO:0005886; GO:0006414; GO:0003746; GO:0005853; GO:0005829
939	Csa1G050430	GO:0009507; GO:0005524; GO:0016887; GO:0005515
940	Csa1G050440
941	Csa1G050450	GO:0009507; GO:0016607; GO:0008380; GO:0005634; GO:0006397; GO:0005515; GO:0005681
942	Csa1G050460	GO:0005634; GO:0003674; GO:0008150
943	Csa1G050470	GO:0006904; GO:0000145; GO:0005829; GO:0006887; GO:0005737; GO:0005886
944	Csa1G050480	GO:0016567; GO:0005634; GO:0005515
945	Csa1G050490	GO:0005829; GO:0005524; GO:0005737; GO:0003824; GO:0046872; GO:0008641
946	Csa1G050500	GO:0009507; GO:0008270; GO:0016787; GO:0003824
947	Csa1G050510	GO:0009793; GO:0046872; GO:0005634; GO:0009960
948	Csa1G050520	GO:0008150; GO:0003674; GO:0009507; GO:0045492
949	Csa1G050530
950	Csa1G050540	GO:0005886; GO:0003824; GO:0030170
951	Csa1G050550
952	Csa1G050560	GO:0005623; GO:0006605; GO:0006886
953	Csa1G050570	GO:0009543; GO:0008150; GO:0009507; GO:0003674; GO:0009579; GO:0031977
954	Csa1G050580
955	Csa1G051580	GO:0006355; GO:0005634; GO:0046983; GO:0003700; GO:0009911; GO:0006351; GO:0030154; GO:0003677; GO:0010582
956	Csa1G051590	GO:0005634; GO:0006355; GO:0046872; GO:0003677; GO:0006351; GO:0048653
957	Csa1G051600	GO:0019948; GO:0005515; GO:0016925; GO:0005634; GO:0008641
958	Csa1G051610
959	Csa1G051620	GO:0005634; GO:0046872; GO:0005737; GO:0046916; GO:0005886; GO:0030001; GO:0046914
960	Csa1G051630	GO:0016297; GO:0006633; GO:0000036; GO:0009507; GO:0009536; GO:0016790
961	Csa1G051640
962	Csa1G051650	GO:0016491; GO:0009507
963	Csa1G051660	GO:0016491; GO:0009507
964	Csa1G051670	GO:0016491; GO:0009507
965	Csa1G051680	GO:0016491; GO:0009507
966	Csa1G051690	GO:0009733; GO:0009507; GO:0003674
967	Csa1G051700	GO:0001709; GO:0003674; GO:0005515; GO:0005739; GO:0048653
968	Csa1G051710	GO:0015770; GO:0009793; GO:0005887; GO:0005886; GO:0010431; GO:0051260; GO:0005515; GO:0008515; GO:0016021; GO:0051119; GO:0016020
969	Csa1G051720	GO:0015770; GO:0009793; GO:0005887; GO:0005886; GO:0010431; GO:0051260; GO:0005515; GO:0008515; GO:0016021; GO:0051119; GO:0016020
970	Csa1G051730	GO:0005524; GO:0006468; GO:0006499; GO:0004672; GO:0004674; GO:0005886; GO:0046777
971	Csa1G051740	GO:0006351; GO:0046983; GO:0006355; GO:0009739; GO:0005634; GO:0003677; GO:0003700
972	Csa1G051750	GO:0030136; GO:0005886; GO:0000911; GO:0009825; GO:0009507
973	Csa1G051760	GO:0006351; GO:0010440; GO:0016567; GO:0045893; GO:0005634; GO:0003700; GO:0005515; GO:0009409; GO:0050826; GO:0003677; GO:0046983
974	Csa1G051770	GO:0036297; GO:0007131; GO:0007129; GO:0006312; GO:0005634; GO:0016021; GO:0046982; GO:0071821
975	Csa1G051780	GO:0005737; GO:0008150; GO:0005515
976	Csa1G051790	GO:0043572; GO:0051302; GO:0010020; GO:0009507; GO:0046741; GO:0016829; GO:0000302; GO:0009707; GO:0016021; GO:0098586; GO:0017009
977	Csa1G051800
978	Csa1G051810	GO:0009507; GO:0005773; GO:0016020; GO:0005739; GO:0016021; GO:0043231; GO:0009506; GO:0005774; GO:0005509; GO:0005783; GO:0006457; GO:0030246; GO:0005789; GO:0009505; GO:0005886; GO:0051082; GO:0005515
979	Csa1G051820	GO:0006468; GO:0005524; GO:0090558; GO:0004674; GO:0007169; GO:0009790; GO:0004672; GO:0005515
980	Csa1G051830	GO:0003674; GO:0005634; GO:0008150
981	Csa1G051840	GO:0009506; GO:0009664; GO:0005576; GO:0006950; GO:0004601; GO:0009505; GO:0006979; GO:0020037; GO:0055114
982	Csa1G051850	GO:0005618; GO:0050832; GO:0007165; GO:0006952; GO:0005515
983	Csa1G051860	GO:0005618; GO:0050832; GO:0007165; GO:0006952; GO:0005515
984	Csa1G051870	GO:0005618; GO:0050832; GO:0007165; GO:0006952; GO:0005515
985	Csa1G051880	GO:0005618; GO:0050832; GO:0007165; GO:0006952; GO:0005515
986	Csa1G051890
987	Csa1G051900	GO:0009793; GO:0005739
988	Csa1G051910	GO:0006355; GO:0010027; GO:0005515; GO:0018026; GO:0042793; GO:0009416; GO:0009534; GO:0009508; GO:0009658; GO:0009295; GO:0000427; GO:0016279; GO:0009507
989	Csa1G056910	GO:0003674; GO:0005739; GO:0008150
990	Csa1G056920	GO:1903826; GO:0003333; GO:0043091; GO:0015181; GO:0089711; GO:1903401; GO:0051938; GO:0005313; GO:0005886; GO:0015189; GO:0015802; GO:0015171; GO:0016020
991	Csa1G056930	GO:0016298; GO:0005576; GO:0016042; GO:0016788
992	Csa1G056940	GO:0080043; GO:0047893; GO:0008194; GO:0016757; GO:0008152; GO:0016758
993	Csa1G056950	GO:0005634; GO:0006355; GO:0005515; GO:0006511; GO:0009933; GO:0016567; GO:0004842; GO:0008134; GO:0031146; GO:0006351; GO:0030154; GO:0009908; GO:0000151
994	Csa1G056960	GO:0005886; GO:0004674; GO:0046777; GO:0016301; GO:0004672; GO:0006468; GO:0005524; GO:0004713
995	Csa1G056970	GO:0006145; GO:0008237; GO:0047652; GO:0010136; GO:0006508; GO:0005783; GO:0009507; GO:0046872; GO:0008152; GO:0016787; GO:0016813
996	Csa1G056980	GO:0005739; GO:0008150
997	Csa1G056990
998	Csa1G057000	GO:0005840; GO:0015934; GO:0006412; GO:0003735; GO:0005739; GO:0005622
999	Csa1G057010	GO:0009570; GO:0009507; GO:0006164; GO:0010319; GO:0004643; GO:0009409; GO:0003937; GO:0009536; GO:0003824
1000	Csa1G057020
1001	Csa1G057030	GO:0045893; GO:0010018; GO:0010017; GO:0005515; GO:0005634; GO:0010218; GO:0009639; GO:0008270; GO:0042753; GO:0003700; GO:0006355
1002	Csa1G057040	GO:0006468; GO:0004674; GO:0005634; GO:0005524; GO:0004672; GO:0004712; GO:0005515
1003	Csa1G057050	GO:0005886; GO:0015079; GO:0005737; GO:0071805; GO:0016021; GO:0009555; GO:0006813; GO:0016020
1004	Csa1G057060	GO:0005886; GO:0015079; GO:0005737; GO:0071805; GO:0016021; GO:0009555; GO:0006813; GO:0016020
1005	Csa1G058060	GO:0005737; GO:0008150; GO:0016021; GO:0003674
1006	Csa1G058070	GO:0008150; GO:0016021; GO:0005515
1007	Csa1G058080	GO:0008150; GO:0016021; GO:0005515
1008	Csa1G058090	GO:0008150; GO:0016021; GO:0005515
1009	Csa1G058100	GO:0005634; GO:0008150
1010	Csa1G058110	GO:0008150; GO:0016021; GO:0005515
1011	Csa1G058120	GO:0008150; GO:0016021; GO:0005515
1012	Csa1G058130	GO:0009807; GO:0005576; GO:0048046; GO:0003674
1013	Csa1G058140	GO:0016298; GO:0006629; GO:0016020; GO:0003824
1014	Csa1G058150	GO:0016021; GO:0003674; GO:0008150; GO:0005576
1015	Csa1G058160	GO:0005634; GO:0008150
1016	Csa1G058660	GO:0005634; GO:0008150; GO:0005515
1017	Csa1G058670
1018	Csa1G058680
1019	Csa1G059180	GO:0005634; GO:0008150; GO:0005515
1020	Csa1G059190	GO:0005576; GO:0030247; GO:0008150; GO:0016021
1021	Csa1G059200	GO:0045490; GO:0030570; GO:0046872; GO:0016829; GO:0005576
1022	Csa1G059210	GO:0005634; GO:0008150
1023	Csa1G059710	GO:0016021; GO:0003674; GO:0008150; GO:0005576
1024	Csa1G059720
1025	Csa1G059730	GO:0005634; GO:0008150; GO:0005515
1026	Csa1G059740
1027	Csa1G059750
1028	Csa1G059760	GO:0005634; GO:0008150; GO:0005515
1029	Csa1G060260	GO:0008150; GO:0016021; GO:0005515
1030	Csa1G060760
1031	Csa1G060770
1032	Csa1G060780	GO:0005634; GO:0008150; GO:0005515
1033	Csa1G062280	GO:0005634; GO:0008150; GO:0005515
1034	Csa1G062290	GO:0005576; GO:0006508; GO:0005773; GO:0004190; GO:0006629
1035	Csa1G062300	GO:0009507
1036	Csa1G062310	GO:0022626; GO:0005739; GO:0009507; GO:0009534; GO:0009570; GO:0009941; GO:0004047; GO:0016020; GO:0048046; GO:0046686; GO:0006546; GO:0008483; GO:0005515
1037	Csa1G062320
1038	Csa1G062330
1039	Csa1G062340
1040	Csa1G062350	GO:0009506; GO:0005507; GO:0005576; GO:0016722; GO:0009505; GO:0016020; GO:0055114; GO:0016491
1041	Csa1G062360	GO:0005634; GO:0004519; GO:0016787; GO:0004527; GO:0008270
1042	Csa1G062370	GO:0006952; GO:0042973; GO:0005576; GO:0031225; GO:0005975; GO:0004553; GO:0005886
1043	Csa1G062380	GO:0009570; GO:0045454; GO:0000103; GO:0009973; GO:0009536; GO:0009507; GO:0051539; GO:0019344; GO:0019419; GO:0033741; GO:0046872; GO:0003824; GO:0008152; GO:0016671; GO:0055114
1044	Csa1G062880	GO:0009941; GO:0004462; GO:0046686; GO:0005773; GO:0005829; GO:0005739; GO:0005886; GO:0005777; GO:0005975; GO:0046872
1045	Csa1G062890	GO:0006914; GO:0009507; GO:0008017
1046	Csa1G062900	GO:0016757; GO:0005794; GO:0006486; GO:0016021; GO:0000139; GO:0016758; GO:0008378; GO:0016020
1047	Csa1G062910	GO:0003674; GO:0008150; GO:0005634
1048	Csa1G062920	GO:0009501; GO:0016757; GO:0009011; GO:0004373; GO:0005739; GO:0042802; GO:0009507; GO:0019252; GO:0009058; GO:0010021; GO:2001070
1049	Csa1G062930	GO:0009534; GO:0016020; GO:0009535; GO:0006754; GO:0009544; GO:0009941; GO:0046933; GO:0046961; GO:0009507; GO:0009579; GO:0009772; GO:0015986; GO:0045261; GO:0030234
1050	Csa1G062940	GO:0005739; GO:0003674; GO:0008150
1051	Csa1G062950	GO:0005739; GO:0003674; GO:0008150
1052	Csa1G062960	GO:0006950; GO:0009506; GO:0009505; GO:0004601; GO:0009664; GO:0005576; GO:0006979; GO:0020037; GO:0055114
1053	Csa1G062970
1054	Csa1G062980
1055	Csa1G063480	GO:0003674; GO:0008150; GO:0005575
1056	Csa1G063490	GO:0003674; GO:0005634
1057	Csa1G063500	GO:0005886; GO:0046658; GO:0005739; GO:0009506; GO:0003674; GO:0008150; GO:0031225
1058	Csa1G063510	GO:0003674; GO:0005739; GO:0008150
1059	Csa1G063520	GO:0016226; GO:0009507; GO:0005515; GO:0005215; GO:2000030; GO:0042626; GO:0009570; GO:0006879; GO:0005623
1060	Csa1G063530	GO:0009735; GO:0010193; GO:0003723; GO:0005737; GO:0005634; GO:0006397; GO:0008143; GO:0000166
1061	Csa1G063540	GO:0009735; GO:0010193; GO:0003723; GO:0005737; GO:0005634; GO:0006397; GO:0008143; GO:0000166; GO:0003676
1062	Csa1G063550	GO:0009735; GO:0010193; GO:0003723; GO:0005737; GO:0005634; GO:0006397; GO:0008143; GO:0000166; GO:0003676
1063	Csa1G063560	GO:0005737; GO:0009408
1064	Csa1G063570	GO:0005516; GO:0005634; GO:0005515; GO:0005488
1065	Csa1G063580	GO:0005774; GO:0009705; GO:0016021; GO:0046786; GO:0005515
1066	Csa1G063590	GO:0005743; GO:0003723; GO:0005739; GO:0000166; GO:0016020; GO:0005515
1067	Csa1G063600	GO:0003674; GO:0008150; GO:0005739
1068	Csa1G063610	GO:0009695; GO:0050832; GO:0047714; GO:0009507; GO:0005634; GO:0004620; GO:0009620; GO:0047372; GO:0016042; GO:0006629; GO:0005515; GO:0005488; GO:0008152
1069	Csa1G063620
1070	Csa1G063630	GO:0000455; GO:0009507; GO:0019239; GO:0009982; GO:0001522; GO:0003723; GO:0009451
1071	Csa1G063640	GO:0005975
1072	Csa1G064140	GO:0000455; GO:0009507; GO:0019239; GO:0009982; GO:0001522; GO:0003723; GO:0009451
1073	Csa1G064150	GO:0008422; GO:0005975; GO:0004553
1074	Csa1G064160	GO:0000162; GO:0004834; GO:0005739
1075	Csa1G064170	GO:0000162; GO:0004834; GO:0005739; GO:0006568
1076	Csa1G064670	GO:0005515; GO:0003700; GO:0006355; GO:0008289; GO:0048497; GO:0003677; GO:0005634; GO:0006351; GO:0009845; GO:0043565; GO:0048825; GO:0009913
1077	Csa1G064680	GO:0040008; GO:0009860; GO:0005737; GO:0003674; GO:0005634
1078	Csa1G064690	GO:0005737; GO:0005622; GO:0008565; GO:0006606; GO:0006810; GO:0005634
1079	Csa1G064700	GO:0071555; GO:0005618; GO:0010411; GO:0004553; GO:0016798; GO:0016762; GO:0005576; GO:0042546; GO:0048046; GO:0006073; GO:0005975
1080	Csa1G064710	GO:0005789; GO:0006457; GO:0005783; GO:0016021
1081	Csa1G064720
1082	Csa1G064730	GO:0009686; GO:0005737; GO:0051213; GO:0046872; GO:0009685; GO:0055114; GO:0052635; GO:0016491
1083	Csa1G064740	GO:0009507; GO:0004672; GO:0016776; GO:0004721; GO:0004674; GO:0009570; GO:0005524; GO:0016772
1084	Csa1G064750	GO:0016021; GO:0005634
1085	Csa1G064760	GO:0016021; GO:0005886; GO:0006952; GO:0046658; GO:0004871; GO:0009506
1086	Csa1G064770
1087	Csa1G064780	GO:0004674; GO:0016301; GO:0006468; GO:0006952; GO:0005886; GO:0009506; GO:0005576; GO:0005524
1088	Csa1G064790	GO:0006468; GO:0042742; GO:0004674; GO:0009506; GO:0005886; GO:0016301; GO:0004672; GO:0005524; GO:0004713
1089	Csa1G064800	GO:0004674; GO:0016301; GO:0006468; GO:0006952; GO:0005886; GO:0009506; GO:0005576; GO:0005524
1090	Csa1G064810
1091	Csa1G064820	GO:0004674; GO:0016301; GO:0006468; GO:0006952; GO:0005886; GO:0009506; GO:0005576; GO:0005524; GO:0004672
1092	Csa1G064830
1093	Csa1G064840	GO:0004674; GO:0016301; GO:0006468; GO:0006952; GO:0005886; GO:0009506; GO:0005576
1094	Csa1G064850	GO:0004674; GO:0016301; GO:0006468; GO:0006952; GO:0005886; GO:0009506; GO:0005576
1095	Csa1G064860
1096	Csa1G064870	GO:0006468; GO:0005773; GO:0009506; GO:0016301; GO:0005886; GO:0006952; GO:0004674; GO:0009737; GO:0005576; GO:0004672; GO:0005524
1097	Csa1G065370	GO:0006468; GO:0005773; GO:0009506; GO:0016301; GO:0005886; GO:0006952; GO:0004674; GO:0009737; GO:0005576
1098	Csa1G065380	GO:0006468; GO:0005576; GO:0005886; GO:0016301; GO:0004674; GO:0009506; GO:0042742; GO:0004672; GO:0005524
1099	Csa1G065390	GO:0009507; GO:0006952; GO:0004674; GO:0009506; GO:0006468; GO:0005886; GO:0004672
1100	Csa1G065400	GO:0005773; GO:0005618; GO:0005576; GO:0009737; GO:0003674
1101	Csa1G065410	GO:0003674; GO:0016021; GO:0008150
1102	Csa1G065420	GO:0006468; GO:0005773; GO:0009506; GO:0016301; GO:0005886; GO:0006952; GO:0004674; GO:0009737; GO:0005576; GO:0004672; GO:0005524
1103	Csa1G065920	GO:0006468; GO:0005773; GO:0009506; GO:0016301; GO:0005886; GO:0006952; GO:0004674; GO:0009737; GO:0005576
1104	Csa1G065930	GO:0004674; GO:0016301; GO:0006468; GO:0006952; GO:0005886; GO:0009506; GO:0005576; GO:0004672; GO:0005524
1105	Csa1G065940
1106	Csa1G065950	GO:0006468; GO:0005773; GO:0009506; GO:0016301; GO:0005886; GO:0006952; GO:0004674; GO:0009737; GO:0005576
1107	Csa1G065960	GO:0005634; GO:0003700; GO:0003677; GO:0006355; GO:0006351; GO:0046983
1108	Csa1G065970	GO:0003756; GO:0005737; GO:0005829; GO:0006457; GO:0006662; GO:0015035; GO:0045454
1109	Csa1G065980	GO:0005524; GO:0005737; GO:0005872; GO:0009971; GO:0005874; GO:0051301; GO:0009524; GO:0005634; GO:0008569; GO:0003777; GO:0007018; GO:0008017
1110	Csa1G066480	GO:0015979; GO:0009535; GO:0009543; GO:0009534; GO:0030095; GO:0009654; GO:0018119; GO:0009570; GO:0005509; GO:0009579; GO:0048046; GO:0009507; GO:0031977; GO:0009523; GO:0019898
1111	Csa1G066490	GO:0016021; GO:0008150; GO:0003674
1112	Csa1G066500	GO:0005975; GO:0005576; GO:0071555; GO:0004650; GO:0016829
1113	Csa1G066510	GO:0003824; GO:0009408; GO:0005618; GO:0008152; GO:0010286; GO:0004252; GO:0005634; GO:0010608
1114	Csa1G066520	GO:0005886; GO:0016567; GO:0005515
1115	Csa1G066530	GO:0006413; GO:0005634; GO:0003743
1116	Csa1G066540
1117	Csa1G066550	GO:0043693; GO:0008152; GO:0000287; GO:0016114; GO:0009507; GO:0010333; GO:0034007; GO:0016829
1118	Csa1G066560	GO:0043693; GO:0008152; GO:0000287; GO:0016114; GO:0009507; GO:0010333; GO:0034007; GO:0016829
1119	Csa1G066570	GO:0043693; GO:0008152; GO:0000287; GO:0016114; GO:0009507; GO:0010333; GO:0034007; GO:0016829
1120	Csa1G068570	GO:0043693; GO:0008152; GO:0000287; GO:0016114; GO:0009507; GO:0010333; GO:0034007; GO:0016829
1121	Csa1G070070	GO:0043693; GO:0008152; GO:0000287; GO:0016114; GO:0009507; GO:0010333; GO:0034007
1122	Csa1G070080	GO:0008152; GO:0010333; GO:0016829
1123	Csa1G070580	GO:0046777; GO:0004674; GO:0005634
1124	Csa1G070590	GO:0071215; GO:0042631; GO:0045893; GO:2000214; GO:0006366; GO:0003677; GO:0005634; GO:0001046; GO:0043565; GO:0071472; GO:0005515; GO:0003700; GO:2000377; GO:0001228; GO:0046983
1125	Csa1G070600	GO:0005524; GO:0016301; GO:0006468; GO:0048544; GO:0016021; GO:0030246; GO:0005886; GO:0004674
1126	Csa1G070610	GO:0005524; GO:0016301; GO:0006468; GO:0048544; GO:0016021; GO:0030246; GO:0005886; GO:0004674
1127	Csa1G070620	GO:0005524; GO:0016301; GO:0006468; GO:0048544; GO:0016021; GO:0030246; GO:0005886; GO:0004674; GO:0005515
1128	Csa1G071120	GO:0005886; GO:0005773; GO:0005774; GO:0015238; GO:0015297; GO:0005215; GO:0016021; GO:0016020; GO:0006855; GO:0055085
1129	Csa1G071130	GO:0016021; GO:0006468; GO:0004674; GO:0031625; GO:0005886; GO:0005773; GO:0004675; GO:0006952; GO:0016301; GO:0009506; GO:0048544
1130	Csa1G071140	GO:0006468; GO:0006952; GO:0004672; GO:0004674; GO:0005886; GO:0009506; GO:0005524; GO:0048544
1131	Csa1G071150	GO:0006468; GO:0006952; GO:0004672; GO:0004674; GO:0005886; GO:0009506; GO:0005524; GO:0048544
1132	Csa1G071160	GO:0006468; GO:0006952; GO:0004672; GO:0004674; GO:0005886; GO:0009506; GO:0005524; GO:0048544; GO:0005515; GO:0004713
1133	Csa1G071170	GO:0006468; GO:0006952; GO:0004672; GO:0004674; GO:0005886; GO:0009506; GO:0048544; GO:0005524; GO:0005515
1134	Csa1G071180	GO:0005886; GO:0042742; GO:0004674; GO:0009507; GO:0006468; GO:0016301; GO:0009506; GO:0004672; GO:0005524
1135	Csa1G071190	GO:0016021; GO:0006468; GO:0004674; GO:0031625; GO:0005886; GO:0005773; GO:0004675; GO:0006952; GO:0016301; GO:0009506; GO:0048544
1136	Csa1G071200	GO:0016021; GO:0006468; GO:0004674; GO:0031625; GO:0005886; GO:0005773; GO:0004675; GO:0006952; GO:0016301; GO:0009506; GO:0048544
1137	Csa1G071210	GO:0016021; GO:0006468; GO:0004674; GO:0031625; GO:0005886; GO:0005773; GO:0004675; GO:0006952; GO:0016301; GO:0009506; GO:0048544
1138	Csa1G071220	GO:0016021; GO:0006468; GO:0004674; GO:0031625; GO:0005886; GO:0005773; GO:0004675; GO:0006952; GO:0016301; GO:0009506; GO:0048544
1139	Csa1G071230	GO:0016021; GO:0006468; GO:0004674; GO:0031625; GO:0005886; GO:0005773; GO:0004675; GO:0006952; GO:0016301; GO:0009506; GO:0048544
1140	Csa1G071240	GO:0016021; GO:0006468; GO:0004674; GO:0031625; GO:0005886; GO:0005773; GO:0004675; GO:0006952; GO:0016301; GO:0009506; GO:0048544
1141	Csa1G071250	GO:0006468; GO:0005886; GO:0005524; GO:0016021; GO:0030246; GO:0004674; GO:0048544; GO:0016301
1142	Csa1G071260	GO:0006468; GO:0005886; GO:0005524; GO:0016021; GO:0030246; GO:0004674; GO:0048544; GO:0016301
1143	Csa1G071270	GO:0006468; GO:0005886; GO:0005524; GO:0016021; GO:0030246; GO:0004674; GO:0048544; GO:0016301; GO:0004672
1144	Csa1G071280	GO:0006468; GO:0005886; GO:0005524; GO:0016021; GO:0030246; GO:0004674; GO:0048544; GO:0016301; GO:0004672
1145	Csa1G071290	GO:0006863; GO:0005345; GO:0009507; GO:0055085; GO:0016020; GO:0016021; GO:0005215
1146	Csa1G071790	GO:0006468; GO:0005886; GO:0005524; GO:0016021; GO:0030246; GO:0004674; GO:0048544; GO:0016301
1147	Csa1G071800	GO:0005509; GO:0005515; GO:0005634; GO:0009733
1148	Csa1G071810	GO:0005622; GO:0008270; GO:0006355; GO:0005634; GO:0003700
1149	Csa1G071820	GO:0008150; GO:0016740; GO:0003676; GO:0005634; GO:0004523
1150	Csa1G071830	GO:0009910; GO:0009737; GO:0005737; GO:0010030; GO:0008429; GO:0003712; GO:0005634
1151	Csa1G071840	GO:0006970; GO:0003700; GO:0003677; GO:0009737; GO:0009651; GO:0006355; GO:0003682; GO:0005634; GO:0009611
1152	Csa1G071850
1153	Csa1G071860
1154	Csa1G071870	GO:0098655; GO:0015145; GO:0009506; GO:0016020; GO:0005634; GO:0005886; GO:0034219; GO:0015144; GO:0005773; GO:0005351; GO:0015749; GO:0005737; GO:0016021; GO:0022857; GO:0055085; GO:0022891; GO:0005215
1155	Csa1G071880	GO:0005737; GO:0005515; GO:0005488
1156	Csa1G071890	GO:0005743; GO:0005509; GO:0005739; GO:0005777; GO:0003954; GO:0016491; GO:0055114
1157	Csa1G071900	GO:0005515
1158	Csa1G071910	GO:0005737; GO:0000166; GO:0080008; GO:0005515
1159	Csa1G071920	GO:0009507; GO:0005524; GO:0009398; GO:0008531; GO:0000287; GO:0009231; GO:0003919; GO:0016310; GO:0016787; GO:0008152
1160	Csa1G071930	GO:0005484; GO:0006886; GO:0009860; GO:0005886; GO:0030133; GO:0005623; GO:0016020; GO:0005515; GO:0016192
1161	Csa1G071940	GO:0009507; GO:0016021; GO:0008150; GO:0003674
1162	Csa1G072440	GO:0006810; GO:0005215; GO:0016021; GO:0005783; GO:0009507
1163	Csa1G072450	GO:0003676; GO:0080187; GO:0006308; GO:0000014; GO:0046872; GO:0005576; GO:0006259; GO:0010150; GO:0043765; GO:0090502; GO:0016891; GO:0016788; GO:0004519
1164	Csa1G072460	GO:0008441; GO:0006790; GO:0005739; GO:0016311; GO:0005737; GO:0000287; GO:0046854
1165	Csa1G072470	GO:0008150; GO:0016757; GO:0005739
1166	Csa1G072480	GO:0003677; GO:0008150; GO:0005634; GO:0005515
1167	Csa1G072490	GO:0005874; GO:0051013; GO:0008017; GO:0008352; GO:0080008; GO:0005737; GO:0000166; GO:0005515
1168	Csa1G072990	GO:0005634; GO:0008150; GO:0003674
1169	Csa1G073000	GO:0003674; GO:0005634; GO:0008150; GO:0016021
1170	Csa1G073010
1171	Csa1G073020	GO:0005634; GO:0003674; GO:0008150; GO:0005515
1172	Csa1G073030
1173	Csa1G073040	GO:0005634; GO:0005794; GO:0016020; GO:0016298; GO:0016787; GO:0006629
1174	Csa1G073050	GO:0004185; GO:0005576; GO:0006508
1175	Csa1G073060	GO:0003700; GO:0005634; GO:0007275; GO:0006351; GO:0006355; GO:0003677
1176	Csa1G073070	GO:0007165; GO:0005737; GO:0005515
1177	Csa1G073080	GO:0005737
1178	Csa1G073090	GO:0008152; GO:0016491; GO:0004097; GO:0055114
1179	Csa1G073100	GO:0008152; GO:0016491; GO:0004097; GO:0055114
1180	Csa1G073110	GO:0008152; GO:0016491; GO:0004097; GO:0055114
1181	Csa1G073610	GO:0004097; GO:0055114
1182	Csa1G073620	GO:0004097; GO:0055114
1183	Csa1G073630
1184	Csa1G073640	GO:0008152; GO:0016491; GO:0004097; GO:0055114; GO:0046148
1185	Csa1G073650	GO:0005576; GO:0003674; GO:0008150; GO:0016021
1186	Csa1G073660
1187	Csa1G073670	GO:0016020; GO:0015293; GO:0015171; GO:0005886; GO:0080167; GO:0016021; GO:0006865; GO:0043090
1188	Csa1G073680
1189	Csa1G073690	GO:0000212; GO:0005739; GO:0045132; GO:0010789; GO:0003674; GO:0000070; GO:0009793; GO:0005488
1190	Csa1G073700	GO:0016301; GO:0046777; GO:0004674; GO:0005886; GO:0004672; GO:0005524; GO:0006468
1191	Csa1G073710	GO:2000022; GO:0010104; GO:0048586; GO:0006351; GO:0016592; GO:0005634; GO:1901672; GO:0006970; GO:0009631; GO:0003674; GO:0032922; GO:0006355
1192	Csa1G073720
1193	Csa1G073730	GO:0008150; GO:0003674; GO:0009507
1194	Csa1G073740	GO:0009611; GO:0030554
1195	Csa1G073750	GO:0030148; GO:0055114; GO:0016021; GO:0005789; GO:0042284; GO:0016491; GO:0006629
1196	Csa1G073760	GO:0010136; GO:0006995; GO:0004038; GO:0050897; GO:0005783; GO:0016787; GO:0000256; GO:0006145; GO:0008270; GO:0016810
1197	Csa1G073770	GO:0005634; GO:0005524; GO:0006298; GO:0016887; GO:0045910; GO:0004519; GO:0030983; GO:0003684
1198	Csa1G073780	GO:0008150; GO:0005739; GO:0003674; GO:0005515
1199	Csa1G073790	GO:0005739; GO:0008150; GO:0005515
1200	Csa1G073800	GO:0005739; GO:0008150; GO:0005515
1201	Csa1G073810	GO:0005634; GO:0004842; GO:0005789; GO:0005783; GO:0032527; GO:0008270; GO:0006511; GO:0016874; GO:0016567; GO:0016021; GO:0032940; GO:0005737; GO:0016020; GO:0046872; GO:0005515
1202	Csa1G073820	GO:0003674; GO:0005575
1203	Csa1G073830	GO:0009617; GO:0005634; GO:0003700
1204	Csa1G073840	GO:0009507; GO:0005739; GO:0008152; GO:0003824
1205	Csa1G073850	GO:0008360; GO:0003843; GO:0016021; GO:0071555; GO:0005886; GO:0000148; GO:0007623; GO:0000003; GO:0009555; GO:0006075; GO:0016757; GO:0016020
1206	Csa1G073860	GO:0008150; GO:0009507; GO:0005802; GO:0016021; GO:0005768; GO:0005794
1207	Csa1G073870	GO:0016021; GO:0016757
1208	Csa1G073880
1209	Csa1G073890	GO:0016301; GO:0005886; GO:0004672; GO:0005524; GO:0006468; GO:0030246
1210	Csa1G073900	GO:0003674; GO:0005634; GO:0008150
1211	Csa1G074400	GO:0003677; GO:0003700; GO:0005634; GO:0046983; GO:0006355; GO:0050832
1212	Csa1G074900	GO:0004713; GO:0004674; GO:0016301; GO:0004712; GO:0005524; GO:0005829; GO:0005886; GO:0004672; GO:0006468
1213	Csa1G074910	GO:0005576; GO:0009505; GO:0009753; GO:0005886; GO:0009506; GO:0005199
1214	Csa1G074920	GO:0043433; GO:0005634; GO:0051245; GO:0005515
1215	Csa1G074930	GO:0005634; GO:0008150; GO:0005515
1216	Csa1G074940	GO:0008150; GO:0005739; GO:0016021; GO:0005515
1217	Csa1G074950	GO:0005886; GO:0009793; GO:0005739; GO:0009536
1218	Csa1G074960	GO:0005634; GO:0046872; GO:0003677; GO:0003700; GO:0006355; GO:0006351
1219	Csa1G074970	GO:0005634; GO:0046872; GO:0006351; GO:0003677; GO:0003700; GO:0006355
1220	Csa1G074980	GO:0006355; GO:0046872; GO:0005737; GO:0003700; GO:0010228; GO:0005634; GO:0009911; GO:0003677; GO:0006351; GO:0010321; GO:0009908; GO:0030154; GO:0010229
1221	Csa1G074990	GO:0005743; GO:0005739; GO:0006839; GO:0005290; GO:0089709; GO:0016021; GO:0015189; GO:0015181; GO:1903352; GO:1903401; GO:1903826; GO:0006855; GO:0000064
1222	Csa1G075000	GO:0003674; GO:0005634
1223	Csa1G075010
1224	Csa1G075020	GO:0005794; GO:0007165; GO:0005802; GO:0005768; GO:0005886; GO:0016021; GO:0005515
1225	Csa1G075030	GO:0006952; GO:0006355; GO:0003700; GO:0009873; GO:0005622; GO:0005634; GO:0003677; GO:0006351
1226	Csa1G075040
1227	Csa1G075050	GO:0005634; GO:0008150
1228	Csa1G075060	GO:0006952; GO:0005622; GO:0005634; GO:0006355; GO:0045892; GO:0006351; GO:0003700; GO:0016020; GO:0003677; GO:0009873
1229	Csa1G075560	GO:0009651; GO:0003674; GO:0005634; GO:0009626; GO:0006955; GO:0008219; GO:0010337; GO:0052542
1230	Csa1G075570	GO:0009507; GO:0008150; GO:0003674; GO:0016021
1231	Csa1G075580	GO:0005737; GO:0004645; GO:0005829; GO:0016757; GO:0009507; GO:0046686; GO:0009414; GO:0005975; GO:0008184; GO:0008152; GO:0016597; GO:0030170
1232	Csa1G075590	GO:0003674; GO:0008150; GO:0005739
1233	Csa1G075600	GO:0006468; GO:0007169; GO:0004674; GO:0005524; GO:0005886; GO:0016301; GO:0004672; GO:0005515
1234	Csa1G076100	GO:0005634; GO:0045893; GO:0006351; GO:0044212; GO:2000652; GO:0007275; GO:0003700; GO:0003677; GO:0006355
1235	Csa1G076600	GO:0016788; GO:0016298; GO:0005576; GO:0016042
1236	Csa1G076610	GO:0010113; GO:0045892; GO:0016444; GO:0009627; GO:0005634; GO:0044212; GO:0016570; GO:0005515
1237	Csa1G076620	GO:0005737; GO:0019478; GO:0016788; GO:0004386
1238	Csa1G077120	GO:0004601; GO:0009664; GO:0006950; GO:0009505; GO:0009506; GO:0005576; GO:0006979; GO:0020037; GO:0055114
1239	Csa1G077130	GO:0008026; GO:0003676; GO:0005829; GO:0005524; GO:0003724; GO:0005634; GO:0009506; GO:0004386
1240	Csa1G077140
1241	Csa1G077150	GO:0006355; GO:0006351; GO:0048366; GO:0009733; GO:0045962; GO:0005634; GO:0009965; GO:0003700; GO:0030154; GO:0003677
1242	Csa1G077160
1243	Csa1G077180	GO:0005634; GO:0042273; GO:0000055; GO:0030036; GO:0005488
1244	Csa1G077190
1245	Csa1G077200
1246	Csa1G077210	GO:0003725; GO:0008150
1247	Csa1G077220	GO:0005524; GO:0010311; GO:0016301; GO:0007165; GO:0005515; GO:0004707; GO:0005634; GO:0004672; GO:0006468
1248	Csa1G077230	GO:0005739; GO:0046474; GO:0005507; GO:0016787; GO:0008270
1249	Csa1G077240	GO:0008270; GO:0005739; GO:0009507; GO:0016491; GO:0005507; GO:0005524; GO:0019166; GO:0055114; GO:0006633; GO:0005634
1250	Csa1G077740	GO:0005886; GO:0005524; GO:0006468; GO:0004674; GO:0005634; GO:0016021; GO:0016301; GO:0004672
1251	Csa1G077750	GO:0016740; GO:0016757; GO:0016021; GO:0005794
1252	Csa1G077760	GO:0016021; GO:0008150; GO:0016757; GO:0005794; GO:0016740
1253	Csa1G083760	GO:0005634; GO:0001056; GO:0003899; GO:0006351; GO:0005666; GO:0003677; GO:0046872
1254	Csa1G084260	GO:0005634; GO:0001056; GO:0003899; GO:0006351; GO:0005666; GO:0003677; GO:0046872
1255	Csa1G084270	GO:0005634; GO:0001056; GO:0003899; GO:0006351; GO:0005666; GO:0003677; GO:0046872
1256	Csa1G084280	GO:0005774; GO:0005634; GO:0003756; GO:0005783; GO:0005739; GO:0005788; GO:0005618; GO:0005576; GO:0009507; GO:0016853; GO:0006457; GO:0006979; GO:0045454
1257	Csa1G084290	GO:0016021; GO:0005634
1258	Csa1G084300	GO:0009862; GO:0008299; GO:0046429; GO:0005634; GO:0009570; GO:0009941; GO:0009507; GO:0055114; GO:0016114; GO:0019288; GO:0009617; GO:0005506; GO:0051539
1259	Csa1G084310	GO:0006429; GO:0005524; GO:0009506; GO:0006418; GO:0005737; GO:0004823; GO:0005829; GO:0009507; GO:0004812; GO:0000166; GO:0002161
1260	Csa1G084320	GO:0005773; GO:0003677; GO:0005515; GO:0005634; GO:0006334; GO:0046982; GO:0000786
1261	Csa1G084330	GO:0008270; GO:0008150; GO:0005737; GO:0016021
1262	Csa1G084830	GO:0005634; GO:0008150; GO:0003674; GO:0005515
1263	Csa1G084840
1264	Csa1G084850	GO:0006468; GO:0005886; GO:0030308; GO:0009506; GO:0010483; GO:0009791; GO:0046777; GO:0005576; GO:0005515; GO:0009788; GO:0050832; GO:0004672; GO:0016301; GO:0043680; GO:0009741; GO:0016021; GO:0009723; GO:0016020; GO:0048364
1265	Csa1G085350	GO:0006468; GO:0005886; GO:0030308; GO:0009506; GO:0010483; GO:0009791; GO:0046777; GO:0005576; GO:0005515; GO:0009788; GO:0050832; GO:0004672; GO:0016301; GO:0043680; GO:0009741; GO:0016021; GO:0009723; GO:0016020; GO:0048364
1266	Csa1G085360	GO:0048046; GO:0005618; GO:0005975; GO:0005576; GO:0004565; GO:0004553; GO:0030246
1267	Csa1G085370	GO:0055114; GO:0009698; GO:0009809; GO:0005576; GO:0046274; GO:0016722; GO:0048046; GO:0016491; GO:0005507; GO:0052716
1268	Csa1G085380	GO:0005886; GO:0009834; GO:0031225
1269	Csa1G085390	GO:0003676; GO:0005634; GO:0003677; GO:0046872; GO:0006351; GO:0008270; GO:0006355; GO:0003700
1270	Csa1G085890	GO:0005739; GO:0005516; GO:0006952; GO:0009817; GO:0016021; GO:0005886; GO:0009607; GO:0008219
1271	Csa1G086390	GO:0005886; GO:0016301; GO:0004702; GO:0005576; GO:0046777; GO:0004674; GO:0035556; GO:0004672; GO:0005524; GO:0006468
1272	Csa1G086890	GO:0005743; GO:0032259; GO:0005739; GO:0006744; GO:0008168
1273	Csa1G086900	GO:0005886; GO:0005516; GO:0005634; GO:0006952; GO:0008219; GO:0016021
1274	Csa1G086910	GO:0003674; GO:0008150; GO:0005634; GO:0016021
1275	Csa1G086920	GO:0016874; GO:0008270; GO:0090352; GO:0016049; GO:0016925; GO:2000070; GO:0005515; GO:0016607; GO:0031668; GO:0003676; GO:0016036; GO:0010337; GO:0019789; GO:0003677; GO:0009908; GO:0010183; GO:0009553; GO:0010247; GO:0051301; GO:0010113; GO:0050826; GO:0009870; GO:0040008; GO:0009414; GO:0010286; GO:0005634; GO:0048481; GO:0009787; GO:0009910; GO:0048589
1276	Csa1G086930	GO:0005739
1277	Csa1G087430	GO:0006414; GO:0003972; GO:0005524; GO:0051731; GO:0005634; GO:0006388; GO:0003746; GO:0004113
1278	Csa1G087440	GO:0006414; GO:0003972; GO:0005524; GO:0051731; GO:0005634; GO:0006388; GO:0003746; GO:0004113
1279	Csa1G087940	GO:0006511; GO:0005634; GO:0004843; GO:0006508; GO:0016579; GO:0036459
1280	Csa1G088440	GO:0005739; GO:0008150; GO:0005634
1281	Csa1G088450	GO:0008150; GO:0005634
1282	Csa1G088460	GO:0000209; GO:0042787; GO:0032436; GO:0008270; GO:0061630; GO:0031624; GO:0000151; GO:0005737; GO:0004842; GO:0016567; GO:0046872; GO:0005515
1283	Csa1G088470	GO:0009543; GO:0005515; GO:0009570; GO:0031977; GO:0019898; GO:0009654; GO:0009534; GO:0009507; GO:0009579; GO:0015979; GO:0005509; GO:0009523
1284	Csa1G089470	GO:0005739; GO:0010182; GO:0003674; GO:0080156; GO:0005515
1285	Csa1G089480
1286	Csa1G089490	GO:0005886; GO:0016021; GO:0007568; GO:0003674; GO:0009506
1287	Csa1G089500	GO:0005576; GO:0005886
1288	Csa1G089510	GO:0005730; GO:0006351; GO:0006355; GO:0003677; GO:0003700; GO:0005634; GO:0046872
1289	Csa1G095010	GO:0006351; GO:0005634; GO:0009304; GO:0005666; GO:0003677; GO:0003899; GO:0046983
1290	Csa1G095020	GO:0000139; GO:0016757; GO:0005794; GO:0010417; GO:0003824; GO:0016020; GO:0071555; GO:0016021
1291	Csa1G095030	GO:0044822; GO:0006412; GO:0005840; GO:0009941; GO:0009570; GO:0009507; GO:0042254; GO:0000311; GO:0003735; GO:0005739; GO:0005622
1292	Csa1G095530	GO:0005634; GO:0003674; GO:0008150
1293	Csa1G095540	GO:0016021; GO:0005886; GO:0055085
1294	Csa1G096040	GO:0016021; GO:0005886; GO:0055085
1295	Csa1G096050	GO:0005938; GO:0005768; GO:0010496; GO:0005634; GO:0090057; GO:0005488
1296	Csa1G096060
1297	Csa1G096070	GO:0008150; GO:0003674; GO:0005739; GO:0005515
1298	Csa1G096080
1299	Csa1G096090	GO:0045551; GO:0055114; GO:0009055; GO:0016614; GO:0005737; GO:0016491; GO:0050660
1300	Csa1G096100
1301	Csa1G096110	GO:0050832; GO:0003674; GO:0055085; GO:0009507; GO:0016021; GO:0009506
1302	Csa1G096610	GO:0008270; GO:0005634; GO:0005737; GO:0016021
1303	Csa1G096620	GO:0005759; GO:0005739; GO:0005507; GO:0046686; GO:0009058; GO:0042802; GO:0030170; GO:0004069; GO:0003824; GO:0006520; GO:0008483
1304	Csa1G096630
1305	Csa1G096640	GO:0005886; GO:0016021; GO:0016301; GO:0004672; GO:0006468; GO:0005524
1306	Csa1G097640
1307	Csa1G097650	GO:0005634; GO:0003674; GO:0008150
1308	Csa1G097660	GO:0016021; GO:0005886
1309	Csa1G097670	GO:0034090; GO:0005634; GO:0003674; GO:0000775
1310	Csa1G097680
1311	Csa1G097690	GO:0048527; GO:0010167; GO:0016020; GO:0015112; GO:0098656; GO:0005886; GO:0015706
1312	Csa1G097700	GO:0008150; GO:0003674; GO:0009507; GO:0016021
1313	Csa1G097710	GO:0016021; GO:0055085; GO:0005886; GO:0042626; GO:0005524; GO:0016887; GO:0016020
1314	Csa1G097720	GO:0016310; GO:0005789; GO:0006486; GO:0010483; GO:0004168; GO:0008654; GO:0016021; GO:0005783; GO:0016020; GO:0009555; GO:0004605
1315	Csa1G097730	GO:0008150; GO:0003674
1316	Csa1G097740	GO:0005623; GO:0006605; GO:0006886
1317	Csa1G097750
1318	Csa1G103250	GO:0003674; GO:0005575; GO:0009733
1319	Csa1G103260	GO:0005739; GO:0003674; GO:0008150; GO:0005515; GO:0008270
1320	Csa1G103270	GO:0046872; GO:0005886; GO:0030001
1321	Csa1G108270
1322	Csa1G108280	GO:0051536; GO:0005739; GO:0005198; GO:0016226; GO:0046872
1323	Csa1G108290
1324	Csa1G108300	GO:0003674; GO:0005739; GO:0008150; GO:0005488
1325	Csa1G108800	GO:0031408; GO:0016874; GO:0009695; GO:0005524; GO:0005777; GO:0016207; GO:0004321; GO:0003824; GO:0008152
1326	Csa1G108810	GO:0046686; GO:0005829; GO:0004462; GO:0009507; GO:0005516; GO:0046872; GO:0005975
1327	Csa1G108820	GO:0046872; GO:0004142; GO:0005794; GO:0006646; GO:0008654; GO:0016020; GO:0030572; GO:0016780; GO:0004307; GO:0016021
1328	Csa1G109320	GO:0030154; GO:0005634; GO:0003700; GO:0006355; GO:0000975; GO:0048226; GO:0003677
1329	Csa1G109330	GO:0005576; GO:0005773; GO:0004185; GO:0051603; GO:0006508
1330	Csa1G109340	GO:0070676; GO:0005770; GO:0000815; GO:0005829; GO:0010008; GO:0005634; GO:0007034; GO:0005515; GO:0016192; GO:0015031
1331	Csa1G109350	GO:0006378; GO:0005634; GO:0005737; GO:0009911; GO:0006397; GO:0005515; GO:0046872
1332	Csa1G109360
1333	Csa1G109370	GO:0005576; GO:0048046; GO:0016798; GO:0071555; GO:0016998; GO:0010411; GO:0006073; GO:0016762; GO:0042546; GO:0005975; GO:0004553; GO:0005618
1334	Csa1G110870
1335	Csa1G111370	GO:0010264; GO:0003674; GO:0005634
1336	Csa1G118370	GO:0016021; GO:0055085; GO:0042626; GO:0005886; GO:0005524; GO:0016887
1337	Csa1G118870	GO:0009507; GO:0008150; GO:0003674
1338	Csa1G118880	GO:0003700; GO:0005634; GO:0009651; GO:0003677; GO:0046686
1339	Csa1G118890	GO:0006351; GO:0080006; GO:0010076; GO:0003677; GO:0010228; GO:0006355; GO:0005634; GO:0010223; GO:0048645; GO:0010077; GO:0010229; GO:0007389; GO:0003700
1340	Csa1G119390
1341	Csa1G119890
1342	Csa1G119900
1343	Csa1G119910
1344	Csa1G120410	GO:0009507; GO:0006730; GO:0009570; GO:0008270; GO:0004089
1345	Csa1G120420	GO:0009507; GO:0006730; GO:0009570; GO:0008270; GO:0004089
1346	Csa1G120430
1347	Csa1G120440	GO:0005634; GO:0009507; GO:0005829; GO:0005739; GO:0008150
1348	Csa1G120450	GO:0009507; GO:0006730; GO:0009570; GO:0008270; GO:0004089
1349	Csa1G120460	GO:0055114; GO:0006790; GO:0030151; GO:0042128; GO:0005777; GO:0009507; GO:0008482; GO:0005739; GO:0009055; GO:0010477; GO:0016491; GO:0015994
1350	Csa1G120470	GO:0009507; GO:0006730; GO:0009570; GO:0008270; GO:0004089
1351	Csa1G123470
1352	Csa1G123480	GO:0006730; GO:0009570; GO:0005737; GO:0004089; GO:0008270
1353	Csa1G123490	GO:0031047; GO:0042803; GO:0006344; GO:0005524; GO:0006342; GO:0005634; GO:0006351; GO:0046872; GO:0004386; GO:0051537; GO:0005515; GO:0008270
1354	Csa1G123500	GO:0031047; GO:0042803; GO:0006344; GO:0005524; GO:0006342; GO:0005634; GO:0006351; GO:0046872; GO:0004386; GO:0051537
1355	Csa1G124000	GO:0005886; GO:0005576; GO:0004842; GO:0008270; GO:0005515
1356	Csa1G124010	GO:0016023; GO:0005622; GO:0031982; GO:0048240; GO:0007338; GO:0009567; GO:0003674; GO:0005576; GO:2000008; GO:0080155
1357	Csa1G124020	GO:0016023; GO:0005622; GO:0031982; GO:0048240; GO:0007338; GO:0009567; GO:0003674; GO:0005576; GO:2000008; GO:0080155
1358	Csa1G124520	GO:0009058; GO:0016757; GO:0005575; GO:0016740
1359	Csa1G126020	GO:0005768; GO:0008476; GO:0005802; GO:0045087; GO:0019827; GO:0016021; GO:0000139; GO:0010366; GO:0010468; GO:0005794; GO:0055070; GO:0010082; GO:0009733; GO:0008146
1360	Csa1G126030
1361	Csa1G126040
1362	Csa1G126050	GO:0005737; GO:0005515
1363	Csa1G126060	GO:0005739; GO:0003735; GO:0006412; GO:0042254; GO:0005840; GO:0005622
1364	Csa1G132060	GO:0070919; GO:0005634; GO:0003725; GO:0035196; GO:0005737; GO:0005515
1365	Csa1G132070	GO:0005634
1366	Csa1G132080	GO:0005634
1367	Csa1G132090
1368	Csa1G132100	GO:0000466; GO:0005654; GO:0005515; GO:0005730; GO:0005622; GO:1903506; GO:2000232; GO:0043021; GO:0030687; GO:0005634; GO:0090069; GO:0003713; GO:0042254
1369	Csa1G132110	GO:0005634; GO:0003674; GO:0008150
1370	Csa1G132120	GO:0003676; GO:0006355; GO:0046872; GO:0003700; GO:0005634; GO:0010200
1371	Csa1G132130	GO:0009570; GO:0005730; GO:0005634; GO:0009534; GO:0003677; GO:0046982; GO:0000786
1372	Csa1G132140	GO:0009507; GO:0009941; GO:0009535; GO:0032441; GO:0008219; GO:0015996; GO:0009706; GO:0009534; GO:0055114; GO:0009816; GO:0046872; GO:0010277; GO:0051537; GO:0010154; GO:0009908; GO:0051536
1373	Csa1G132150	GO:0009570; GO:0005730; GO:0005634; GO:0009534; GO:0003677; GO:0046982; GO:0000786
1374	Csa1G132160	GO:0009507; GO:0009941; GO:0009535; GO:0032441; GO:0008219; GO:0015996; GO:0009706; GO:0009534; GO:0055114; GO:0009816; GO:0046872; GO:0010277; GO:0051537; GO:0010154; GO:0009908; GO:0051536; GO:0016491
1375	Csa1G132170	GO:0008150; GO:0005739; GO:0005515
1376	Csa1G132180
1377	Csa1G132680	GO:0009570; GO:0005730; GO:0005634; GO:0009534; GO:0003677; GO:0046982; GO:0000786
1378	Csa1G132690	GO:0009507; GO:0009941; GO:0009535; GO:0032441; GO:0008219; GO:0015996; GO:0009706; GO:0009534; GO:0055114; GO:0009816; GO:0046872; GO:0010277; GO:0051537; GO:0010154; GO:0009908; GO:0051536
1379	Csa1G132700	GO:0009507; GO:0009941; GO:0009535; GO:0032441; GO:0008219; GO:0015996; GO:0009706; GO:0009534; GO:0055114; GO:0009816; GO:0046872; GO:0010277; GO:0051537; GO:0010154; GO:0009908; GO:0051536
1380	Csa1G132710	GO:0005634; GO:0005515; GO:0005737; GO:0051301; GO:0004693; GO:0051726; GO:0007049; GO:0016538
1381	Csa1G132720	GO:0016021; GO:0008150; GO:0003674
1382	Csa1G132730
1383	Csa1G132740	GO:0016021; GO:0005886; GO:0006952; GO:0046658; GO:0004871; GO:0009506
1384	Csa1G132750
1385	Csa1G132760	GO:0016021; GO:0008150; GO:0003674
1386	Csa1G132770	GO:0016021; GO:0008150; GO:0003674
1387	Csa1G134270	GO:0009507; GO:0051707; GO:0051607; GO:0005739; GO:0046658; GO:0004871; GO:0009506; GO:0010150
1388	Csa1G135270
1389	Csa1G136770	GO:0009570; GO:0005634; GO:0009534; GO:0005730; GO:0003677; GO:0046982; GO:0000786
1390	Csa1G136780	GO:0005739; GO:0008150
1391	Csa1G137780	GO:0008150; GO:0005634
1392	Csa1G138280	GO:0031969; GO:0016020; GO:0015095; GO:0009941; GO:0015693; GO:0009507; GO:0098655; GO:0016021; GO:0030001; GO:0046873; GO:0055085
1393	Csa1G143280	GO:0005576; GO:0008239; GO:0004185; GO:0008233; GO:0006508; GO:0009507; GO:0008236
1394	Csa1G144280	GO:0071014; GO:0071012; GO:0005634; GO:0071013; GO:0071010; GO:0000245; GO:0000974; GO:0071011; GO:0006396; GO:0005622; GO:0005515
1395	Csa1G144290	GO:0006623; GO:0005623; GO:0000166; GO:0005634; GO:0009630; GO:0005515; GO:0006886; GO:0016192
1396	Csa1G144300	GO:0005739; GO:0003674; GO:0008150; GO:0005515
1397	Csa1G144310
1398	Csa1G144320	GO:0009507; GO:0003674; GO:0010196; GO:0016021
1399	Csa1G144330	GO:0008150; GO:0003674; GO:0080019
1400	Csa1G144340
1401	Csa1G145840	GO:0010025; GO:0016627; GO:0005783; GO:0035336; GO:0010345; GO:0009556; GO:0080019
1402	Csa1G145850	GO:0010025; GO:0016627; GO:0005783; GO:0035336; GO:0010345; GO:0009556; GO:0080019
1403	Csa1G145860	GO:0009651; GO:0035336; GO:0080019; GO:0043231; GO:0009611; GO:0010345; GO:0050062; GO:0009556; GO:0016627
1404	Csa1G145870	GO:0032259; GO:0005634; GO:0008168
1405	Csa1G145880	GO:0008150; GO:0003674; GO:0005739; GO:0005515; GO:0008270
1406	Csa1G145890	GO:0003674; GO:0005634; GO:0008150
1407	Csa1G145900
1408	Csa1G145910	GO:0003674; GO:0005634; GO:0008150
1409	Csa1G145920	GO:0051603; GO:0005576; GO:0006508; GO:0004185
1410	Csa1G145930	GO:0005634; GO:0003743; GO:0006413; GO:0009793; GO:0046872; GO:0005886; GO:0005515
1411	Csa1G145940	GO:0005634; GO:0005524; GO:0045003; GO:0003677; GO:0009294; GO:0003676; GO:0000724; GO:0004386; GO:0008270; GO:0016568; GO:0016818; GO:0005515
1412	Csa1G145950	GO:0008150; GO:0003674; GO:0005634
1413	Csa1G145960	GO:0005634; GO:0006397; GO:0008380; GO:0046872; GO:0005681; GO:0016607; GO:0003723; GO:0048573; GO:0003677; GO:0000166; GO:0000398; GO:0089701; GO:0003676
1414	Csa1G145970	GO:0009570; GO:0047769; GO:0009094; GO:0016597; GO:0004664; GO:0009507; GO:0004106; GO:0005737; GO:0008152
1415	Csa1G145980	GO:0009570; GO:0047769; GO:0009094; GO:0016597; GO:0004664; GO:0009507; GO:0008152
1416	Csa1G150980	GO:0009507
1417	Csa1G150990
1418	Csa1G151000	GO:0009507; GO:0008150; GO:0046872
1419	Csa1G152000	GO:0005524; GO:0009824; GO:0006400; GO:0005829; GO:0009691; GO:0009536; GO:0005739; GO:0052381; GO:0005634; GO:0008033
1420	Csa1G152500	GO:0045454; GO:0009507; GO:0030554
1421	Csa1G153000	GO:0005739; GO:0006412; GO:0003735; GO:0009507; GO:0005840; GO:0044822; GO:0015934
1422	Csa1G153010	GO:0005634; GO:0005829
1423	Csa1G153510	GO:0003674; GO:0008150; GO:0009507
1424	Csa1G153520	GO:0004252; GO:0005618; GO:0009567; GO:0005777; GO:0006508; GO:0005737; GO:0008152
1425	Csa1G153530	GO:0080008; GO:0031060; GO:0006457; GO:0010305; GO:0048440; GO:0005634; GO:0042277; GO:0009933; GO:0010338; GO:0010358; GO:0048453; GO:0048443; GO:0010082; GO:0042393; GO:0003755; GO:0009909; GO:0003682; GO:0005515; GO:0000413
1426	Csa1G153540	GO:0000160; GO:0004871
1427	Csa1G153550	GO:0005634
1428	Csa1G153560
1429	Csa1G154060	GO:0005634
1430	Csa1G154070
1431	Csa1G154080
1432	Csa1G154090	GO:0020037; GO:0005576; GO:0043231; GO:0018685; GO:0019825; GO:0005506; GO:0055114; GO:0016021; GO:0009611; GO:0016705
1433	Csa1G159090	GO:0016607; GO:0035196; GO:0005634; GO:1990428; GO:0003723; GO:0000347
1434	Csa1G160590	GO:0006355; GO:0005634; GO:0008270; GO:0003676; GO:0006351; GO:0046872; GO:0003700
1435	Csa1G161590	GO:0016787; GO:0008150; GO:0009507
1436	Csa1G161600	GO:0009507
1437	Csa1G162100	GO:0003700; GO:0006355; GO:0005634; GO:0003677; GO:0006351; GO:0043565
1438	Csa1G162600	GO:0010008; GO:0000139; GO:0005484; GO:0009624; GO:0005739; GO:0016021; GO:0061025; GO:0009524
1439	Csa1G162610	GO:0010008; GO:0000139; GO:0005484; GO:0009624; GO:0005739; GO:0016021; GO:0061025; GO:0009524
1440	Csa1G163110	GO:0006308; GO:0046872; GO:0005576; GO:0003676; GO:0004519; GO:0016788
1441	Csa1G163120
1442	Csa1G163130	GO:0016491; GO:0005829; GO:0055114; GO:0005737; GO:0005739; GO:0008270
1443	Csa1G163140	GO:0022626; GO:0022625; GO:0005730; GO:0006412; GO:0003735; GO:0005737; GO:0005840; GO:0003723; GO:0015934
1444	Csa1G163150
1445	Csa1G163160	GO:0009055; GO:0022900; GO:0009536; GO:0009507; GO:0051537; GO:0046872; GO:0051536
1446	Csa1G164660	GO:0046658; GO:0071555; GO:0042973; GO:0005975; GO:0005737; GO:0005576; GO:0005618; GO:0005634; GO:0004553; GO:0006952
1447	Csa1G164670	GO:0005509; GO:0005737; GO:0008150
1448	Csa1G164680	GO:0008270; GO:0006888; GO:0030127; GO:0006886; GO:0005737; GO:0016192; GO:0005215
1449	Csa1G164690	GO:0008270; GO:0006888; GO:0030127; GO:0006886; GO:0005737; GO:0016192; GO:0005215
1450	Csa1G164700
1451	Csa1G164710	GO:0016787; GO:0005739
1452	Csa1G165210	GO:0005747; GO:0005739; GO:0005730; GO:0005773; GO:0005507; GO:0031966; GO:0009853; GO:0045271
1453	Csa1G165220
1454	Csa1G165230	GO:0003677; GO:0006355; GO:0003700; GO:0005634; GO:0006351; GO:0010200; GO:0007275
1455	Csa1G165730	GO:0008150; GO:0003674; GO:0031225
1456	Csa1G165740
1457	Csa1G165750	GO:0003674; GO:0008150; GO:0005634
1458	Csa1G166250	GO:0005576; GO:0005618; GO:0033609; GO:0046564; GO:0006950; GO:0045735; GO:0030145
1459	Csa1G166260	GO:0004601; GO:0009506; GO:0005576; GO:0009505; GO:0006950; GO:0009664; GO:0006979; GO:0020037; GO:0055114
1460	Csa1G166760	GO:0005634
1461	Csa1G166770	GO:0050126; GO:0033388; GO:0006807; GO:0009446; GO:0016810; GO:0006596
1462	Csa1G166780	GO:0000266; GO:0005741; GO:0033365; GO:0005634; GO:0005515
1463	Csa1G166790
1464	Csa1G166800	GO:0000266; GO:0005741; GO:0033365; GO:0005634; GO:0005515
1465	Csa1G166810	GO:0003674; GO:0008150; GO:0009507; GO:0016021
1466	Csa1G166820	GO:0005739; GO:0010182; GO:0003674; GO:0080156; GO:0005515; GO:0008270
1467	Csa1G166830	GO:0003682; GO:0045892; GO:0016578; GO:0006508; GO:0004843; GO:0016579; GO:0042393; GO:0005634; GO:0031491; GO:0008234
1468	Csa1G166840
1469	Csa1G167840	GO:0009506; GO:0005886; GO:0016021; GO:0009966; GO:0005774; GO:0005794; GO:0005773; GO:0005739; GO:0005783; GO:0016485
1470	Csa1G168340	GO:0008150; GO:0005886; GO:0005634; GO:0005515
1471	Csa1G168350	GO:0009535; GO:0009767; GO:0009522; GO:0016021; GO:0009768; GO:0009579; GO:0005515; GO:0005739; GO:0009507
1472	Csa1G168360	GO:0051410; GO:0005886; GO:0080061; GO:0019499; GO:0047558; GO:0047427; GO:0018822; GO:0000257; GO:0006807; GO:0016810
1473	Csa1G168860
1474	Csa1G168870	GO:0006351; GO:0048573; GO:0009845; GO:0033619; GO:0071472; GO:0006355; GO:0009938; GO:0016021; GO:0003677; GO:0003700; GO:0009740; GO:0009651; GO:0005634; GO:0009908; GO:0005886; GO:0007275; GO:0009739
1475	Csa1G168880	GO:0005737; GO:0055114; GO:0016491
1476	Csa1G168890	GO:0005737; GO:0055114; GO:0016491
1477	Csa1G168900	GO:0005774; GO:0003735; GO:0022626; GO:0006412; GO:0016020; GO:0022627; GO:0009507; GO:0005829; GO:0005886; GO:0005618; GO:0000028; GO:0005840; GO:0009735; GO:0003729; GO:0019843; GO:0009506; GO:0015935
1478	Csa1G168910	GO:0005634; GO:0045892; GO:0006351
1479	Csa1G168920	GO:0042742; GO:0000289; GO:0090501; GO:0009451; GO:0004540; GO:0008408; GO:0005634; GO:0003676
1480	Csa1G169420	GO:0046658; GO:0009506; GO:0006952; GO:0004871; GO:0005737; GO:0016021
1481	Csa1G169920	GO:0003674; GO:0005634; GO:0016021
1482	Csa1G169930	GO:0032041; GO:0004407; GO:0016575; GO:0005634; GO:0006355; GO:0006351
1483	Csa1G169940	GO:0005886; GO:0004672; GO:0004674; GO:0005576; GO:0016021; GO:0006468; GO:0009506; GO:0005524; GO:0005794
1484	Csa1G169950	GO:0005739; GO:0009507; GO:0009451; GO:0005515
1485	Csa1G169960
1486	Csa1G169970
1487	Csa1G169980
1488	Csa1G169990	GO:0055114; GO:0009055; GO:0005794; GO:0016491; GO:0050660; GO:0005737
1489	Csa1G170000	GO:0005886; GO:0004871; GO:0016567; GO:0009416
1490	Csa1G170010	GO:0008150; GO:0005634; GO:0003674; GO:0005515
1491	Csa1G170510	GO:0005634; GO:0016021; GO:0008150; GO:0005515
1492	Csa1G170520
1493	Csa1G171020	GO:0007126; GO:0042138; GO:0003674; GO:0005739
1494	Csa1G171030	GO:0008152; GO:0005618; GO:0006508; GO:0004252; GO:0040008; GO:0005783; GO:0005886; GO:0010074
1495	Csa1G171040	GO:0008152; GO:0005618; GO:0006508; GO:0004252; GO:0040008; GO:0005783; GO:0005886; GO:0010074
1496	Csa1G171050	GO:0005886; GO:0005975; GO:0004553
1497	Csa1G171060
1498	Csa1G171070	GO:0005739; GO:0008150; GO:0005515; GO:0008270
1499	Csa1G172570	GO:0005525; GO:0048235; GO:0005773; GO:0005886; GO:0016049; GO:0005794; GO:0003924; GO:0006888; GO:0005737; GO:0016020; GO:0007264
1500	Csa1G172580
1501	Csa1G172590	GO:0005634; GO:0046916; GO:0030001; GO:0046914; GO:0009506; GO:0005737; GO:0046872
1502	Csa1G172600	GO:0003674; GO:0009904; GO:0009903; GO:0005829
1503	Csa1G172610	GO:0005215; GO:0006810; GO:0005794
1504	Csa1G172620	GO:0005634; GO:0009507; GO:0005829; GO:0005739; GO:0008150
1505	Csa1G172630	GO:0005634; GO:0009507; GO:0005829; GO:0005739; GO:0008150; GO:0005488
1506	Csa1G173130	GO:0005737; GO:0008152; GO:0003985; GO:0016747; GO:0046872; GO:0003824; GO:0009846; GO:0005777; GO:0008299; GO:0016125; GO:0005829; GO:0005886; GO:0009860; GO:0009793
1507	Csa1G173140	GO:0009570; GO:0045727; GO:0009507; GO:0031425; GO:0000166; GO:0009658; GO:0003723; GO:0005515
1508	Csa1G173150
1509	Csa1G173160	GO:0003674; GO:0008150; GO:0016021
1510	Csa1G173170	GO:0005774; GO:0015269; GO:0015271; GO:0005249; GO:0010029; GO:0030007; GO:0005216; GO:0051260; GO:0005623; GO:0010119; GO:0005267; GO:0016020; GO:0071805
1511	Csa1G173180
1512	Csa1G173190
1513	Csa1G173200	GO:0003700; GO:0003677; GO:0042127; GO:1903506; GO:0035066; GO:0005634; GO:0006357; GO:0004402; GO:0009735; GO:0003713; GO:0006338; GO:0005515; GO:0009631; GO:0009733; GO:0003682; GO:0008270; GO:0016573
1514	Csa1G173210	GO:0005634; GO:0080179; GO:0006400; GO:0008168
1515	Csa1G173710	GO:0046872; GO:0005886; GO:0009738; GO:0005773; GO:0005515
1516	Csa1G173720
1517	Csa1G175720	GO:0005634; GO:0016787
1518	Csa1G175730	GO:0006468; GO:0005730; GO:0005515; GO:0004672; GO:0016301; GO:0005634; GO:0005737; GO:0010540; GO:0005524
1519	Csa1G177730
1520	Csa1G177740	GO:0010008; GO:0006885; GO:0005768; GO:0015385; GO:0005737; GO:1902600; GO:0006814; GO:0015081; GO:0035725; GO:0016021; GO:0032580; GO:0010351
1521	Csa1G178240	GO:0032580; GO:0015385; GO:0005768; GO:1902600; GO:0035725; GO:0016021; GO:0010008; GO:0006885; GO:0005737; GO:0006814; GO:0006812; GO:0015299; GO:0055085
1522	Csa1G179740	GO:0016021; GO:0016051; GO:0071555; GO:0016757; GO:0000139; GO:0047262; GO:0045489; GO:0005794
1523	Csa1G180740
1524	Csa1G180750	GO:1990388; GO:0046915; GO:0098655; GO:0015198; GO:0009506; GO:0006857; GO:0016021; GO:0000041; GO:0005623; GO:0005737; GO:0055072; GO:0006875; GO:0005886; GO:0016020; GO:0055085
1525	Csa1G180760	GO:0005634; GO:0008150; GO:0003674
1526	Csa1G181260	GO:0010090; GO:0005737
1527	Csa1G181270
1528	Csa1G181280	GO:2000012; GO:0042254; GO:0005525; GO:0048825; GO:0005730; GO:0006364; GO:0005829; GO:0005634; GO:0090070; GO:0043022; GO:0048366
1529	Csa1G181290
1530	Csa1G181300	GO:2000012; GO:0042254; GO:0005525; GO:0048825; GO:0005730; GO:0006364; GO:0005829; GO:0005634; GO:0090070; GO:0043022; GO:0048366
1531	Csa1G181310	GO:0009579; GO:0009535; GO:0031977; GO:0009543; GO:0030095; GO:0016020; GO:0019898; GO:0009654; GO:0005509; GO:0048564; GO:0009507; GO:0009570; GO:0005515; GO:0009523; GO:0015979
1532	Csa1G181320	GO:0030125; GO:0030131; GO:0005623; GO:0030659; GO:0006623; GO:0006886; GO:0016192; GO:0005794; GO:0009630; GO:0006810
1533	Csa1G181330	GO:0005737; GO:0047216; GO:0009651; GO:0009414; GO:0046872; GO:0009409; GO:0009737; GO:0006012; GO:0016758; GO:0016051; GO:0006979; GO:0016757; GO:0005634
1534	Csa1G181340	GO:0045859; GO:0004679; GO:0005515; GO:0019887; GO:0009744; GO:0005737; GO:0043562
1535	Csa1G181350	GO:0006810; GO:0005886; GO:0022857; GO:0016020; GO:0016021
1536	Csa1G181360	GO:0005886; GO:0005524; GO:0006810; GO:0080167; GO:0005737; GO:0016887; GO:0005215
1537	Csa1G181370	GO:0000036; GO:0005739; GO:0006633; GO:0070469; GO:0055114
1538	Csa1G181380	GO:0005576; GO:0003674; GO:0008150
1539	Csa1G181390	GO:0003677; GO:0006355; GO:0005634; GO:0003700; GO:0003682
1540	Csa1G181400	GO:0046983; GO:0009960; GO:0003700; GO:0005634; GO:0003677; GO:0006355; GO:0006351
1541	Csa1G181410	GO:0008150; GO:0003674
1542	Csa1G181420	GO:0005634; GO:0051539; GO:0005829; GO:0070482; GO:0008901; GO:0046872
1543	Csa1G181430
1544	Csa1G181440	GO:0005774; GO:0016020; GO:0005789; GO:0005794; GO:0016021; GO:0008250; GO:0009506; GO:0006487; GO:0005783; GO:0009409; GO:0005739; GO:0009505; GO:0005886; GO:0004579
1545	Csa1G181450	GO:0005886; GO:0003674; GO:0008150
1546	Csa1G181460
1547	Csa1G181470	GO:0016020; GO:0005739; GO:0031966; GO:0005747; GO:0009853; GO:0045271; GO:0003674
1548	Csa1G181480	GO:0005524; GO:0009507; GO:0071897; GO:0009165; GO:0004797; GO:0016310
1549	Csa1G181490
1550	Csa1G181500	GO:0005576; GO:0000166; GO:0003723; GO:0003676
1551	Csa1G181510	GO:0005774; GO:0005525; GO:0005886; GO:0007264
1552	Csa1G181530	GO:0008150; GO:0003674; GO:0005634
1553	Csa1G181540	GO:0046872; GO:0005515; GO:0005794; GO:0005524; GO:0009506; GO:0005886; GO:0005773
1554	Csa1G181550
1555	Csa1G181560	GO:0046872; GO:0005515; GO:0005794; GO:0005524; GO:0009506; GO:0005886; GO:0005773
1556	Csa1G181570	GO:0005886; GO:0046855; GO:0080167; GO:0006021; GO:0006790; GO:0019853; GO:0010347; GO:0000287; GO:0005737; GO:0007165; GO:0009409; GO:0008441; GO:0005829; GO:0008934; GO:0046854
1557	Csa1G182070	GO:0004869; GO:0005576; GO:0005618; GO:0006952
1558	Csa1G183070	GO:0004869; GO:0005576; GO:0005618; GO:0006952
1559	Csa1G183570	GO:0008150; GO:0005737; GO:0005488
1560	Csa1G183580	GO:0004869; GO:0005576; GO:0005618; GO:0006952
1561	Csa1G183590	GO:0009570; GO:0008441; GO:0046855; GO:0006020; GO:0009507; GO:0006790; GO:0007165; GO:0008934; GO:0005829; GO:0000287; GO:0046854
1562	Csa1G184590
1563	Csa1G185090	GO:0009570; GO:0008441; GO:0046855; GO:0006020; GO:0009507; GO:0006790; GO:0007165; GO:0008934; GO:0005829; GO:0000287; GO:0046854
1564	Csa1G185100	GO:0005739; GO:0005744; GO:0030150
1565	Csa1G185110	GO:0000786; GO:0003677; GO:0006334
1566	Csa1G186610	GO:0016021; GO:0015140; GO:0098656; GO:0035725; GO:1903825; GO:0015743; GO:0005773; GO:0051453; GO:0017153; GO:0006814; GO:0005623; GO:0006835; GO:0005215; GO:0016020; GO:0055085
1567	Csa1G186620	GO:0005576
1568	Csa1G186630	GO:0005739; GO:0051087; GO:0005634; GO:0005516; GO:0005515
1569	Csa1G186640	GO:0046658; GO:0005507; GO:0005886; GO:0031225; GO:0009055; GO:0050896
1570	Csa1G186650	GO:0005524; GO:0008574; GO:0000914; GO:0080175; GO:0055046; GO:0003777; GO:0009524; GO:0005515; GO:0007018
1571	Csa1G186660	GO:0005096; GO:0005094; GO:0005737; GO:0005515; GO:0009932; GO:0010053
1572	Csa1G186670	GO:0031348; GO:0005515; GO:0016567; GO:0042177; GO:0009626; GO:0005737; GO:0005634; GO:0003674
1573	Csa1G187170
1574	Csa1G188170	GO:0005783; GO:0016020; GO:0005739; GO:0016021; GO:0003674
1575	Csa1G188670	GO:0006073; GO:0016798; GO:0010411; GO:0005618; GO:0048046; GO:0004553; GO:0009414; GO:0005576; GO:0071555; GO:0016762; GO:0042546; GO:0005975
1576	Csa1G188680	GO:0005576; GO:0048046; GO:0042546; GO:0010411; GO:0006073; GO:0005618; GO:0071555; GO:0016762; GO:0016798; GO:0004553; GO:0005975
1577	Csa1G189180
1578	Csa1G190180	GO:0042626; GO:0005886; GO:0006855; GO:0005634; GO:0055085; GO:0016021; GO:0016020
1579	Csa1G191680	GO:0003700; GO:0046983; GO:0005634; GO:0005515; GO:0003677; GO:0006355; GO:0006351; GO:0043078
1580	Csa1G191690
1581	Csa1G192190
1582	Csa1G192690	GO:1901642; GO:0005337; GO:0015858; GO:0016021; GO:0015864; GO:0005886; GO:0006810
1583	Csa1G192700	GO:1901642; GO:0005337; GO:0015858; GO:0016021; GO:0015864; GO:0005886; GO:0006810
1584	Csa1G193700
1585	Csa1G194700	GO:0005739; GO:0016024; GO:0005789; GO:0080186; GO:0005783; GO:0004605; GO:0006655; GO:0008654; GO:0016020; GO:0016772
1586	Csa1G194710
1587	Csa1G194720	GO:0003674; GO:0008150
1588	Csa1G195220	GO:0005739; GO:0005743; GO:0006850; GO:0016021
1589	Csa1G195230
1590	Csa1G195240	GO:0008150; GO:0003674; GO:0005634
1591	Csa1G196240	GO:0016266; GO:0000139; GO:0005794; GO:0005802; GO:0005768; GO:0018279; GO:0097503; GO:0043687; GO:0009311; GO:0016020; GO:0016021; GO:0016757; GO:0008373; GO:0006486
1592	Csa1G196250	GO:0016740; GO:0006506; GO:0016254; GO:0005789; GO:0000506; GO:0016021; GO:0003824; GO:0017176; GO:0009860; GO:0009846; GO:0016020
1593	Csa1G196260
1594	Csa1G201260	GO:0009832; GO:0043813; GO:0007010; GO:0005794; GO:0005774; GO:0005634; GO:0009826; GO:0004439; GO:0043531; GO:0042578
1595	Csa1G201270
1596	Csa1G201770
1597	Csa1G201780	GO:0005737; GO:0008168; GO:0008276; GO:0032259
1598	Csa1G202280	GO:0048046; GO:0006073; GO:0005576; GO:0010411; GO:0071555; GO:0004553; GO:0005618; GO:0042546; GO:0016798; GO:0016762; GO:0005975
1599	Csa1G202290	GO:0003674; GO:0016021; GO:0005739; GO:0008150
1600	Csa1G202300	GO:0048046; GO:0006073; GO:0005576; GO:0010411; GO:0071555; GO:0004553; GO:0005618; GO:0042546; GO:0016798; GO:0016762; GO:0005975
1601	Csa1G207300	GO:0045892; GO:0005515; GO:0005634
1602	Csa1G207310	GO:0005759; GO:0009793; GO:0009570; GO:0009507; GO:0009941; GO:0070125; GO:0006414; GO:0046686; GO:0003746; GO:0005622; GO:0003676; GO:0005515
1603	Csa1G207810
1604	Csa1G207820	GO:0009734; GO:0005634; GO:0009733; GO:0006355; GO:0006351; GO:0046983; GO:0006417; GO:0003700; GO:0005622; GO:0005515
1605	Csa1G212820
1606	Csa1G212830	GO:0016706; GO:0005737; GO:0046872; GO:0005829; GO:0051213; GO:0055114; GO:0016491
1607	Csa1G212840	GO:0005774; GO:0046872; GO:0015992; GO:0009678; GO:0005773; GO:0048366; GO:0010008; GO:0009926; GO:0005886; GO:0016020; GO:0000325; GO:0009941; GO:0009705; GO:0009507; GO:0009651; GO:0009414; GO:0016021; GO:0005794; GO:0004427; GO:0010248; GO:0005739
1608	Csa1G212850
1609	Csa1G217850	GO:0005634; GO:0008270; GO:0005515
1610	Csa1G217860	GO:0016020; GO:0016021; GO:0003674; GO:0008150
1611	Csa1G220860	GO:0016020; GO:0016021; GO:0003674; GO:0008150
1612	Csa1G220870
1613	Csa1G222870	GO:0016020; GO:0016021; GO:0003674; GO:0008150
1614	Csa1G222880	GO:0005488
1615	Csa1G224380	GO:0003677; GO:0006355
1616	Csa1G224880	GO:0009744; GO:0016021; GO:0009651; GO:0004872; GO:0009725; GO:0005634; GO:0009788
1617	Csa1G224890	GO:0005829; GO:0071836; GO:0005634; GO:0005986; GO:0005886; GO:0016157; GO:0046524; GO:0009506; GO:0016757; GO:0005985
1618	Csa1G225390	GO:0005886; GO:0016301; GO:0004672; GO:0006468; GO:0005524
1619	Csa1G225400
1620	Csa1G225410	GO:0005576; GO:0055114; GO:0004722; GO:0042744; GO:0055062; GO:0016311; GO:0003993; GO:0005773; GO:0009505; GO:0005829; GO:0046872; GO:0004601; GO:0016787
1621	Csa1G226410	GO:0005886; GO:0003824; GO:0016020; GO:0008150
1622	Csa1G226420	GO:0008150; GO:0005575; GO:0016407
1623	Csa1G226430	GO:0006897; GO:0030136; GO:0005886; GO:0048268; GO:0005905; GO:0005794; GO:0030118; GO:0005545; GO:0030276; GO:0005543
1624	Csa1G226440	GO:0005634; GO:0008150; GO:0003674
1625	Csa1G226450	GO:0009651; GO:0005794; GO:0005773; GO:0016021; GO:0005774; GO:0016020; GO:0015031; GO:0016192; GO:0006810
1626	Csa1G227450	GO:0006636; GO:0031969; GO:0031408; GO:0009579; GO:0010205; GO:0055114; GO:0016717; GO:0009979; GO:0016021; GO:0016491; GO:0009507; GO:0006629
1627	Csa1G227460	GO:0006636; GO:0031969; GO:0031408; GO:0009579; GO:0010205; GO:0055114; GO:0016717; GO:0009979; GO:0016021; GO:0016491; GO:0009507; GO:0006629
1628	Csa1G228960	GO:0009535; GO:0008289; GO:0048046; GO:0009507; GO:0016020; GO:0009506; GO:0006869
1629	Csa1G228970	GO:0008150; GO:0005575; GO:0005515
1630	Csa1G228980	GO:0008150; GO:0005575; GO:0005515
1631	Csa1G228990	GO:0005488
1632	Csa1G229000
1633	Csa1G229500	GO:0009506; GO:0016757; GO:0009507; GO:0009409; GO:0005737; GO:0005975; GO:0080167; GO:0004553; GO:0006979; GO:0009416; GO:0007568; GO:0047274; GO:0009744; GO:0003824
1634	Csa1G229510	GO:0006355; GO:0003677; GO:0005634; GO:0005829; GO:0006351; GO:0009791; GO:0046983; GO:0046872; GO:0003676
1635	Csa1G230010
1636	Csa1G230510
1637	Csa1G231010	GO:0005886; GO:0016301; GO:0004672; GO:0005524; GO:0006468
1638	Csa1G231020	GO:0003674; GO:0005886; GO:0008150; GO:0005634
1639	Csa1G231030
1640	Csa1G231530	GO:0010583; GO:0006355; GO:0010114; GO:0005634; GO:0009734; GO:0009733; GO:0006351; GO:0046983; GO:0010218; GO:0003700; GO:0005515
1641	Csa1G232030
1642	Csa1G232040
1643	Csa1G237040	GO:0043687; GO:0018279; GO:0008250; GO:0005783; GO:0005886; GO:0047484; GO:0009651; GO:0004576; GO:0009507; GO:0016020; GO:0004579
1644	Csa1G237050	GO:0043687; GO:0018279; GO:0008250; GO:0005783; GO:0005886; GO:0047484; GO:0009651; GO:0004576; GO:0009507; GO:0016020; GO:0004579; GO:0006486
1645	Csa1G237060	GO:0043687; GO:0018279; GO:0008250; GO:0005783; GO:0005886; GO:0047484; GO:0009651; GO:0004576; GO:0009507; GO:0016020; GO:0004579; GO:0006486
1646	Csa1G240060	GO:0005509; GO:0008150
1647	Csa1G240070	GO:0001682; GO:0090502; GO:0005739; GO:0004526; GO:0008033; GO:0009507
1648	Csa1G240080
1649	Csa1G240580	GO:0005739; GO:0005524; GO:0005874; GO:0003777; GO:0005634; GO:0007018; GO:0005886; GO:0005871; GO:0008017
1650	Csa1G240590	GO:0009408; GO:0003700; GO:0006355; GO:0003677; GO:0005634; GO:0043565; GO:0006351
1651	Csa1G240600
1652	Csa1G242600	GO:0009851; GO:0055114; GO:0005634; GO:0004497; GO:0016491; GO:0004499; GO:0050660; GO:0050661
1653	Csa1G246600	GO:0003674; GO:0005575; GO:0008150
1654	Csa1G246610	GO:0045892; GO:0006351; GO:0005634
1655	Csa1G248110	GO:0098655; GO:0005351; GO:0005886; GO:0015144; GO:0016020; GO:0016021; GO:0022857; GO:0055085; GO:0022891; GO:0005215
1656	Csa1G248120	GO:0003674; GO:0008150; GO:0009507
1657	Csa1G248130
1658	Csa1G250130	GO:0009507; GO:0016021; GO:0009535; GO:0016491; GO:0005515; GO:0015996; GO:0055114; GO:0034256; GO:0010304
1659	Csa1G250140
1660	Csa1G250150	GO:0006468; GO:0004674; GO:0009611; GO:0009620; GO:0004672; GO:0005524; GO:0005886; GO:0046777
1661	Csa1G250160	GO:0006629; GO:0006508; GO:0000139; GO:0005515; GO:0006972; GO:0042538; GO:0005783; GO:0005576; GO:0005794; GO:0016021; GO:0004175; GO:0004252
1662	Csa1G255160	GO:0005524; GO:0005737; GO:0005829; GO:0005515; GO:0006457; GO:0051082
1663	Csa1G255170	GO:0009941; GO:0009507; GO:0009706; GO:0006636; GO:0010205; GO:0045485; GO:0055114; GO:0016491; GO:0016021; GO:0006633; GO:0006629
1664	Csa1G256170	GO:0006468; GO:0007169; GO:0004674; GO:0005886; GO:0005524; GO:0005515
1665	Csa1G256180
1666	Csa1G256190	GO:0008076; GO:0006813; GO:0051260; GO:0016567; GO:0005634; GO:0016020; GO:0005249; GO:0005515
1667	Csa1G256200	GO:0006452; GO:0045901; GO:0045905; GO:0008612; GO:0010089; GO:0005737; GO:0006413; GO:0003743; GO:0043022; GO:0003746; GO:0003723
1668	Csa1G256210	GO:0006355; GO:0003700; GO:0005634; GO:0005515; GO:0006351; GO:0043565
1669	Csa1G256710	GO:0005886; GO:0005634; GO:0004519; GO:0004527; GO:0008150
1670	Csa1G256720	GO:0005768; GO:0016021; GO:0009505; GO:0005794; GO:0005774; GO:0005802; GO:0005739
1671	Csa1G256730
1672	Csa1G256740	GO:0009507; GO:0009793; GO:0003723
1673	Csa1G256750	GO:0051603; GO:0006508; GO:0005615; GO:0009742; GO:0004185; GO:0005576
1674	Csa1G256760	GO:0009941; GO:0009535; GO:0003677; GO:0009507; GO:0009570; GO:0008150
1675	Csa1G256770
1676	Csa1G256780	GO:0008150; GO:0003674; GO:0005634
1677	Csa1G256790	GO:0016021; GO:0009507; GO:0003674; GO:0008150
1678	Csa1G257290	GO:0009506; GO:0005634; GO:0008150; GO:0003674; GO:0005515
1679	Csa1G257300	GO:0016021; GO:0008150
1680	Csa1G257310
1681	Csa1G257320
1682	Csa1G257330
1683	Csa1G257340	GO:0006412; GO:0003743; GO:0005634; GO:0005829; GO:0006413; GO:0003723; GO:0005737; GO:0006417; GO:0005515; GO:0005488
1684	Csa1G257350	GO:0005515; GO:0051225; GO:0051297; GO:0007067; GO:0051301; GO:0005880; GO:0008017; GO:0005737; GO:0005813
1685	Csa1G257360	GO:0005634; GO:0008150; GO:0003674
1686	Csa1G257860	GO:0006468; GO:0004674; GO:0005524; GO:0005886; GO:0007169; GO:0004672; GO:0005515
1687	Csa1G257870	GO:0006468; GO:0004674; GO:0005524; GO:0005886; GO:0007169; GO:0004672; GO:0005515
1688	Csa1G257880
1689	Csa1G257890	GO:0009507; GO:0005634; GO:0005739; GO:0003674; GO:0005515; GO:0007049
1690	Csa1G257900	GO:0016310; GO:0005515; GO:0005634; GO:0016301; GO:0007049
1691	Csa1G257910	GO:0005634; GO:0003674
1692	Csa1G257920	GO:0006412; GO:0005840; GO:0003735; GO:0009507; GO:0005622
1693	Csa1G257930	GO:0003674; GO:0008150
1694	Csa1G257940	GO:0007049; GO:0009737; GO:0007275; GO:0005634; GO:0005515
1695	Csa1G257950	GO:0005739; GO:0016021; GO:0004872; GO:0009725; GO:0009744
1696	Csa1G263450
1697	Csa1G263950	GO:0016706; GO:0005737; GO:0046872; GO:0005829; GO:0051213; GO:0055114; GO:0016491
1698	Csa1G263960	GO:0009813; GO:0051213; GO:0016706; GO:0046872; GO:0055114; GO:0005737
1699	Csa1G263970	GO:0016706; GO:0005737; GO:0046872; GO:0005829; GO:0051213; GO:0055114; GO:0016491
1700	Csa1G263980
1701	Csa1G263990	GO:0008150; GO:0005739; GO:0005515
1702	Csa1G264000	GO:0030246; GO:0005515; GO:0005788; GO:0030970; GO:0009651; GO:0030433; GO:0005783
1703	Csa1G264010	GO:0003674; GO:0005575; GO:0008150
1704	Csa1G264020	GO:0008150; GO:0005634; GO:0003674
1705	Csa1G264520	GO:0008150; GO:0005634; GO:0003674
1706	Csa1G264530	GO:0005576; GO:0008150; GO:0009506; GO:0016021; GO:0003674
1707	Csa1G264540	GO:0071456; GO:0010204; GO:0009627; GO:0050832; GO:0009626; GO:0004497; GO:0042742; GO:0009507; GO:0051707; GO:0055114; GO:0009870; GO:0016491; GO:0004499; GO:0050660; GO:0050661
1708	Csa1G264550	GO:0004497; GO:0050661; GO:0004499; GO:0050660; GO:0055114; GO:0016491
1709	Csa1G264560	GO:0009570; GO:0009535; GO:0009507; GO:0005634; GO:0003674; GO:0010275
1710	Csa1G264570
1711	Csa1G264580	GO:0005351; GO:0098655; GO:0016021; GO:0015315; GO:0055062; GO:0006820; GO:0055085; GO:0008643; GO:0009507; GO:0005215; GO:0006810
1712	Csa1G265080	GO:0005634; GO:0008270; GO:0005515
1713	Csa1G265090
1714	Csa1G265100	GO:0005739; GO:0008150; GO:0005515
1715	Csa1G265110
1716	Csa1G265120	GO:0043161; GO:0005634; GO:0000209; GO:0042787; GO:0005737; GO:0061630; GO:0008270; GO:0005739
1717	Csa1G265130	GO:0005524; GO:0006468; GO:0004712; GO:0004674; GO:0004672; GO:0005634; GO:0005515
1718	Csa1G265630	GO:0003674; GO:0008150; GO:0005575
1719	Csa1G265640
1720	Csa1G265650	GO:0003674; GO:0008150; GO:0005634
1721	Csa1G266150	GO:0003676; GO:0005634; GO:0005622
1722	Csa1G266160	GO:0016021; GO:0005768; GO:0005794; GO:0005802; GO:0005739
1723	Csa1G266170	GO:0005886; GO:0015144; GO:0098655; GO:0016020; GO:0005351; GO:0016021; GO:0022857; GO:0055085; GO:0022891; GO:0005215
1724	Csa1G266180	GO:0004852; GO:0033014
1725	Csa1G267180	GO:0005634; GO:0004386; GO:0046872; GO:0010267; GO:0004525; GO:0005524; GO:0005515; GO:0009616; GO:0006396; GO:0030422; GO:0006353; GO:0010599; GO:0090502; GO:0051607; GO:0010216; GO:0010050; GO:0003723; GO:0003676; GO:0016891
1726	Csa1G267190	GO:0055114; GO:0016491; GO:0009507
1727	Csa1G267200	GO:0009414; GO:0080008; GO:0000166; GO:0009737; GO:0005737; GO:0005515; GO:0006974
1728	Csa1G267210	GO:0005737; GO:0005886; GO:1902600; GO:0008553; GO:0051453; GO:0005887; GO:0016020; GO:0043231; GO:0016887; GO:0000166; GO:0016021; GO:0006754
1729	Csa1G267220	GO:0005975; GO:0005576; GO:0008843; GO:0009651; GO:0009753; GO:0035885; GO:0009737; GO:0005618; GO:0006032; GO:0004553; GO:0004568
1730	Csa1G267230	GO:0005975; GO:0005576; GO:0008843; GO:0009651; GO:0009753; GO:0035885; GO:0009737; GO:0005618; GO:0006032; GO:0004553; GO:0004568
1731	Csa1G267240	GO:0005975; GO:0005576; GO:0008843; GO:0009651; GO:0009753; GO:0035885; GO:0009737; GO:0005618; GO:0006032; GO:0004553; GO:0004568
1732	Csa1G267250	GO:0016021; GO:0009705; GO:0005783
1733	Csa1G267260
1734	Csa1G267270	GO:0005576; GO:0016787
1735	Csa1G267770	GO:0006351; GO:0005634; GO:0006355; GO:0003677; GO:0010380; GO:0009735; GO:0009736; GO:0000156; GO:0000160; GO:0048364; GO:0031537; GO:0048367; GO:0003682; GO:0071368; GO:0010082; GO:0080113; GO:0080022; GO:0003700; GO:0007165
1736	Csa1G267780	GO:0043394; GO:0030246; GO:0009625; GO:0005634
1737	Csa1G268280	GO:0005774; GO:0045735; GO:0009941; GO:0005783; GO:0006810; GO:0009644; GO:0006629; GO:0031969; GO:0009898; GO:0006883; GO:1901002; GO:0009408; GO:0005215; GO:0009414; GO:0005576; GO:0042538; GO:0005886; GO:0010286; GO:0050826; GO:1901562; GO:0009409; GO:0009506; GO:0005773; GO:0009735; GO:0005794; GO:0010431; GO:0009416; GO:0030644; GO:0005739; GO:0005737; GO:1902884
1738	Csa1G268290	GO:0005794; GO:0031201; GO:0006906; GO:0005634; GO:0005829; GO:0000149; GO:0006887; GO:0005484; GO:0016021; GO:0016192; GO:0006810
1739	Csa1G268300
1740	Csa1G268310	GO:0006397; GO:0005515; GO:0005634; GO:0042802; GO:0003723
1741	Csa1G268320
1742	Csa1G268330	GO:0006397; GO:0005515; GO:0005634; GO:0042802; GO:0003723
1743	Csa1G269330	GO:0000380; GO:0003674; GO:1902979
1744	Csa1G269340	GO:0005975; GO:0005576; GO:0071555; GO:0004650; GO:0016829
1745	Csa1G269350	GO:0048765; GO:0001046; GO:0006355; GO:0003677; GO:0003700; GO:0080147; GO:0048767; GO:0006366; GO:0005634; GO:0001228; GO:0046983
1746	Csa1G269850	GO:0004129; GO:0005634; GO:0005739
1747	Csa1G269860
1748	Csa1G269870	GO:0005634; GO:0006351; GO:0009873; GO:0006355; GO:0003677; GO:0003700
1749	Csa1G269880	GO:0005886; GO:0006468; GO:0005515; GO:0009414; GO:0042538; GO:0009651; GO:0007275; GO:0016301; GO:0005524; GO:0004674; GO:0005783; GO:0007165; GO:0010540; GO:0004672
1750	Csa1G269890
1751	Csa1G269900	GO:0005789; GO:0016021; GO:0005634
1752	Csa1G269910	GO:0008150; GO:0003674; GO:0005634; GO:0005515
1753	Csa1G270410	GO:0016757; GO:0097502; GO:0005789; GO:0005783; GO:0006505; GO:0000030; GO:0005634; GO:0010183; GO:0009793; GO:0090406; GO:0016021
1754	Csa1G270420
1755	Csa1G270920	GO:0005737; GO:0003779
1756	Csa1G275920	GO:0009873; GO:0045723; GO:0006355; GO:0009887; GO:0003700; GO:0006357; GO:0000981; GO:0005634; GO:0003677; GO:0009737; GO:0009414; GO:0009651; GO:0007275; GO:0006351; GO:1901959; GO:0010187; GO:0040008
1757	Csa1G275930	GO:0007275; GO:0000785; GO:0032259; GO:0016568; GO:0005634; GO:0008270; GO:0005515; GO:0018024
1758	Csa1G275940	GO:0016740; GO:0006952; GO:0006541; GO:0005737
1759	Csa1G276440
1760	Csa1G276450	GO:0005886; GO:0016301; GO:0004672; GO:0006468; GO:0005515; GO:0005524
1761	Csa1G277450	GO:0005739; GO:0009507; GO:0005515; GO:0005516; GO:0016887; GO:0008150; GO:0005524
1762	Csa1G277460	GO:0003824; GO:0050662; GO:0009809; GO:0016621; GO:0005634; GO:0003854; GO:0006694; GO:0016616; GO:0055114
1763	Csa1G277470	GO:0016787; GO:0008253; GO:0008150; GO:0009507; GO:0046872
1764	Csa1G277970	GO:0005794; GO:0005768; GO:0005802; GO:0003824; GO:0050662; GO:0009225; GO:0050378; GO:0005975; GO:0016857
1765	Csa1G277980
1766	Csa1G277990
1767	Csa1G278490
1768	Csa1G278500
1769	Csa1G287000
1770	Csa1G287010	GO:0007568; GO:0016021
1771	Csa1G287020	GO:0005886; GO:0016020; GO:0005576; GO:0016021; GO:0005794; GO:0009506; GO:0003674; GO:0007568
1772	Csa1G288020	GO:0005886; GO:0016020; GO:0006810; GO:0022857; GO:0016021
1773	Csa1G293020	GO:0008150; GO:0009535; GO:0009534; GO:0005739; GO:0005515
1774	Csa1G294020	GO:0016021; GO:0055114; GO:0043447; GO:0006723; GO:0006633; GO:0048235; GO:0005789; GO:0042335; GO:0016491; GO:0005886; GO:0010025; GO:0005506; GO:0003824; GO:0016020
1775	Csa1G294030	GO:0009416; GO:0005515; GO:0009624; GO:0005886; GO:0005217; GO:0006874
1776	Csa1G294040	GO:0004970; GO:0005217; GO:0005773; GO:0005234; GO:0016021; GO:0009416; GO:0005634; GO:0006874; GO:0005623; GO:0016020
1777	Csa1G294050
1778	Csa1G294060
1779	Csa1G294070
1780	Csa1G294080	GO:0046983; GO:0003700; GO:0005634
1781	Csa1G294090	GO:0003674; GO:0008150; GO:0005634
1782	Csa1G294100	GO:0016874; GO:0051865; GO:0004842; GO:0010366; GO:0006511; GO:0005515; GO:0008270; GO:0010311; GO:0016567; GO:0009733
1783	Csa1G294600	GO:0005634; GO:0016567; GO:0008270; GO:0009793; GO:0016021; GO:0005515
1784	Csa1G294610	GO:0005886; GO:0055085; GO:0030551; GO:0005216; GO:0006813; GO:0005516; GO:0006811; GO:0016020; GO:0005249
1785	Csa1G294620	GO:0016021; GO:0009507; GO:0009535; GO:0005515; GO:0015031; GO:0009306; GO:0015450; GO:0010027; GO:0016020; GO:0071806
1786	Csa1G294630	GO:0080167; GO:0090351; GO:1902347; GO:0009845; GO:0005524; GO:0005737; GO:0016787; GO:0019538
1787	Csa1G295130	GO:0005575; GO:0008150
1788	Csa1G295140	GO:0009507; GO:0003674; GO:0008150
1789	Csa1G295150	GO:0003951; GO:0016310; GO:0005634; GO:0005524; GO:0048364; GO:0005886; GO:0004143; GO:0007205; GO:0006952; GO:0048366; GO:0016301
1790	Csa1G295160	GO:0005886; GO:0009416; GO:0006874; GO:0005576; GO:0005217; GO:0004970; GO:0005234; GO:0016020
1791	Csa1G295170	GO:0009416; GO:0005515; GO:0009624; GO:0005886; GO:0005217; GO:0006874
1792	Csa1G298170
1793	Csa1G302170
1794	Csa1G302180	GO:0045899; GO:0030433; GO:0031597; GO:0005886; GO:0006511; GO:0005829; GO:0008540; GO:0005634; GO:0031595; GO:0016887; GO:0017025; GO:0036402; GO:0000502; GO:0005524; GO:0005737; GO:0016787; GO:0030163
1795	Csa1G302190
1796	Csa1G302200	GO:0008270; GO:0016021
1797	Csa1G303700	GO:0090333; GO:0042802; GO:0005242; GO:0010107; GO:0009414; GO:0030551; GO:0048767; GO:0009651; GO:0006813; GO:0005515; GO:0005886; GO:0005216; GO:0006811; GO:0016020; GO:0055085; GO:0005249
1798	Csa1G303710
1799	Csa1G304710	GO:0005794; GO:0009506; GO:0006606; GO:0005623; GO:0005634; GO:0005525; GO:0005737; GO:0005515; GO:0003924; GO:0007264; GO:0006886; GO:0006913; GO:0007165
1800	Csa1G305710	GO:0016021; GO:0055114; GO:0020037; GO:0009416; GO:0016705; GO:0008395; GO:0040008; GO:0010268; GO:0016131; GO:0009741; GO:0019825; GO:0005506
1801	Csa1G305720	GO:0005634; GO:0008150
1802	Csa1G305730
1803	Csa1G305740	GO:0005829; GO:0019919; GO:0016277; GO:0035241; GO:0005634; GO:0008168; GO:0010228; GO:0035242; GO:0008469; GO:0006479
1804	Csa1G305750	GO:0004674; GO:0005886; GO:0006468; GO:0016301; GO:0004672; GO:0005524
1805	Csa1G305760	GO:0008474; GO:0005737; GO:0052689; GO:0002084; GO:0016787
1806	Csa1G305770	GO:0009507; GO:0008233; GO:0006508
1807	Csa1G305780	GO:0005634; GO:0008150
1808	Csa1G305790	GO:0005794; GO:0009506; GO:0006606; GO:0005623; GO:0005634; GO:0005525; GO:0005737; GO:0005515; GO:0003924; GO:0007264; GO:0006886; GO:0006913; GO:0007165
1809	Csa1G306790
1810	Csa1G306800	GO:0031425; GO:0006397; GO:0009507; GO:0003674; GO:0005515; GO:0008270
1811	Csa1G306810	GO:0005634; GO:0008150; GO:0008270
1812	Csa1G308810	GO:0003674; GO:0005575; GO:0008150
1813	Csa1G313810	GO:0005737; GO:0005975; GO:0004462
1814	Csa1G319810
1815	Csa1G320310	GO:0005739; GO:0016021; GO:0003674; GO:0008150
1816	Csa1G320320	GO:0016567; GO:0005737; GO:0031463; GO:0004842; GO:0005515
1817	Csa1G320330
1818	Csa1G320340	GO:0008150; GO:0003676; GO:0005829; GO:0005634
1819	Csa1G320350	GO:0006457; GO:0005634; GO:0005886; GO:0005515
1820	Csa1G320360
1821	Csa1G320370	GO:0005739; GO:0008150; GO:0003674; GO:0005515
1822	Csa1G320870
1823	Csa1G324370	GO:0015293; GO:0016021; GO:0006857; GO:0009611; GO:0005886; GO:0009753; GO:0042128; GO:0005215; GO:0006810; GO:0016020
1824	Csa1G324870	GO:0005634; GO:0008150; GO:0005515
1825	Csa1G325370	GO:0005737; GO:0016787; GO:0008150
1826	Csa1G326870	GO:0055114; GO:0008270; GO:0006979; GO:0005886; GO:0005737; GO:0005829; GO:0032440; GO:0016491
1827	Csa1G328370
1828	Csa1G328380
1829	Csa1G328390
1830	Csa1G328400	GO:0015979; GO:0071494; GO:0009585; GO:0009507; GO:0009813; GO:0004392; GO:0005515; GO:0020037; GO:0006788; GO:0010024; GO:0010075; GO:0016117; GO:0010019; GO:0055114
1831	Csa1G329900	GO:0055072; GO:0005737; GO:0016021; GO:0005886; GO:0015198; GO:0009624; GO:0048316; GO:0006857; GO:0055085; GO:0006811; GO:0003006; GO:0051980
1832	Csa1G329910
1833	Csa1G334910	GO:0009664; GO:0004601; GO:0005576; GO:0009808; GO:0006979; GO:0020037; GO:0055114
1834	Csa1G334920	GO:0007165; GO:0006952; GO:0043531; GO:0005515
1835	Csa1G336420
1836	Csa1G338920	GO:0009664; GO:0004601; GO:0005576; GO:0009808; GO:0006979; GO:0020037; GO:0055114
1837	Csa1G338930	GO:0016036; GO:0080040; GO:0005634
1838	Csa1G340430	GO:0005622; GO:0009873; GO:0003700; GO:0005634; GO:0006355; GO:0009414; GO:0010143; GO:0006351; GO:0003677; GO:0043565; GO:0010166
1839	Csa1G342430	GO:0008150; GO:0016021; GO:0003674; GO:0005576
1840	Csa1G348430	GO:0005886; GO:0005507; GO:0009611; GO:0070417; GO:0031225; GO:0050832; GO:0006979; GO:0046658; GO:0009646; GO:0005773; GO:0005515; GO:0015690; GO:1901141; GO:0009055
1841	Csa1G348440	GO:0005886; GO:0005507; GO:0009611; GO:0070417; GO:0031225; GO:0050832; GO:0006979; GO:0046658; GO:0009646; GO:0005773; GO:0005515; GO:0015690; GO:1901141; GO:0009055
1842	Csa1G348940	GO:0046658; GO:0005507; GO:0005886; GO:0031225; GO:0009055; GO:0050896
1843	Csa1G348950	GO:0005886; GO:0005507; GO:0009611; GO:0070417; GO:0031225; GO:0050832; GO:0006979; GO:0046658; GO:0009646; GO:0005773; GO:0005515; GO:0015690; GO:1901141; GO:0009055
1844	Csa1G351950	GO:0005634; GO:0008150; GO:0000166; GO:0005515
1845	Csa1G351960	GO:0006487; GO:0016757; GO:0008375; GO:0005794; GO:0003830; GO:0016020; GO:0016021
1846	Csa1G359460	GO:0005739
1847	Csa1G361460	GO:0005634; GO:0003677; GO:0003700; GO:0006355; GO:0006351; GO:0040008; GO:0046983
1848	Csa1G363460
1849	Csa1G364460	GO:0006355; GO:0009873; GO:0005634; GO:0003677; GO:0003700; GO:0043565; GO:0045893; GO:0006351
1850	Csa1G364960	GO:0008150; GO:0016740; GO:0016020; GO:0005794; GO:0003824
1851	Csa1G366960	GO:0009536; GO:0003674; GO:0008150; GO:0009507
1852	Csa1G366970
1853	Csa1G366980	GO:0003674; GO:0005634; GO:0008150; GO:0015031
1854	Csa1G366990	GO:0003674; GO:0016021; GO:0008150; GO:0005576
1855	Csa1G368490
1856	Csa1G369490
1857	Csa1G369500	GO:0003674; GO:0008150; GO:0016021; GO:0005634
1858	Csa1G369510
1859	Csa1G370510
1860	Csa1G372010	GO:0004028; GO:0009699; GO:0005737; GO:0055114; GO:0005829; GO:0050269; GO:0004029; GO:0008152; GO:0016491; GO:0016620
1861	Csa1G373010
1862	Csa1G373510	GO:0007623; GO:0004721; GO:0005634
1863	Csa1G373520	GO:0003777; GO:0005737; GO:0009524; GO:0005524; GO:0005874; GO:0000910; GO:0000281; GO:0007018; GO:0008017
1864	Csa1G374520	GO:1902358; GO:0005887; GO:0015116; GO:0009507; GO:0008271; GO:0008272; GO:0016020; GO:0055085; GO:0016021
1865	Csa1G378520	GO:1902358; GO:0005887; GO:0015116; GO:0009507; GO:0008271; GO:0008272; GO:0016020; GO:0055085; GO:0016021
1866	Csa1G383520	GO:0005618; GO:0071555; GO:0009506; GO:0009505; GO:0005576; GO:0005199; GO:0005515
1867	Csa1G384020
1868	Csa1G384030	GO:0046916; GO:0030001; GO:0006825; GO:0046914; GO:0005507; GO:0005737; GO:0046872
1869	Csa1G385030	GO:0003676; GO:0008270
1870	Csa1G385040	GO:0004190; GO:0006508
1871	Csa1G385050
1872	Csa1G385550	GO:0003674; GO:0009507; GO:0008150
1873	Csa1G385560	GO:0006351; GO:0051571; GO:0010048; GO:0016568; GO:0009409; GO:0005515; GO:0009908; GO:0006355; GO:0005677; GO:0009909; GO:0061087; GO:0016607; GO:0045814; GO:0016571; GO:0048575; GO:0005634; GO:0048572; GO:0046872
1874	Csa1G385570	GO:0031145; GO:0051301; GO:0005680; GO:0000166; GO:0016567; GO:0030071; GO:0009790; GO:0005634; GO:0007067; GO:0048481
1875	Csa1G386570	GO:0031145; GO:0051301; GO:0005680; GO:0000166; GO:0016567; GO:0030071; GO:0009790; GO:0005634; GO:0007067; GO:0048481; GO:0005515
1876	Csa1G386580	GO:0009507; GO:0016787
1877	Csa1G386590	GO:0008152; GO:0016787; GO:0005737
1878	Csa1G391590	GO:0016226; GO:0009570; GO:0009507; GO:0051536; GO:0005524; GO:0046872
1879	Csa1G391600	GO:0005739; GO:0048367; GO:0003674
1880	Csa1G392600	GO:0003677; GO:0005515; GO:0005634; GO:0000786; GO:0046982
1881	Csa1G395600	GO:0005634; GO:0005829; GO:0003674; GO:0008150
1882	Csa1G395610	GO:0005737; GO:0016747; GO:0016740
1883	Csa1G397110	GO:0005794; GO:0005773; GO:0007032; GO:0000578; GO:0006623; GO:0005774; GO:0005783; GO:0031902; GO:0009660; GO:0045324; GO:0051301; GO:0005802; GO:0043231; GO:0006457; GO:0007033; GO:0005634; GO:0005770; GO:0009793; GO:0042594; GO:0006897; GO:0009638; GO:0009959; GO:0005488
1884	Csa1G397120	GO:0016297; GO:0006633; GO:0000036; GO:0009507; GO:0009536; GO:0016790
1885	Csa1G397130	GO:0006351; GO:0006355; GO:0005515; GO:0005634; GO:0009734; GO:0046983; GO:0003700; GO:0009733
1886	Csa1G397140	GO:0016021
1887	Csa1G398140	GO:0005739
1888	Csa1G399640	GO:0005739
1889	Csa1G399650	GO:0005739
1890	Csa1G399660
1891	Csa1G403660	GO:0080001; GO:0048359; GO:1902183; GO:0009909; GO:0051512; GO:0005515; GO:0009611; GO:0009620; GO:0071217; GO:0009733; GO:0009414; GO:0045892; GO:0006974; GO:0009617; GO:0001666; GO:0009624; GO:0005634; GO:0010393; GO:0010073; GO:0010272; GO:2000024; GO:0006979; GO:0046898; GO:0045995; GO:0009908; GO:0005737; GO:0009944; GO:0046982; GO:1902074
1892	Csa1G404660	GO:0009534; GO:0009941; GO:0006849; GO:0006814; GO:0098656; GO:0035725; GO:0008508; GO:0005215; GO:0009507; GO:0016021; GO:0016020; GO:1903825; GO:0050833
1893	Csa1G407160	GO:0006468; GO:0004674; GO:0005524; GO:0005886; GO:0007169; GO:0004672; GO:0005515
1894	Csa1G407170	GO:0016556; GO:0009507; GO:0005515
1895	Csa1G407180	GO:0006855; GO:0016020
1896	Csa1G407190	GO:0006855; GO:0005524; GO:0016887; GO:0016020
1897	Csa1G407200	GO:0055085; GO:0046865; GO:0005886; GO:0009751; GO:0042626; GO:0009723; GO:0080168; GO:0015692; GO:0006855; GO:0006952; GO:0010193; GO:0016021; GO:0009753
1898	Csa1G408200	GO:0009266; GO:0005634; GO:0010452; GO:0048579; GO:0006355; GO:0006351; GO:0003677; GO:0043565; GO:0003700; GO:1903507; GO:0009740
1899	Csa1G408700	GO:0006417; GO:0006355; GO:0031047; GO:0010586; GO:0007275; GO:0006412; GO:0035198; GO:0010072; GO:0005737; GO:0006351; GO:0030529; GO:1902183; GO:0035019; GO:0003743; GO:0005515
1900	Csa1G408710	GO:0006417; GO:0006355; GO:0031047; GO:0010586; GO:0007275; GO:0006412; GO:0035198; GO:0010072; GO:0005737; GO:0006351; GO:0030529; GO:1902183; GO:0035019; GO:0003743; GO:0003676
1901	Csa1G408720	GO:0009867; GO:0010187; GO:0009723; GO:0009938; GO:0006355; GO:0007275; GO:0009651; GO:0003700; GO:0000989; GO:0005515; GO:0042538; GO:0009740; GO:0005634; GO:0009863; GO:0010218; GO:0009737; GO:0006351; GO:0009739; GO:0006808; GO:2000033; GO:2000377; GO:0010233; GO:0010029
1902	Csa1G408730	GO:0017012; GO:0010161; GO:0010018; GO:0005515; GO:0006325; GO:0009867; GO:0005623; GO:0006355; GO:0004871; GO:0009409; GO:0009649; GO:0018106; GO:0005829; GO:0015979; GO:0009687; GO:0042802; GO:0005634; GO:0042803; GO:0031517; GO:0031516; GO:0016607; GO:0009640; GO:0009638; GO:0004673; GO:0010202; GO:0010148; GO:0031347; GO:0009883; GO:2000028; GO:0016604; GO:0010617; GO:0010029; GO:0010374; GO:…
1903	Csa1G408740
1904	Csa1G409740
1905	Csa1G411740	GO:0009535; GO:0020037; GO:0009941; GO:0009507; GO:0005515; GO:0009534; GO:0006979; GO:0005737
1906	Csa1G414240	GO:0009535; GO:0020037; GO:0009941; GO:0009507; GO:0005515; GO:0009534; GO:0006979; GO:0005737
1907	Csa1G415240
1908	Csa1G418240	GO:0016021; GO:0006633; GO:0009416; GO:0009409; GO:0005634; GO:0016747; GO:0003824; GO:0008152; GO:0016020
1909	Csa1G418250	GO:0000166; GO:0005829; GO:0005737; GO:0080008; GO:0008150; GO:0005515
1910	Csa1G418260	GO:0005739; GO:0005515
1911	Csa1G418760	GO:0006098; GO:0009536; GO:0009507; GO:0004801; GO:0009570; GO:0033587; GO:0009809; GO:0005975; GO:0046686; GO:0005739; GO:0003824; GO:0005737
1912	Csa1G418770
1913	Csa1G418780	GO:0009416; GO:0005623; GO:0005234; GO:0004970; GO:0005576; GO:0016021; GO:0006874; GO:0005217; GO:0016020
1914	Csa1G418790	GO:0000398; GO:0005732; GO:0019013; GO:0005681; GO:0003674; GO:0005634
1915	Csa1G418800	GO:0006865; GO:0032940; GO:0003674; GO:0009615; GO:0080143; GO:0005634; GO:0016021; GO:0019048
1916	Csa1G418810	GO:0006468; GO:0005886; GO:0004672; GO:0016301; GO:0009506
1917	Csa1G419310	GO:0006468; GO:0005886; GO:0004672; GO:0016301; GO:0009506; GO:0005524
1918	Csa1G420310	GO:0005634; GO:0008270; GO:0006355; GO:0003700; GO:0005622; GO:0005515
1919	Csa1G420320	GO:0005634; GO:0008270; GO:0006355; GO:0003700; GO:0005622; GO:0005515
1920	Csa1G420330
1921	Csa1G420340	GO:0009570; GO:0052865; GO:0016114; GO:0005515; GO:0019288; GO:0015995; GO:0008661; GO:0009507; GO:0009228; GO:0046872; GO:0003824; GO:0008152
1922	Csa1G420350	GO:0009507; GO:0044255; GO:0052689
1923	Csa1G420360	GO:0005576; GO:0003674; GO:0008150
1924	Csa1G420860	GO:0009698; GO:0009813; GO:0080043; GO:0047213; GO:0016757; GO:0008194; GO:0035251; GO:0047893; GO:0080167; GO:0008152; GO:0016758
1925	Csa1G420870
1926	Csa1G420880	GO:0030154; GO:0005634; GO:0003700; GO:0006355; GO:0000975; GO:0048226; GO:0003677
1927	Csa1G421880	GO:0009102; GO:0004015; GO:0030170; GO:0005739; GO:0042802; GO:0004141; GO:0003824; GO:0000287; GO:0005524; GO:0008483
1928	Csa1G421890	GO:0030246; GO:0016567; GO:0005634; GO:0005515
1929	Csa1G421900	GO:0030246; GO:0016567; GO:0005634; GO:0005515
1930	Csa1G421910	GO:0030246; GO:0016567; GO:0005634; GO:0005515
1931	Csa1G421920	GO:0030246; GO:0016567; GO:0005634; GO:0005515
1932	Csa1G421930	GO:0030246; GO:0016567; GO:0005634; GO:0005515
1933	Csa1G422430	GO:0005516; GO:0006355; GO:0005634; GO:0006351; GO:0003677; GO:0006950
1934	Csa1G422440	GO:0005794; GO:0010411; GO:0009409; GO:0009408; GO:0016762; GO:0005618; GO:0048046; GO:0016798; GO:0009741; GO:0010583; GO:0009733; GO:0009507; GO:0042546; GO:0004553; GO:0009664; GO:0009612; GO:0006073
1935	Csa1G422450	GO:0010411; GO:0004553; GO:0071555; GO:0005576; GO:0005618; GO:0016762; GO:0006073; GO:0005794; GO:0016798; GO:0048046; GO:0042546; GO:0005975
1936	Csa1G422460
1937	Csa1G422470	GO:0010411; GO:0004553; GO:0071555; GO:0005576; GO:0005618; GO:0016762; GO:0006073; GO:0005794; GO:0016798; GO:0048046; GO:0042546; GO:0005975
1938	Csa1G422480	GO:0005794; GO:0010411; GO:0009409; GO:0009408; GO:0016762; GO:0005618; GO:0048046; GO:0016798; GO:0009741; GO:0010583; GO:0009733; GO:0009507; GO:0042546; GO:0004553; GO:0009664; GO:0009612; GO:0006073; GO:0005975
1939	Csa1G422980	GO:0010411; GO:0004553; GO:0071555; GO:0005576; GO:0005618; GO:0016762; GO:0006073; GO:0005794; GO:0016798; GO:0048046; GO:0042546; GO:0005975
1940	Csa1G422990	GO:0010411; GO:0004553; GO:0071555; GO:0005576; GO:0005618; GO:0016762; GO:0006073; GO:0005794; GO:0016798; GO:0048046; GO:0042546; GO:0005975
1941	Csa1G423000	GO:0010411; GO:0004553; GO:0071555; GO:0005576; GO:0005618; GO:0016762; GO:0006073; GO:0005794; GO:0016798; GO:0048046; GO:0042546; GO:0005975
1942	Csa1G423010	GO:0010233; GO:0009555; GO:0030418; GO:0030410; GO:0005634; GO:0009860
1943	Csa1G423020	GO:0009611; GO:0005634; GO:0005524; GO:0009698; GO:0016207; GO:0009411; GO:0009620; GO:0003824; GO:0008152
1944	Csa1G423030	GO:0006351; GO:0005634; GO:0006355; GO:0003677; GO:0010380; GO:0009735; GO:0009736; GO:0000156; GO:0000160; GO:0048364; GO:0031537; GO:0048367; GO:0003682; GO:0071368; GO:0010082; GO:0080113; GO:0080022; GO:0003700
1945	Csa1G423040	GO:0005515; GO:0005576; GO:0005737; GO:0005794; GO:0008150; GO:0005634
1946	Csa1G423050	GO:0006351; GO:0031537; GO:0010380; GO:0048364; GO:0009736; GO:0000156; GO:0006355; GO:0003682; GO:0009735; GO:0005634; GO:0000160; GO:0080113; GO:0080022; GO:0003700; GO:0071368; GO:0048367; GO:0003677; GO:0010082
1947	Csa1G423060	GO:0005634; GO:0071456; GO:0003674
1948	Csa1G423070	GO:0005794; GO:0016757; GO:0016021; GO:0006486; GO:0008378; GO:0016020
1949	Csa1G423080
1950	Csa1G423090	GO:0005886; GO:0005739; GO:0008308; GO:0005741; GO:1903959; GO:0006820; GO:0015288; GO:0046930; GO:0098656; GO:0016020; GO:0009617; GO:0055085; GO:0044070
1951	Csa1G423100	GO:0005524; GO:0016887; GO:0005886; GO:0034551
1952	Csa1G423110	GO:0016021; GO:0005794; GO:0005634; GO:0016020; GO:0048193; GO:0005739; GO:0016192
1953	Csa1G423120	GO:0009507; GO:0008150; GO:0005515; GO:0005886
1954	Csa1G423130	GO:0003674; GO:0008150; GO:0005634
1955	Csa1G423140	GO:0046872; GO:0016311; GO:0016787; GO:0005739; GO:0000121; GO:0006114; GO:0043136; GO:0008152
1956	Csa1G423150	GO:0016709; GO:0009507; GO:0009698; GO:0005783; GO:0003958; GO:0055114; GO:0005829; GO:0016491; GO:0010181
1957	Csa1G423160	GO:0008150; GO:0005634; GO:0003674
1958	Csa1G423170
1959	Csa1G423180	GO:0006310; GO:0006281; GO:0006260; GO:0005634; GO:0003677; GO:0003676
1960	Csa1G423190	GO:0009873; GO:0006355; GO:0009845; GO:0060774; GO:0060772; GO:0003700; GO:0003677; GO:0005634; GO:0006351; GO:0009791; GO:0009887; GO:0060771; GO:0040019; GO:0048364; GO:0007275
1961	Csa1G423200	GO:0009570; GO:0010027; GO:0016226; GO:0009507; GO:0005524; GO:0009793; GO:0005515; GO:0005215; GO:0042626; GO:0016887; GO:0006810
1962	Csa1G423210	GO:0006355; GO:0048587; GO:1900111; GO:0031519; GO:0005515; GO:0005634; GO:0042802; GO:0009409; GO:0006351; GO:0009908; GO:0003677; GO:0005677; GO:0010228; GO:0035064; GO:0032922; GO:0009506; GO:0046872
1963	Csa1G423220
1964	Csa1G423230	GO:0005634; GO:0005829; GO:0008150; GO:0003674
1965	Csa1G423240	GO:0005524; GO:0006468; GO:0005634; GO:0016301; GO:0004672
1966	Csa1G423250	GO:0005634; GO:0000166; GO:0008150; GO:0005515
1967	Csa1G423260	GO:0008150; GO:0003674; GO:0005634
1968	Csa1G423270	GO:0005887; GO:0016887; GO:0051453; GO:0008553; GO:0005886; GO:1902600; GO:0043231; GO:0000166; GO:0046872; GO:0016021
1969	Csa1G423280	GO:0005634; GO:0003674; GO:0008150
1970	Csa1G423290	GO:0005829; GO:0009737; GO:0016853; GO:0005975; GO:0004034; GO:0030246; GO:0006012; GO:0003824
1971	Csa1G423300	GO:0005829; GO:0051693; GO:0051015; GO:0005737; GO:0048767; GO:0051764; GO:0051017; GO:0007015; GO:0030042; GO:0003779; GO:0005623; GO:0005856; GO:0007010; GO:0005884; GO:0009737; GO:0016482; GO:0051014
1972	Csa1G423310
1973	Csa1G423320	GO:0009303; GO:0005730; GO:0009790; GO:0009553; GO:0005634
1974	Csa1G423330	GO:0005515; GO:0005739; GO:0005741; GO:0005743; GO:0009536; GO:0016021; GO:0006626; GO:0005623; GO:0005634; GO:0003674
1975	Csa1G423340	GO:0005385; GO:0015434; GO:0098655; GO:0005887; GO:0005886; GO:0043231; GO:0019829; GO:0015086; GO:0055069; GO:0000166; GO:0046872; GO:0005576; GO:0030001; GO:0016021; GO:0006812
1976	Csa1G424340	GO:0016020; GO:0016757; GO:0008375; GO:0016021; GO:0005739
1977	Csa1G424350	GO:0005576; GO:0006508; GO:0004190
1978	Csa1G424360	GO:0008142; GO:0006869; GO:0005634; GO:0008289; GO:0008202
1979	Csa1G424860	GO:0005634; GO:0036503; GO:0005515; GO:0005783; GO:0005886
1980	Csa1G424870	GO:0008150; GO:0003674; GO:0009507
1981	Csa1G424880	GO:0003677; GO:0005634; GO:0045893; GO:0009733; GO:0005515; GO:0008270; GO:0003700; GO:0006351; GO:0006355; GO:0043565; GO:0006952
1982	Csa1G424890	GO:0006355; GO:0003677; GO:0005634; GO:0008270
1983	Csa1G425890	GO:0006355; GO:0003677; GO:0005634; GO:0008270; GO:0005515
1984	Csa1G425900	GO:0019239; GO:0016787; GO:0009451; GO:0009507; GO:0009793; GO:0008270; GO:0003824
1985	Csa1G425910	GO:0009507; GO:0051707; GO:0006954
1986	Csa1G425920	GO:0008150; GO:0003674; GO:0005634
1987	Csa1G425930
1988	Csa1G425940	GO:0016021; GO:0006355; GO:0005634; GO:0046983; GO:0003700; GO:0003677
1989	Csa1G426440	GO:0004722; GO:0003993; GO:0005576; GO:0046872; GO:0016787
1990	Csa1G426450	GO:0019538; GO:0005575
1991	Csa1G426950
1992	Csa1G426960	GO:0003674; GO:0016021; GO:0008150
1993	Csa1G426970
1994	Csa1G426980	GO:0005516; GO:0003700; GO:0006355; GO:0043565; GO:0042742; GO:0005634; GO:0006351; GO:0010200
1995	Csa1G427480	GO:0098655; GO:0009958; GO:0009749; GO:0009926; GO:0005886; GO:0009672; GO:0005215; GO:0009925; GO:0010329; GO:0000323; GO:0009723; GO:0009733; GO:0016021; GO:0055085
1996	Csa1G427490	GO:0016020
1997	Csa1G427500	GO:0005886; GO:0016021; GO:0008150; GO:0016740
1998	Csa1G427510	GO:0008150; GO:0005515
1999	Csa1G427520	GO:0005794; GO:0045454; GO:0009507; GO:0008794; GO:0055114; GO:0005773; GO:0009055; GO:0015035; GO:0005783
[truncated: 21,249 more rows]
