# Supplementary material for: Transcriptomic and metabolomic analyses of cucumber fruit peels reveal a developmental increase in terpenoid glycosides associated with age-related resistance to Phytophthora capsici
Source: Hortic Res. 2017 May 24;4:17022–. doi: 10.1038/hortres.2017.22 (PMC5442961; doi:10.1038/hortres.2017.22)
Supplement: Supplementary File 1 [file hortres201722-s2.xlsx]

## Sheet: Sheet1
Supplementary File 2. Sequences of primers used for quantitate real time PCR (qRT-PCR).
Gene ID	Annotation	F-primer	R-primer
Csa3M229430.1	RLP46	GACAACACAAGCCAAAGCCA	TGCTACAACCAACACCAATCC
Csa4M015850.1	DRP	AAGGGCTTCGACCACACAAA	AGGCCATTAGGCAGAACACC
Csa3M824990.1	NAC6	CAACGGAGATGGAGCCAGAG	AGCGTCGTGGTTTTGAAGGT
Csa3M865440.1	AP3-like	TAGGCAGAGGATGGGGGAAT	CGGTACTTGCGTTCACGGAT
Csa6M040540.1	FLS	CAGGCGTTTAGAGATGGGCA	TGGATGACAAGGGCGTTAGG
Csa3M002800.1	F3H	AGTTGATGGGGTTGGCTTGT	TCTGGCTCAGGACATTTGGG
Csa3M047730.1	OMT1	GTAACAAAGGCAACAGCCCA	CAGCTTTGGTTGCTAGGCTC
Csa6M139770.1	WRKY28	TGCTCCTTCTAGTGTGGGGT	AATAACCTCGGACGACGAGC
Csa7M002520.1	Isoflavone Reductase	TTGTGGGAGGGAGTGGCTAT	TGGCACTTGCTTCCACCATAA
Csa7M051410.1	UGT7	GCAGTTGGATGCTTCTTCGC	TCTCACTCCCACCTTCCACA
Csa6M095280.1	MAF1	CGCTACCAAAGCCACCTTCA	TCAGATACATGGTCCTTTGCGT
	CsUBQ3	CGGACCAGCAGCGTTTG	TGTTCGGCCGTCCTCAAG
