# Supplementary material for: Transcriptomic and metabolomic analyses of cucumber fruit peels reveal a developmental increase in terpenoid glycosides associated with age-related resistance to Phytophthora capsici
Source: Hortic Res. 2017 May 24;4:17022–. doi: 10.1038/hortres.2017.22 (PMC5442961; doi:10.1038/hortres.2017.22)
Supplement: Supplementary File 2 [file hortres201722-s3.xlsx]

## Sheet: Sheet1
Supplementary File 3. Read alignment counts and percent uniquely mapping reads for each sample
	g16-1		g16-2		g16-3		g8-1		g8-2		g8-3		v16-1		v16-2		v16-3		v8-1		v8-2		v8-3
times aligned	Aligments	Reads	Aligments	Reads	Aligments	Reads	Aligments	Reads	Aligments	Reads	Aligments	Reads	Aligments	Reads	Aligments	Reads	Aligments	Reads	Aligments	Reads	Aligments	Reads	Aligments	Reads
1	20215419	20215419	20177085	20177085	20953874	20953874	29686824	29686824	24766748	24766748	21397325	21397325	18851739	18851739	21437535	21437535	24110484	24110484	21328833	21328833	25078818	25078818	18806779	18806779
2	4478804	2239402	4050882	2025441	4149712	2074856	2399016	1199508	2791850	1395925	3143304	1571652	3633546	1816773	3410752	1705376	2771596	1385798	9136006	4568003	3808798	1904399	2924040	1462020
3	2227275	742425	2194032	731344	2361180	787060	963618	321206	1174431	391477	1472112	490704	1805049	601683	1754820	584940	1354131	451377	6447081	2149027	1721379	573793	1305918	435306
4	241496	60374	226488	56622	237984	59496	107040	26760	119312	29828	143412	35853	201832	50458	181896	45474	170576	42644	684480	171120	171380	42845	143144	35786
5	162425	32485	164065	32813	174435	34887	75340	15068	91130	18226	109710	21942	160380	32076	133920	26784	103600	20720	456945	91389	127560	25512	138230	27646
6	9744	1624	10152	1692	9102	1517	7620	1270	6750	1125	7848	1308	9606	1601	10374	1729	9882	1647	24876	4146	8322	1387	8340	1390
7	2051	293	1981	283	2380	340	2709	387	2247	321	1897	271	2450	350	2933	419	4109	587	2821	403	2765	395	2492	356
8	1920	240	2080	260	2304	288	2920	365	3216	402	1840	230	2296	287	3080	385	3440	430	2224	278	2520	315	2160	270
9	3276	364	3339	371	3492	388	4608	512	3420	380	2799	311	3285	365	5310	590	4959	551	3150	350	3384	376	3762	418
10	1490	149	1300	130	1420	142	2470	247	2000	200	1480	148	1790	179	2820	282	3460	346	2480	248	2570	257	2190	219
11	1100	100	1056	96	1419	129	4026	366	3289	299	2409	219	1936	176	2178	198	2915	265	5852	532	5874	534	3102	282
12	1320	110	1260	105	1296	108	2208	184	1824	152	1032	86	1632	136	2508	209	3192	266	4500	375	5484	457	3180	265
13	4706	362	6422	494	6097	469	5993	461	3731	287	3133	241	3900	300	5967	459	10582	814	2002	154	3718	286	3497	269
14	1764	126	2184	156	2002	143	2198	157	1904	136	1526	109	1904	136	2478	177	3248	232	2366	169	2072	148	2030	145
15	5145	343	5025	335	5880	392	5220	348	4665	311	3450	230	4695	313	5910	394	6750	450	4815	321	4770	318	5640	376
16	2992	187	4704	294	4480	280	3280	205	3008	188	2736	171	2992	187	4336	271	6256	391	2912	182	2576	161	3280	205
17	4284	252	6545	385	5916	348	6511	383	4709	277	3366	198	4029	237	4828	284	10098	594	1938	114	4029	237	2584	152
18	2628	146	3510	195	3366	187	3600	200	2196	122	1854	103	2520	140	3348	186	7974	443	1260	70	2448	136	1800	100
19	10735	565	7980	420	13490	710	25650	1350	29469	1551	28538	1502	8759	461	17024	896	13870	730	20881	1099	44118	2322	26695	1405
20	340	17	300	15	520	26	1280	64	1420	71	900	45	520	26	620	31	860	43	820	41	1180	59	1060	53
total	27378914	23294983	26870390	23028536	27940349	23915640	33312131	31255865	29017319	26608026	26330671	23522648	24704860	21357623	26992637	23806619	28601982	26018812	38136242	28316854	31003765	27632755	23389923	20773442
input reads		24428323		24185160		25136897		32633826		27827417		24673090		22437586		24992561		27224424		30365665		29030637		21843312
	fastq lines	reads	fastq lines	reads	fastq lines	reads	fastq lines	reads	fastq lines	reads	fastq lines	reads	fastq lines	reads	fastq lines	reads	fastq lines	reads	fastq lines	reads	fastq lines	reads	fastq lines	reads
unmapped	4227592	1056898	4334528	1083632	4585768	1146442	5273268	1318317	4645992	1161498	4358068	1089517	4052136	1013034	4467880	1116970	4549388	1137347	7542200	1885550	5267252	1316813	4036436	1009109
		%		%		%		%		%		%		%		%		%		%		%		%
Uniquely mapping:	20215419	82.754	20177085	83.4275	20953874	83.359	29686824	90.9695	24766748	89.0012	21397325	86.7233	18851739	84.0186	21437535	85.7757	24110484	88.562	21328833	70.24	25078818	86.3874	18806779	86.0986
multi-mapping:	3079564	12.6065	2851451	11.7901	2961766	11.7825	1569041	4.80802	1841278	6.61678	2125323	8.61393	2505884	11.1682	2369084	9.47916	1908328	7.00962	6988021	23.0129	2553937	8.79739	1966663	9.0035
unmapped:	1056898	4.32653	1083632	4.48057	1146442	4.56079	1318317	4.03973	1161498	4.17393	1089517	4.41581	1013034	4.5149	1116970	4.46921	1137347	4.17767	1885550	6.20948	1316813	4.53594	1009109	4.61976
discarded/unacounted :	76442	0.312924	72992	0.301805	74815	0.29763	59644	0.182767	57893	0.208043	60925	0.246929	66929	0.29829	68972	0.27597	68265	0.250749	163261	0.53765	81069	0.279253	60761	0.278168
