# Supplementary material for: Transcriptomic and metabolomic analyses of cucumber fruit peels reveal a developmental increase in terpenoid glycosides associated with age-related resistance to Phytophthora capsici
Source: Hortic Res. 2017 May 24;4:17022–. doi: 10.1038/hortres.2017.22 (PMC5442961; doi:10.1038/hortres.2017.22)
Supplement: Supplementary File 3 [file hortres201722-s4.csv]

Supplementary File 4. Differentially expressed genes down-regulated in Vlaspik 16 dpp vs. Gy 16 dpp and Vlaspik 16 dpp vs. Vlaspik 8 dpp.
	baseMean	log2FoldChange	lfcSE	stat	pvalue	padj	txName	AtBestHit
Csa1G024900	51.51615304	-1.13433209	0.390378312	-2.905725182	0.003664031	0.030616684	Csa1M024900.1	AT5G52450
Csa1G062350	357.6749612	-1.203032864	0.276284016	-4.35433393	1.33E-05	0.000436756	Csa1M062350.1	AT4G22010
Csa1G383520	288.8094008	-2.248394027	0.47159826	-4.767604584	1.86E-06	8.84E-05	Csa1M383520.1	AT3G24480
Csa1G533690	379.8648582	-1.014749798	0.301722747	-3.363186265	0.000770484	0.010046361	Csa1M533690.1	AT2G30300
Csa2G002520	18.65307439	-1.281516004	0.447522452	-2.863579242	0.00418884	0.033881048	Csa2M002520.1	NA
Csa2G023880	133.7466816	-1.350685837	0.488651151	-2.76411062	0.005707819	0.042646917	Csa2M023880.1	AT1G55020
Csa2G361570	388.8435888	-1.079259425	0.223905625	-4.820153252	1.43E-06	7.17E-05	Csa2M361570.1	AT3G46940
Csa2G371100	6908.483747	-1.924712179	0.234390683	-8.211555833	2.18E-16	1.09E-13	Csa2M371100.1	AT1G09750
Csa2G404900	74.59381415	-1.556897523	0.414383961	-3.75713751	0.000171868	0.003187113	Csa2M404900.1	AT1G66840
Csa3G097540	11.02148694	-2.992635417	0.626059424	-4.780113995	1.75E-06	8.47E-05	Csa3M097540.1	AT5G23960
Csa3G127230	66.00571084	-1.258403055	0.311032944	-4.045883491	5.21E-05	0.001273469	Csa3M127230.1	AT3G60970
Csa3G159450	218.8339413	-1.973191438	0.364895388	-5.407553784	6.39E-08	5.35E-06	Csa3M159450.1	AT4G15920
Csa3G319280	641.7365284	-1.118198484	0.311798385	-3.586286968	0.00033542	0.00538956	Csa3M319280.1	AT1G66400
Csa3G776900	21.293708	-1.346207454	0.487275534	-2.762723267	0.005732134	0.042775128	Csa3M776900.1	AT3G52740
Csa3G820500	47.92088672	-2.150684889	0.534276385	-4.025416337	5.69E-05	0.001365295	Csa3M820500.1	AT2G41190
Csa3G826660	3275.856018	-1.207213374	0.411634189	-2.9327335	0.003359922	0.028948821	Csa3M826660.1	AT5G15230
Csa3G852640	32.47235112	-2.211348835	0.567986729	-3.893310741	9.89E-05	0.002083681	Csa3M852640.1	AT4G31940
Csa3G914590	388.2860675	-1.851625833	0.403367521	-4.590418757	4.42E-06	0.000176667	Csa3M914590.1	AT5G23730
Csa4G376150	61.12091977	-1.922327898	0.394448763	-4.873453991	1.10E-06	5.72E-05	Csa4M376150.1	AT4G37370
Csa4G652670	43.88803008	-1.086605566	0.332719831	-3.265827478	0.001091447	0.013047888	Csa4M652670.1	AT4G32000
Csa5G150390	223.013856	-1.269726678	0.39392985	-3.223230427	0.001267535	0.014570157	Csa5M150390.1	AT4G23850
Csa5G150400	1192.976508	-1.540337313	0.390624105	-3.943272552	8.04E-05	0.001775708	Csa5M150400.1	AT1G64390
Csa5G171700	284.2121194	-1.61878467	0.404260404	-4.004311712	6.22E-05	0.001459869	Csa5M171700.1	AT5G51720
Csa5G218770	752.6158274	-1.223445321	0.249442772	-4.904713467	9.36E-07	5.02E-05	Csa5M218770.1	AT3G56200
Csa5G435070	49.84332377	-4.532470568	0.490550858	-9.239552834	2.48E-20	2.47E-17	Csa5M435070.1	AT3G07960
Csa5G605760	1925.082272	-1.735868336	0.286671076	-6.055261517	1.40E-09	1.88E-07	Csa5M605760.1	AT1G69530
Csa5G606810	5777.451703	-1.141855014	0.343949854	-3.319829908	0.000900723	0.011263435	Csa5M606810.1	NA
Csa5G638340	107.1232787	-1.164266933	0.382475422	-3.044030722	0.002334313	0.022428481	Csa5M638340.1	AT3G29240
Csa6G080380	5.874542665	-1.873093912	0.638973568	-2.931410633	0.003374264	0.029011648	Csa6M080380.1	AT5G46940
Csa6G237640	55.52096132	-2.292913241	0.424722458	-5.398615494	6.72E-08	5.55E-06	Csa6M237640.1	AT5G19040
Csa6G445120	17586.24135	-1.299465293	0.16726775	-7.768773661	7.92E-15	3.16E-12	Csa6M445120.1	AT2G37170
Csa6G445140	12389.24627	-1.101392762	0.353431958	-3.116279488	0.001831486	0.018734858	Csa6M445140.1	AT2G37170
Csa6G495040	48.66373611	-1.610095492	0.504929762	-3.188751412	0.001428887	0.015700246	Csa6M495040.1	NA
Csa6G509040	3.418549835	-2.360650148	0.697402042	-3.384920041	0.00071199	0.009471367	Csa6M509040.1	AT3G12500
Csa6G517400	96.33068307	-1.339992766	0.450839853	-2.97221454	0.0029566	0.026482394	Csa6M517400.1	AT2G34700
Csa7G006260	419.5223762	-1.015700831	0.164169478	-6.186904175	6.14E-10	8.80E-08	Csa7M006260.1	AT2G21300
Csa7G071570	1708.436314	-1.232084808	0.37660003	-3.271600397	0.001069406	0.012810014	Csa7M071570.1	AT2G39540
Csa7G257340	247.6212858	-1.704177715	0.460033156	-3.704467154	0.000211836	0.003749887	Csa7M257340.1	AT3G18830
Csa7G267900	12385.07102	-1.084647881	0.343574428	-3.156951722	0.001594277	0.017017013	Csa7M267900.1	AT1G44575
Csa7G322600	17729.46254	-1.00140605	0.243918157	-4.105500232	4.03E-05	0.001036462	Csa7M322600.1	NA
Csa7G405310	109.0580628	-1.514803063	0.406242615	-3.728813789	0.000192383	0.003463671	Csa7M405310.1	AT4G02290
