# Supplementary material for: Transcriptomic and metabolomic analyses of cucumber fruit peels reveal a developmental increase in terpenoid glycosides associated with age-related resistance to Phytophthora capsici
Source: Hortic Res. 2017 May 24;4:17022–. doi: 10.1038/hortres.2017.22 (PMC5442961; doi:10.1038/hortres.2017.22)
Supplement: Supplementary File 4 [file hortres201722-s5.csv]

Supplementary File 5. Differentially expressed genes up-regulated in Vlaspik 16 dpp vs. Gy 16 dpp and Vlaspik 16 dpp vs. Vlaspik 8 dpp.
	baseMean	log2FoldChange	lfcSE	stat	pvalue	padj	txName	AtBestHit
Csa1G002810	1627.899155	1.224698571	0.389625825	3.143268472	0.001670725	0.017523462	Csa1M002810.1	AT5G61640
Csa1G062380	382.7809805	1.015666041	0.339947456	2.987714786	0.002810717	0.025610661	Csa1M062380.1	AT4G04610
Csa1G266170	103.5979708	1.221039516	0.239050139	5.107880387	3.26E-07	2.09E-05	Csa1M266170.1	AT4G02050
Csa1G467090	121.7977479	1.225074308	0.404260381	3.030409028	0.002442227	0.023183707	Csa1M467090.1	AT1G29670
Csa1G470240	11.71651008	1.525308795	0.530770594	2.873762812	0.004056135	0.033181845	Csa1M470240.1	AT2G42760
Csa1G499310	196.8484374	1.565633522	0.360992153	4.337029238	1.44E-05	0.000464949	Csa1M499310.1	AT3G29590
Csa1G499330	14.1527693	1.291364512	0.432499921	2.985814444	0.002828242	0.025692014	Csa1M499330.1	AT3G29635
Csa1G507460	27.44957038	1.667080135	0.490715462	3.397243949	0.000680683	0.009151353	Csa1M507460.1	AT3G46540
Csa1G528540	124.7531148	1.843151127	0.504954898	3.650130207	0.000262107	0.004442448	Csa1M528540.1	AT3G47000
Csa1G532340	9.299511027	1.857146827	0.512925776	3.620693118	0.000293815	0.004851462	Csa1M532340.1	AT2G30070
Csa1G569140	272.2150936	1.675707491	0.349090465	4.800209853	1.58E-06	7.74E-05	Csa1M569140.1	NA
Csa1G699550	47.3216503	1.201296711	0.39741734	3.022758671	0.002504819	0.023602951	Csa1M699550.1	AT3G20300
Csa2G055560	6.032631501	2.214017653	0.696889389	3.177000092	0.00148807	0.01619179	Csa2M055560.1	AT1G73050
Csa2G075980	9.553017801	1.76879742	0.561893816	3.147921139	0.00164436	0.017334904	Csa2M075980.1	AT3G04380
Csa2G129170	12.34445166	1.409562893	0.43704589	3.225205695	0.001258822	0.014516524	Csa2M129170.1	AT1G04760
Csa2G223160	76.42418685	1.279987883	0.352990482	3.626125775	0.000287705	0.004784986	Csa2M223160.1	AT3G22740
Csa2G237150	203.0678394	1.01373809	0.294000043	3.44808824	0.00056457	0.007952989	Csa2M237150.1	AT2G15890
Csa2G301450	148.7883661	1.225915145	0.30940846	3.962125487	7.43E-05	0.001665109	Csa2M301450.1	AT5G64700
Csa2G359910	16.08178244	2.22641533	0.534396952	4.166220115	3.10E-05	0.000845265	Csa2M359910.1	NA
Csa2G377370	1020.816351	1.305810691	0.158335117	8.247132532	1.62E-16	8.31E-14	Csa2M377370.1	AT5G26220
Csa2G377910	89.65673281	1.084199975	0.307048972	3.531032745	0.00041394	0.006290492	Csa2M377910.1	AT4G31240
Csa3G002800	227.9691656	2.611710675	0.302921075	8.621752973	6.59E-18	3.94E-15	Csa3M002800.1	AT3G51240
Csa3G033770	117.1002193	2.163952996	0.259986447	8.323330017	8.55E-17	4.65E-14	Csa3M033770.1	AT1G62620
Csa3G033780	79.53502811	5.694566567	0.503827928	11.30260204	1.27E-29	2.28E-26	Csa3M033780.1	AT1G62620
Csa3G038200	5897.836149	1.069410018	0.135302031	7.903872633	2.70E-15	1.13E-12	Csa3M038200.1	AT4G11820
Csa3G042380	6.26816661	3.532370828	0.702552801	5.027907974	4.96E-07	2.91E-05	Csa3M042380.1	AT1G70080
Csa3G045190	68.45006655	1.241691826	0.296511204	4.187672535	2.82E-05	0.000785968	Csa3M045190.1	AT1G55730
Csa3G047730	924.815793	1.636262729	0.172927035	9.462156853	3.02E-21	3.38E-18	Csa3M047730.1	AT5G54160
Csa3G064230	49.10854619	2.61377256	0.709750373	3.68266458	0.000230809	0.004022218	Csa3M064230.1	NA
Csa3G132580	185.1164787	1.406188325	0.286954471	4.900388272	9.56E-07	5.12E-05	Csa3M132580.1	AT1G04770
Csa3G133880	113.1446416	1.926600456	0.447584336	4.3044412	1.67E-05	0.000518052	Csa3M133880.1	AT1G78320
Csa3G150770	102.9609543	1.022688509	0.358902738	2.849486503	0.004378986	0.035008463	Csa3M150770.1	AT3G21530
Csa3G175620	49.15991257	2.105414636	0.419551185	5.018254537	5.21E-07	3.05E-05	Csa3M175620.1	NA
Csa3G229430	29.38856938	2.052864678	0.430214534	4.771723209	1.83E-06	8.77E-05	Csa3M229430.1	AT2G34930
Csa3G362650	6.077953238	2.695381126	0.626215551	4.304238567	1.68E-05	0.000518052	Csa3M362650.1	NA
Csa3G696860	16.65983764	2.055763851	0.489910943	4.196199082	2.71E-05	0.000763909	Csa3M696860.1	AT3G08040
Csa3G733980	2.657749239	2.094051764	0.706662484	2.963298338	0.003043614	0.027110264	Csa3M733980.1	AT2G37740
Csa3G734960	40.5312838	1.314258069	0.414366111	3.171731552	0.00151533	0.016448486	Csa3M734960.1	AT2G37440
Csa3G824990	55.25986953	1.191408862	0.258165341	4.614906322	3.93E-06	0.000160642	Csa3M824990.1	AT5G61430
Csa3G840450	606.6796786	1.159769353	0.290675787	3.989906988	6.61E-05	0.001527499	Csa3M840450.1	AT3G01650
Csa3G859670	420.2075169	2.021221536	0.387384586	5.217609604	1.81E-07	1.30E-05	Csa3M859670.1	AT1G19530
Csa3G865440	32.19512043	1.972428883	0.427710705	4.611595779	4.00E-06	0.000162851	Csa3M865440.1	AT3G54340
Csa3G902910	9.046378691	2.347234505	0.656229959	3.576847528	0.000347763	0.005533349	Csa3M902910.1	AT4G17830
Csa4G015850	117.1253171	1.136819046	0.193428234	5.877213583	4.17E-09	4.74E-07	Csa4M015850.1	AT3G14470
Csa4G047940	22.7385812	1.661913998	0.405757564	4.095829988	4.21E-05	0.001071752	Csa4M047940.1	AT1G69230
Csa4G051450	19.74954385	1.446390019	0.419554246	3.447444601	0.000565916	0.007952989	Csa4M051450.1	AT5G41810
Csa4G130630	20.52248577	2.060258846	0.55012949	3.745043455	0.000180363	0.003300267	Csa4M130630.1	NA
Csa5G571450	141.5946859	1.145031075	0.300907641	3.805257555	0.000141657	0.002771954	Csa5M571450.1	AT2G01275
Csa5G598720	35.64895396	1.50801218	0.51441906	2.931485819	0.003373448	0.029011648	Csa5M598720.1	AT3G26590
Csa5G622780	24.3555353	1.009168123	0.337420522	2.990832081	0.002782184	0.025428201	Csa5M622780.1	AT5G04220
Csa6G004520	60.93450145	1.749754659	0.410147185	4.266162791	1.99E-05	0.000596325	Csa6M004520.1	AT2G45910
Csa6G014820	521.396664	3.868244424	0.333951607	11.58324842	5.01E-31	1.12E-27	Csa6M014820.1	NA
Csa6G017090	953.6276214	1.275629273	0.277229872	4.601341351	4.20E-06	0.000168777	Csa6M017090.1	AT4G09890
Csa6G040540	607.6875814	1.01759734	0.376856838	2.700222569	0.00692931	0.049210452	Csa6M040540.1	AT5G08640
Csa6G052030	11.76492073	1.578381219	0.499858026	3.157659047	0.001590415	0.016985892	Csa6M052030.1	AT3G10660
Csa6G106760	45.91023113	2.701086915	0.380638171	7.096206114	1.28E-12	3.48E-10	Csa6M106760.1	AT4G10840
Csa6G139770	37.42735478	1.279817305	0.405695175	3.154627868	0.001607029	0.017102226	Csa6M139770.1	AT4G18170
Csa6G309980	97.16584708	1.055996219	0.388755713	2.716349071	0.006600628	0.047438978	Csa6M309980.1	AT5G49360
Csa6G483410	158.5822472	8.205450947	0.523032731	15.68821693	1.82E-55	1.09E-51	Csa6M483410.1	NA
Csa6G483420	36.08394044	6.777404016	0.614191726	11.03467163	2.60E-28	3.59E-25	Csa6M483420.1	NA
Csa6G493860	4.913826576	2.306773876	0.661589601	3.486714232	0.000488994	0.007094363	Csa6M493860.1	AT5G43120
Csa6G501300	62.52332654	1.152613774	0.361583377	3.187684631	0.001434169	0.015746882	Csa6M501300.1	AT3G48270
Csa6G505880	29.10590367	2.476266758	0.529750062	4.67440579	2.95E-06	0.000128624	Csa6M505880.1	NA
Csa6G507290	30.11697894	1.229223801	0.297257657	4.135213245	3.55E-05	0.000937926	Csa6M507290.1	AT4G38520
Csa7G002520	72.2727919	3.192838287	0.508547013	6.278354221	3.42E-10	5.24E-08	Csa7M002520.1	AT4G39230
Csa7G004020	20.91933681	3.082845089	0.665424313	4.632901188	3.61E-06	0.000151072	Csa7M004020.1	AT4G39230
Csa7G004110	88.28975862	1.660235329	0.334108458	4.96915085	6.72E-07	3.80E-05	Csa7M004110.1	AT2G16430
Csa7G018730	18.07931848	2.440920088	0.629183542	3.879504028	0.00010467	0.002164863	Csa7M018730.1	AT4G35160
Csa7G039280	76.3777328	1.509302044	0.473844477	3.185226621	0.001446407	0.015831476	Csa7M039280.1	AT4G35160
Csa7G044950	22.97748534	1.625125238	0.450960507	3.60369747	0.000313722	0.005118896	Csa7M044950.1	AT3G22104
Csa7G051410	35.26010366	3.249570301	0.438865808	7.404473627	1.32E-13	4.14E-11	Csa7M051410.1	AT2G43820
Csa7G074950	24.70797308	2.43768689	0.522815618	4.662612986	3.12E-06	0.000134585	Csa7M074950.1	AT3G19000
Csa7G074960	52.36836288	1.231579505	0.300807908	4.094239122	4.24E-05	0.001074289	Csa7M074960.1	AT3G19000
Csa7G106800	6.354827923	1.816295367	0.621842501	2.92082861	0.003491018	0.029640596	Csa7M106800.1	NA
Csa7G211090	1032.89111	2.089122008	0.279236368	7.481554155	7.34E-14	2.49E-11	Csa7M211090.1	AT4G38460
Csa7G235750	61.0859286	1.291840843	0.330346818	3.910559361	9.21E-05	0.001965745	Csa7M235750.1	AT2G30933
Csa7G237880	58.01689276	1.277561536	0.324101966	3.941850625	8.09E-05	0.001783392	Csa7M237880.1	AT3G12870
Csa7G336430	12.03034276	5.055718716	0.65277331	7.744983812	9.56E-15	3.73E-12	Csa7M336430.1	AT4G29035
Csa7G336450	485.8234702	2.297950596	0.548723273	4.187813255	2.82E-05	0.000785968	Csa7M336450.1	NA
