# Supplementary material for: Transcriptomic and metabolomic analyses of cucumber fruit peels reveal a developmental increase in terpenoid glycosides associated with age-related resistance to Phytophthora capsici
Source: Hortic Res. 2017 May 24;4:17022–. doi: 10.1038/hortres.2017.22 (PMC5442961; doi:10.1038/hortres.2017.22)
Supplement: Supplementary File 5 [file hortres201722-s6.csv]

Supplementary File 6. Metabolomic analysis performed by untargeted UPLC-ESI-QToF-MS on methanolic peel extracts of the cucumber cultivars Vlaspik and Gy14 at 8 and 16 dpp. Samples are from two experments from two years. Samples with RNAseq in the name were those used in RNAseq. Metabolite abundance was calculated by Progenesis QI software (Nonlinear Dynamics) after pre-processing, peak alignment …
				Normalised abundance																																						Raw abundance
				v8	v8	v8	v8	g16	g16	g16	g16	v16	v16	v16	v16	g8	g8	g8	g8	V8-RNAseq	V8-RNAseq	V8-RNAseq	V8-RNAseq	V8-RNAseq	V16-RNAseq	V16-RNAseq	V16-RNAseq	V16-RNAseq	V16-RNAseq	G8-RNAseq	G8-RNAseq	G8-RNAseq	G8-RNAseq	G8-RNAseq	G8-RNAseq	G16-RNAseq	G16-RNAseq	G16-RNAseq	G16-RNAseq	G16-RNAseq	G16-RNAseq	v8	v8	v8	v8	g16	g16	g16	g16
Compound	Neutral mass (Da)	m/z	Retention time (min)	XS_2015_9_04_Ben_009	XS_2015_9_04_Ben_016	XS_2015_9_04_Ben_036	XS_2015_9_04_Ben_047	XS_2015_9_04_Ben_011	XS_2015_9_04_Ben_012	XS_2015_9_04_Ben_018	XS_2015_9_04_Ben_024	XS_2015_9_04_Ben_014	XS_2015_9_04_Ben_022	XS_2015_9_04_Ben_023	XS_2015_9_04_Ben_033	XS_2015_9_04_Ben_020	XS_2015_9_04_Ben_021	XS_2015_9_04_Ben_027	XS_2015_9_04_Ben_044	XS_2015_11_11_Ben_013	XS_2015_11_11_Ben_015	XS_2015_11_11_Ben_018	XS_2015_11_11_Ben_023	XS_2015_11_11_Ben_026	XS_2015_11_11_Ben_010	XS_2015_11_11_Ben_011	XS_2015_11_11_Ben_025	XS_2015_11_11_Ben_029	XS_2015_11_11_Ben_030	XS_2015_11_11_Ben_009	XS_2015_11_11_Ben_012	XS_2015_11_11_Ben_014	XS_2015_11_11_Ben_021	XS_2015_11_11_Ben_027	XS_2015_11_11_Ben_022	XS_2015_11_11_Ben_016	XS_2015_11_11_Ben_017	XS_2015_11_11_Ben_019	XS_2015_11_11_Ben_024	XS_2015_11_11_Ben_028	XS_2015_11_11_Ben_031	XS_2015_9_04_Ben_009	XS_2015_9_04_Ben_016	XS_2015_9_04_Ben_036	XS_2015_9_04_Ben_047	XS_2015_9_04_Ben_011	XS_2015_9_04_Ben_012	XS_2015_9_04_Ben_018	XS_2015_9_04_Ben_024
3.24_969.4730m/z		969.4729791	3.2411	903.8060854	296.0404183	761.4550959	224.5717852	0.117449032	0.767628363	0	0.082368208	0	0	0	0	26.14762049	83.0281601	27.3606266	0	889.529565	868.567312	269.1677169	612.8059057	661.0901382	0	0	0	0	0	38.20675706	96.54077327	82.6363344	84.37790126	56.69567262	104.6146855	0	0	0	0	0	0	521.41564	134.8076507	127.1558558	27.01371608	0.084754294	0.526634506	0	0.030022256
2.36_899.3250m/z		899.3250332	2.363633333	0	0	0	0	458.7865468	273.671281	108.6806879	507.902681	280.9329778	201.7422777	272.7452952	153.9355595	0	0	0	0	0	0	0	0	0	1032.848948	187.1096203	102.8264642	139.5097673	143.9235406	0	0	0	0	0	0	1107.92154	323.1451142	586.696338	201.4998274	122.4813956	344.6707439	0	0	0	0	331.072372	187.7532761	45.49851956	185.1246318
2.36_571.1100m/z		571.1100208	2.363633333	0	0	0	0	69.81016981	84.93154805	39.25375198	123.0226612	164.2036441	118.5423416	119.3478572	54.43893607	0	0	0	0	0	0	0	0	0	487.7718782	104.8130825	70.85893951	89.43327915	161.6495566	0	0.003921325	0	0	0	0	231.2596666	92.38205559	152.6266013	76.72069963	49.95356883	146.5465733	0	0	0	0	50.37684447	58.26762797	16.43334835	44.84033203
3.94_585.1614m/z		585.1614403	3.940183333	314.448563	101.0592492	240.693984	241.6203284	0	0	0	0	0	0	0	0	0	23.49232409	0	0	520.0658469	374.5208026	376.9716313	342.8437357	331.4405242	0	0	0	0	0	5.314047311	49.22548912	30.07321052	34.19711873	50.0375515	28.81162002	0	0	0	0	0	0	181.4088236	46.01925659	40.19363675	29.06448352	0	0	0	0
2.35_1051.3403m/z		1051.340258	2.34875	0	0	0	0	1426.361475	95.96744841	99.66520586	504.8361109	137.6310827	127.073428	143.8581784	141.3161233	0	0	0	0	0	6.319866618	0	0	0	484.2194355	146.9576718	59.69525179	257.0919066	111.3186322	0	0	0	0	0	0	680.5704614	457.8231948	880.3765415	51.34087833	159.5218063	107.7956718	0	0	0	0	1029.299748	65.83885152	41.72424197	184.0069025
2.35_661.0157m/z		661.0156638	2.34875	88.7257909	169.6506585	134.2228162	141.115265	0	3.088927539	5.8699704	0	0	0	0	0	163.3814029	349.6147027	199.7518989	101.0801224	0	0	0	0	0	0	0	0	0	0	0	0	0	0	0	0	0	0	0	0	0	0	51.18688156	77.25366306	22.41395081	16.97474017	0	2.119171083	2.457427979	0
3.94_487.2493m/z		487.2493446	3.940183333	3023.170621	1573.790489	4840.031778	5424.127451	0	0	0	0	25.22422068	28.35116794	91.91608379	158.17707	407.6167864	683.9383132	476.4793293	95.54472473	3607.27803	2907.13293	3127.837525	3044.737418	3546.191887	108.9294973	44.08441965	76.93675783	12.71462523	5.060675358	213.7919022	614.3172227	566.6277818	436.8192964	739.4561893	592.5364939	0	0	0	0	0	0	1744.100277	716.6555157	808.2398901	652.4677125	0	0	0	0
2.36_813.3173m/z		813.3173453	2.363633333	0	0	0	0	235.5906156	150.3947781	36.39068194	123.04422	74.91247	37.26071155	90.56053325	16.21540144	0	0	0	0	0	0	0	0	0	571.745177	147.7969221	50.64711921	42.49565555	39.21430327	5.982475956	0	0	0	0	0	499.7076001	217.2014665	527.1666674	208.8685055	104.1687038	181.2191522	0	0	0	0	170.0083503	103.1789386	15.23474121	44.84818997
2.39_477.1971m/z		477.1971029	2.387683333	8.234495311	31.34851137	6.658559139	13.07759152	279.849708	215.0308254	263.5342364	244.3864186	351.0192238	398.215829	271.630618	358.1225644	52.61248784	30.33105545	61.15790862	65.14113072	8.109731314	8.721575309	12.41825068	13.76071186	21.0655328	287.943578	290.0592712	409.6108681	284.117552	396.7926276	45.74118554	34.1378572	25.769482	34.79715307	28.74492793	29.57255124	229.4345672	219.90936	155.6720941	225.6700161	185.4861355	265.3164542	4.750570627	14.27514256	1.111916895	1.573102089	201.9468689	147.5227572	110.3270309	89.07601286
2.39_563.0091n	563.0091356	562.0018592	2.392483333	1323.203837	701.1779753	1533.857386	712.2135042	0	0	0	0	0	0	0	0	205.0219527	1199.428134	103.2276698	399.7321353	6131.73436	7439.470101	1938.690629	7151.587311	10342.50786	1026.204864	2378.200882	2252.606905	3146.463487	3506.837465	7072.953825	15161.03794	9295.398547	11044.41986	12627.1971	8605.645009	798.6242713	1352.679911	1195.885719	1539.559319	1649.308437	1582.765574	763.3708009	319.2947644	256.1397903	85.67208644	0	0	0	0
1.72_432.0658m/z		432.0658181	1.71745	0	0	0	0	998.0057499	1395.422104	1945.243637	2061.678797	711.8640707	1241.235883	956.0634149	636.9190434	0	0	0	0	0	0	0	0	0	720.7757355	659.1271343	814.8558546	308.7138745	463.5382787	0	0	0	0	0	0	1603.807971	1770.105137	1300.475001	1609.396994	1889.693221	2627.291073	0	0	0	0	720.1870527	957.3349114	814.3646072	751.4579905
2.37_697.2734m/z		697.2733792	2.37325	15.06663714	0	0	0	781.0101555	542.7317637	144.8996575	670.8016258	518.943616	605.8064187	406.8891102	322.0266191	0	0	0	0	0	0	0	0	0	910.6489419	764.2013067	402.6673606	127.5842623	404.2118955	0	0	0	0	0	0	1094.763999	667.0602949	548.7910033	925.9337579	439.3727787	970.1491078	8.692108154	0	0	0	563.5973561	372.3432955	60.66137442	244.4994063
2.36_286.0273m/z		286.0273028	2.363633333	0	2.523132043	0	0	37.33269037	40.71541985	21.9035725	20.62040881	69.58272126	32.91072679	44.03344831	23.9354027	0	0	0	0	0	0	0	0	0	0	0	0	0	0	0	0	0	0	0	0	0	0	0	0	0	0	0	1.148956299	0	0	26.94024583	27.93297651	9.169799542	7.515899658
2.37_252.0206m/z		252.0205888	2.36845	499.0926372	755.401454	553.5052385	263.4724067	732.5311836	751.5725492	774.755535	484.3649621	1384.567228	736.2996548	1088.052791	842.1103172	428.2128093	550.88223	921.6466777	594.1396126	0	0	0	0	0	0	0	0	0	0	0	0	0	0	0	0	0	0	0	0	0	0	287.9320144	343.9864596	92.43018096	31.6930677	528.613662	515.6193511	324.3467681	176.5454064
3.24_211.0882m/z		211.0881723	3.2411	158.1571465	105.2583476	88.24511933	101.7333837	85.23041041	82.03817228	98.33811485	66.17007727	93.39703642	98.21236542	121.8413298	118.4616671	127.0508161	100.5287647	116.6313393	108.439422	0	0	0	0	0	0	0	0	0	0	0	0	0	0	0	0	0	0	0	0	0	0	91.24259186	47.93139615	14.73610687	12.23749788	61.50449342	56.28261596	41.16866326	24.1182251
1.72_423.1217m/z		423.1216891	1.71745	0	0	0	0	154.5392227	160.388677	152.5937	124.773149	107.4169261	128.2228618	88.31032102	46.70051748	0	0	0	0	0	0	0	0	0	0	0	0	0	0	0	0	0	0	0	0	0	0	0	0	0	0	0	0	0	0	111.5195452	110.0352929	63.8824393	45.47836452
2.25_795.4251m/z		795.4251378	2.252583333	11.07399663	0	0	0	108.1903026	133.1321125	158.0375045	127.599431	114.5994171	115.6139011	115.9154812	124.7328686	0	0	0	0	0	0	0	0	0	0	0	0	0	0	0	0	0	0	0	0	0	0	0	0	0	0	6.388710072	0	0	0	78.07295212	91.33581784	66.16145546	46.50851151
2.26_409.2008m/z		409.2008492	2.257383333	0	0	0	0	76.86207137	111.4787637	65.12838652	97.66476906	117.6139512	116.7506196	117.8506975	112.0140376	0	0	0	0	0	0	0	5.076953698	0	261.6894396	169.0749388	86.13027492	106.8337858	128.2037865	0	0	0	0	0	0	133.5148489	93.66333156	130.8889985	166.2174751	101.6970863	145.0152331	0	0	0	0	55.46568109	76.48045137	27.26560925	35.59767468
2.27_575.0143m/z		575.014289	2.267	194.1041703	326.4803136	866.6680786	410.9058926	3.462959848	2.214574413	12.41301754	0	0	0	0	0	408.7218395	558.2326369	406.5905161	216.3099242	0	0	0	0	0	0	0	0	0	0	0	0	0	0	0	0	0	0	0	0	0	0	111.980824	148.6690377	144.7254367	49.42782599	2.498962402	1.519317627	5.196635508	0
1.74_607.2572m/z		607.2572394	1.736683333	0	0	0	0	374.1702435	594.8889366	358.3454579	487.2040008	305.5935653	418.2844428	412.5115329	238.2591168	0	0	0	0	0	0	0	0	0	139.4641043	108.2815055	166.0108036	94.90632308	188.776473	3.21743744	0	0	0	0	0	532.7561619	544.8758797	338.2578485	371.4452796	484.7536798	470.1196399	0	0	0	0	270.0110344	408.1259325	150.0191814	177.5802031
1.75_187.0518m/z		187.0518197	1.7463	0	0	0	0	37.77447099	37.08778504	49.78165865	28.43231155	41.69129018	36.09120505	38.70009974	18.0421173	0	0	0	0	0	0	0	0	0	32.57147939	24.10118239	31.92904695	10.10044425	29.93937784	0	0	0	0	0	0	38.03860765	34.23270559	24.69913767	42.75320326	30.30205265	62.3976443	0	0	0	0	27.25904628	25.44422315	20.84079347	10.36324753
2.24_936.9630m/z		936.9629692	2.242966667	134.960326	60.27021226	125.0914547	76.79583211	0	0	0	0	0	0	0	0	171.8738278	124.4956566	122.9956372	160.1561064	199.7428106	213.2044202	199.4693677	119.8635941	211.2170698	0	12.31712144	7.122537026	12.17630102	7.045992449	210.2889449	225.6651762	179.3199882	346.3999401	195.3284091	158.7815618	0	0	0	0	0	0	77.86009176	27.44519067	20.88909912	9.237762451	0	0	0	0
2.25_495.1654m/z		495.1653597	2.247766667	2012.187904	2819.29419	1281.007564	2736.668406	1445.621665	1075.343543	1926.117532	1172.216436	1276.649953	987.6471519	1018.583023	1321.970824	1573.397518	2280.472263	1977.71214	1335.643789	552.562904	573.5898373	320.3017059	280.9111731	338.5769883	91.44905903	178.0453909	146.6925315	177.3230675	98.5187548	308.7858397	222.9143541	296.0334716	290.9552756	238.6080923	421.3736658	179.493216	145.7131523	188.6089	210.8636579	158.1462579	174.2398388	1160.853263	1283.819381	213.9162427	329.1935506	1043.198405	737.7437356	806.3575779	427.2592846
2.28_632.3241m/z		632.324117	2.276616667	0	0	0	0	33.18486543	2.405094092	7.954511519	13.98318934	73.18529106	78.72879012	26.77020084	107.4128976	0	0	0	0	0	0	0	0	0	25.40448501	54.77731179	21.34006159	37.5541907	28.80741782	0	0	0	0	0	0	8.659801058	7.5486476	23.83767659	55.24110743	20.82387793	28.73472939	0	0	0	0	23.94706687	1.650024414	3.330108643	5.096710205
2.31_618.1238m/z		618.1238406	2.310283333	0	0	0	0	88.42077425	200.380872	79.78590115	216.767606	111.4753699	126.5923426	69.23404831	85.90349684	0	0	0	0	0	0	0	0	0	268.2226265	40.791275	27.87228689	39.27620283	106.1741966	0	0	0	0	0	0	317.283435	175.2604026	199.0297662	189.2703633	108.702277	198.0514179	0	0	0	0	63.80674341	137.4720981	33.40189003	79.00927624
1.72_401.1234m/z		401.1234264	1.71745	0	0	0	0	93.94726326	125.3019347	146.2827139	167.1839029	40.22347946	70.2198109	35.75433725	28.99788058	0	0	0	0	0	0	0	0	0	50.27282009	32.00686568	26.97482589	9.354274876	28.25735218	0	0	0	0	0	4.413143881	84.42152606	94.17737561	74.68347252	99.64051541	105.6500079	140.3183139	0	0	0	0	67.79480242	85.96389309	61.24038271	60.93659203
1.72_763.3222m/z		763.3221569	1.71745	0	0	0	0	63.55611796	195.4003631	389.4546371	148.3080975	55.82531867	148.9930322	28.74556032	8.890700945	0	0	0	0	0	0	0	0	0	21.1110696	24.54418556	393.8297556	37.87687021	140.5088858	0	0	0	0	0	0	126.6711127	76.1458849	135.178031	78.10595168	589.7268442	309.011347	0	0	0	0	45.86375707	134.0552	163.0428531	54.05658007
2.31_869.3679m/z		869.3679458	2.310283333	0	0	0	0	27.85845953	68.6987049	5.427708862	16.67091492	139.6953409	148.463571	181.1383962	143.3104229	0	0	0	0	0	6.867675845	0	0	0	82.05291365	131.0829196	216.6011645	85.45066503	81.02133126	0	0	0	0	0	0	176.5189186	157.731565	55.75936926	144.2638637	141.0120606	79.28184729	0	0	0	0	20.10339306	47.13102105	2.272277832	6.07635498
2.29_820.8898m/z		820.88984	2.286233333	0	0	0	0	0	0	0	0	132.414179	159.2988565	138.7223488	199.360038	0	0	0	0	0	0	0	0	0	25.73178168	64.37935272	59.40113941	82.36906153	31.97569747	0	0	0	0	0	0	0	0	0	0	0	0	0	0	0	0	0	0	0	0
2.30_244.1105m/z		244.1104961	2.295866667	0	0	0	0	44.28995682	47.52660322	44.45533929	42.68145809	32.12690703	41.00502291	22.92850071	7.424196794	0	0	0	0	0	0	0	0	0	40.91208347	29.54433211	12.71670831	4.022860603	5.476686793	0	0	0	0	0	0	82.51749983	41.66017619	44.68160866	65.63256972	54.61079728	59.30474803	0	0	0	0	31.96079128	32.60581608	18.61096174	15.55689605
2.31_573.1245m/z		573.124456	2.310283333	0	0	0	0	141.0052459	244.7652488	102.3881379	281.7381151	128.0785097	179.0808922	83.9013995	91.69074399	0	0	0	0	0	0.501037675	5.580441919	0	0	460.1741298	100.9537897	99.86424681	132.4318608	140.5271314	0	0	0	0	0	0	495.5890789	306.9659562	428.5667846	289.0120415	227.8141466	325.7322978	0	0	0	0	101.7530736	167.9221771	42.86418117	102.6902727
1.53_231.0777m/z		231.0777198	1.53425	1.120927635	0	0	0	366.8954888	449.5512518	488.3162814	444.0922882	339.0231184	523.6088454	401.3886849	364.69416	0	0	0	0	0	0	0	0	0	154.3813169	226.7921981	238.7548334	131.4178074	162.2347678	0	0	0.016158275	0.011911531	0.059871706	0	305.4829063	227.0095914	212.3479474	485.7342755	303.3516247	651.2208422	0.646675442	0	0	0	264.7613811	308.4164329	204.4306888	161.8664843
2.46_271.0203m/z		271.0202957	2.455	172.5213129	244.6427653	171.3055984	123.2215886	27.00474192	24.86450943	16.12953405	3.67994174	63.31041104	11.01366816	34.40983956	21.49457991	27.97895519	131.7303803	78.60354533	12.89014434	13.00514161	48.98799564	40.93567903	83.06920529	54.04786542	0	0	0	0	0	59.43181311	164.9794669	86.51271632	121.4512919	158.6021957	107.055855	0	0	0	0	0	0	99.52943692	111.4027492	28.60642747	14.82231175	19.4873281	17.05839607	6.752532899	1.341296049
1.02_205.0612m/z		205.0612368	1.023166667	0	0	0	0	204.7154646	286.8274872	287.3172168	280.2456529	176.1910444	207.885757	239.6193787	87.43573193	0	0	0	0	6.721465321	1.278831357	14.62498958	0.003431212	0.919595446	221.8032483	139.691363	134.8324042	35.19599539	55.97479301	4.764020524	1.224710657	1.902848455	2.626088417	2.507542531	1.053563099	238.6306805	177.479605	199.9557111	268.7066044	246.0045533	408.6821107	0	0	0	0	147.7280337	196.7791439	120.2836333	102.1462875
1.60_643.2779m/z		643.2779456	1.596766667	0	0	0	0	35.03458861	15.02582309	12.19916723	49.2666517	84.05179905	141.3019272	89.84526724	141.4919583	0	0	0	0	0	0	0	0	0	235.085471	328.8985491	210.47343	149.2672368	90.32955642	0	0	0	0	0	0	16.47054655	67.09351199	121.432837	183.7479555	109.3339455	117.3170163	0	0	0	0	25.2818755	10.30852598	5.107108352	17.95712268
2.44_516.1953m/z		516.1952738	2.435766667	0	0	0	0	201.7927924	134.0803481	26.37750747	203.5346987	152.5624777	196.4941028	157.612197	137.1004706	0	0	0	0	0	0	0	0	0	222.6790642	216.5032213	138.3813734	50.36467068	138.5395478	0	0	0	0	0	0	332.9535102	185.9317429	173.1995725	260.7003442	106.4820743	290.8402673	0	0	0	0	145.618957	91.98635864	11.04278564	74.18603516
2.45_384.0259m/z		384.025853	2.4502	173.4750577	224.8291584	176.5461386	75.83897922	89.32238701	43.05624289	35.68057125	15.06787471	197.9389022	76.08614084	103.185023	81.7232635	82.44620941	148.0843947	137.880992	35.58748221	0	0	0	0	0	0	0	0	0	0	0	0	0	0	0	0	0	0	0	0	0	0	100.0796627	102.3802454	29.48154851	9.12266272	64.45737076	29.53890751	14.93745762	5.49206543
2.45_270.0310m/z		270.0310139	2.4502	294.1099601	595.5806994	461.6954112	402.8114111	99.98849802	68.20282845	94.60648906	18.67496637	209.0052845	65.06040706	128.3746399	138.5420246	141.6620252	209.3483754	280.7195661	146.0629318	0	0	0	0	0	0	0	0	0	0	0	0	0	0	0	0	0	0	0	0	0	0	169.6752606	271.2090308	77.09880131	48.45414166	72.15431544	46.79082303	39.60644046	6.806808472
2.46_577.1215m/z		577.1214563	2.464616667	0	0	0	0	197.154938	197.8838015	201.64679	259.9063252	140.6627733	172.0165074	90.44726654	59.55671382	0	0	0	0	0	0	0	0.954040598	0	321.685427	323.7771711	245.1868042	192.2047759	319.9629817	0	0	0	0	0.319406151	0	424.3889401	273.5307361	412.5119838	431.4565559	214.9421127	497.5845474	0	0	0	0	142.27216	135.7589729	84.41822185	94.73283867
2.49_765.2158m/z		765.2157948	2.488666667	0.067935868	0.105388908	0	0	526.0536527	302.7245099	93.31930948	529.3446838	520.2940107	546.547465	331.8624113	310.3897685	0.494133558	0	0	0	1.66814518	1.028827326	1.172176448	0.496389347	4.199859771	1465.973691	1375.924207	704.6084623	421.8584069	864.2795607	1.932024081	0.677677346	1.458106313	1.710210093	10.91195462	0.038009363	1722.319686	910.2080516	673.2512836	1537.989015	623.660168	1803.276249	0.039192947	0.047990849	0	0	379.6140751	207.6853598	39.06757043	192.9399929
2.49_633.2558m/z		633.2557565	2.493466667	0	0	0	0	232.6211778	137.0241729	13.81588045	193.9516255	205.0746294	187.5141249	133.5596958	112.7578296	0	6.443102942	0	0	0	0	0	0	0	565.9857197	445.7898724	208.7186693	68.92026781	286.3218383	0	0	0	0	0	0	611.0436235	350.8324443	243.5268408	475.128253	219.370483	575.1864308	0	0	0	0	167.8655262	94.00598146	5.783935666	70.6931162
0.94_147.0206m/z		147.0206076	0.940966667	6450.296601	5419.322463	3924.644082	6200.026885	1467.576972	1379.421195	1597.303131	1247.805739	1506.054797	1393.587094	1054.736458	1318.576726	6481.457928	6148.197418	5384.932968	5259.182224	2183.12787	2652.122548	3297.51885	3559.918323	3120.945848	656.0947853	688.9885991	1153.597018	825.2860997	987.6888839	3354.289971	3830.537332	3272.569542	4249.543137	3951.792463	3687.008294	1015.290552	1399.336661	1309.550906	1050.815951	1424.929204	1987.405336	3721.24683	2467.791845	655.3787345	745.8005725	1059.041929	946.3574234	668.7013965	454.8107078
2.48_356.0908m/z		356.090841	2.48385	1022.473273	1100.01027	756.524111	1004.186771	92.4102806	90.68823399	115.4847754	82.34456412	136.6553546	141.1846243	133.4048738	159.230655	784.7035729	623.9800852	399.5560947	495.5989149	832.3614105	809.5787412	581.0116334	947.8360148	897.1811708	199.7157182	181.9843874	174.2744661	261.4463682	134.8000952	588.0856889	750.4550233	529.7445746	735.8052697	476.8661508	516.9485233	138.0591269	162.9406555	144.0371232	111.1519264	129.8201244	135.4791201	589.8760415	500.9106566	126.3324276	120.7935196	66.68567554	62.21702537	48.34701011	30.01363781
3.49_442.2488n	442.2487712	487.2488683	3.491616667	7237.840145	5046.274098	8611.687508	4985.419509	236.3865445	276.0968393	356.9241436	224.1868692	2146.729017	1940.872232	2594.462106	3828.296497	1180.971674	1292.710818	1057.183543	325.5719841	7852.251021	7340.491664	8057.465763	6286.3856	6439.233162	3139.364698	2485.716725	2380.69776	1707.430907	2522.519919	1045.167873	2101.391472	2068.782278	2125.633147	2272.553609	1972.286791	146.853349	157.6467282	163.6373754	212.897546	189.2082027	241.3775151	4175.589335	2297.917157	1438.071005	599.6955809	170.5827134	189.41734	149.4241567	81.71351157
2.47_593.1863m/z		593.1862735	2.474233333	0	0	0	0	239.0914834	226.5804464	148.6645124	253.5412379	99.16325557	192.2204147	155.7350621	57.65624539	0	0	0	0	0	0	0	0	0	240.0721913	71.73726169	292.5212666	127.5872454	377.9842289	1.323954606	0	0	0	0	0	380.2844118	384.3963106	409.4211701	217.1259611	212.4910759	247.1020413	0	0	0	0	172.534668	155.4464208	62.23750842	92.41283822
2.47_677.2197m/z		677.2197419	2.474233333	2.971664769	10.40970885	0	0	58.29089858	72.52420731	73.3666244	95.96120537	102.194889	231.613143	264.3068883	84.89002059	0	0	0	0	0	0	0	0	0	519.9103078	243.5992324	211.2782501	83.41401861	189.9985888	0	0	0	0	0	0	192.0324805	112.5507671	139.2951954	128.9582396	53.46956766	55.11889362	1.714385986	4.740259465	0	0	42.06423706	49.75552227	30.71449823	34.97674549
3.21_781.3175m/z		781.3174648	3.207433333	0	0	0	0	550.8132521	999.0324239	1013.385429	894.7961447	124.7462417	64.91652546	59.09285658	99.50229981	0	0	0	0	0	0	0	0	0	0	0	0	0	0	3.591117136	0	0	0	0	0	22.08259717	84.17629376	55.69655424	5.726527094	38.07183396	50.74820369	0	0	0	0	397.4812496	685.3901871	424.2477451	326.1428084
1.72_189.0673m/z		189.0673374	1.71745	485.345237	497.4246196	251.4621158	478.377731	11453.72842	14603.07443	18098.09345	18114.81913	9360.375841	13321.38711	10977.01578	9129.999902	857.2026869	555.1899977	1112.138975	1284.417036	624.7164943	435.8757793	507.9078236	422.5059358	350.8019734	5549.305998	5429.817033	7153.051553	4729.298131	5548.783091	1128.860843	414.4831295	378.5534958	444.8751789	276.5232816	510.0405345	9317.107624	9850.817229	8826.69049	10607.70969	10911.08012	16574.1012	280.0009885	226.5117878	41.99181372	57.54400623	8265.31001	10018.49757	7576.658514	6602.641305
1.71_403.1272m/z		403.1271595	1.707833333	0	0	0	0	49.78898393	58.67335635	65.01882518	70.9953613	39.43440272	112.7449136	33.33580885	23.9032529	0	0	0	0	0	0	0	0	0	61.09081004	76.92296315	20.29134534	73.65657063	96.56841212	0	0	0	0	0	0	90.8353916	111.3581221	81.36413305	137.0886225	91.11607342	139.0705139	0	0	0	0	35.92903307	40.25309062	27.21974205	25.87698512
1.80_556.1088m/z		556.1087974	1.804	0	3.132586818	0	0	57.10682309	85.62162112	82.29534371	58.51947205	127.8120302	106.8638438	96.65864582	91.57298269	0	0	0	0	0	0	0	0	0	79.44877868	57.46075129	105.8535123	105.4560143	117.2600832	0	0	0	0	0	0	79.60585988	55.53725664	97.193521	120.5046365	82.59677424	138.7997908	0	1.426483154	0	0	41.20977721	58.74105536	34.45245314	21.3296683
3.23_487.2484m/z		487.2484219	3.226683333	14950.77235	8587.885716	16696.04694	10641.56748	407.8836284	623.6541526	640.8162337	561.3965668	2364.633612	1957.831342	2703.837864	4156.80536	2026.889206	2644.840503	2177.124937	1059.427581	10279.60926	9746.979241	8048.129284	8611.577062	10419.87894	2654.163566	2729.617188	2275.485258	1829.953577	2277.006967	1700.535861	3046.836239	2612.13153	2804.718038	3248.18778	2577.657523	371.6256748	316.7122933	328.7389185	445.1982084	405.0010953	665.5770293	8625.264489	3910.657555	2788.08317	1280.073017	294.3394948	427.8604238	268.2738812	204.6225322
2.40_844.1988m/z		844.19885	2.3973	2989.31502	1206.272357	3822.18491	1211.347575	0	0	0	0	0	0	0	0	262.0152885	2018.411077	242.3161104	571.9639444	706.8049712	5614.437196	1350.692723	4173.111391	3035.545791	0	0	0	0	0	1135.584245	6394.905316	4189.140638	3895.90152	5108.674992	3761.77022	0	0	0	0	0	0	1724.568609	549.2991248	638.2690141	145.7128705	0	0	0	0
2.40_300.0191m/z		300.0191433	2.3973	710.5899326	297.2017888	619.5525305	281.1812084	0	0	0	0	0	0	0	0	90.17116268	505.0420795	32.86946968	103.8651757	170.9086807	611.2177397	286.2194326	562.7218191	704.7743132	0	0	0	0	0	207.3931023	1763.836695	991.1510527	968.3546266	1251.591384	591.6401395	0	0	0	0	0	0	409.947123	135.336503	103.459459	33.82325757	0	0	0	0
2.40_581.0210m/z		581.0210176	2.3973	397.9305168	215.7016879	531.5222669	180.4828778	0	0	0	0	0	0	0	0	56.86209906	434.1051138	11.29678245	90.9168979	191.2410472	647.6979652	320.3945465	648.3411542	862.3416496	0	0	0	0	0	221.6608134	1912.947899	1111.778962	1184.67135	1517.902634	724.2694127	0	0	0	7.43494508	0	0	229.5704781	98.22387759	88.75923098	21.71026611	0	0	0	0
3.96_567.1510m/z		567.1509715	3.959416667	97.20605925	48.3258442	57.27905358	122.1368902	0	0	0	0	0	0	0	0	931.1091475	569.2779167	503.7576016	115.8963256	16.19486913	115.9120405	199.0854782	293.819493	112.158542	0	0	0	0	0	370.3097181	1145.42906	1078.565361	739.572563	1265.737126	1234.025793	0	0	0	0	0	0	56.07924134	22.00609486	9.565064465	14.6918335	0	0	0	0
1.64_198.9978m/z		198.9977921	1.64485	66.32203951	67.40217524	19.01947528	19.47695009	54.10110564	50.22539776	55.7093637	35.44054647	56.48800251	38.31054933	49.51028159	23.55290178	68.08533776	65.20254683	47.71360951	23.532608	0	0	0	0	0	0	0	0	0	0	0	0	0	0	0	0	0	0	0	0	0	0	38.26191175	30.69286604	3.1760739	2.342880249	39.04077288	34.45733486	23.32239171	12.91766781
2.42_291.1362m/z		291.1362437	2.421333333	0	2.778266641	0	0	142.4907607	153.1903084	325.1952549	237.9665977	126.9955904	169.9369084	109.8232483	118.6021853	0	0	0	0	0	0	0	0	0	32.64351809	59.23127088	61.09557457	34.33555549	51.25354358	7.234057184	0	0	0	0	0	105.8516992	83.94837989	71.30182033	167.4856737	118.2097984	224.9394983	0	1.265136704	0	0	102.8250599	105.0968233	136.1410473	86.73606268
1.64_147.0569m/z		147.0568971	1.635233333	137.8362295	145.6578903	128.3993135	104.7517623	43.13080583	92.31434299	70.47030698	77.12233321	137.0246727	102.1093812	50.54394049	33.01076336	81.74028795	110.5647522	175.9701562	113.8917058	0	0	0	0	0	0	0	0	0	0	0	0	0	0	0	0	0	0	0	0	0	0	79.51923204	66.32809845	21.4414805	12.60057831	31.1243176	63.33262394	29.50197228	28.11019526
1.65_332.0881m/z		332.0880858	1.649666667	821.6883838	762.6378837	445.897016	649.0682254	599.0974216	762.4889303	724.4541492	609.2759119	653.8025704	605.2503222	673.1378935	545.1023873	903.6509542	858.833663	832.7287394	567.7777664	61.73005268	71.15740354	19.41963322	67.95278523	74.47799558	56.97951374	26.08769791	48.83967953	28.26129994	52.31417039	72.41319324	81.04673126	64.40381609	96.86235423	90.14173411	68.60817461	55.22366334	53.52263283	61.85571808	60.13200942	44.8568471	83.4446392	474.0410376	347.2817059	74.46061756	78.07634759	432.3243693	523.1085779	303.288394	222.0739977
1.70_447.2034m/z		447.2034256	1.703016667	95.00557399	163.2020932	186.1180705	115.599793	0	0	0	0	0	0	0	0	98.81250191	76.05347242	108.5657266	140.0817499	95.75770188	33.78853939	343.8105544	24.61748446	73.92175035	0	0	0	0	0	62.28366426	36.61357644	16.63668502	18.76348546	12.50293241	39.42668642	0	0	0	0	0	0	54.80975727	74.31718586	31.07997131	13.90548676	0	0	0	0
2.40_461.0665m/z		461.0664545	2.4021	293.5819354	194.7537061	669.0452206	339.9526523	0	0	0	0	0	0	0	0	73.6240223	374.4907662	46.60776132	181.9235989	325.3553998	1114.535633	641.5761617	1246.521108	1317.840868	0	0	0	11.78988648	0	356.5282965	2223.479431	1399.837428	1697.103586	2069.481106	1268.343343	0	0	0	0	0	0	169.3706373	88.68481457	111.7242738	40.89286828	0	0	0	0
1.67_369.1671m/z		369.1670503	1.6689	0	0	0	0	204.8571729	194.7164133	205.788651	198.7321513	170.0383178	212.2297116	195.3914406	154.24472	0	2.014371411	0	0	8.631827603	5.044291359	11.51029822	0	2.236818614	173.0285257	204.6635315	39.13844497	126.2511655	185.745748	4.881901068	0.909282401	0	0	0	0	214.1703592	182.4049771	234.3253005	399.3329875	159.3378814	285.8981411	0	0	0	0	147.8302942	133.5859736	86.15218717	72.43556237
1.99_539.2267m/z		539.2267001	1.992	0	0	0	0	112.1445607	46.46489875	238.3455303	63.3991269	108.0819601	21.99577601	26.14821198	8.909048646	0	0	0	0	0	0	0	0	0	0	0	4.374594568	0	0	0	0	0	0	0	0	31.64615161	53.95018304	33.32120591	28.22511513	41.5611752	52.86360495	0	0	0	0	80.92644823	31.87742949	99.78192985	23.10824585
2.00_601.2093m/z		601.2093228	1.9968	1361.905024	974.8025532	771.6596535	218.6941973	5345.528552	2725.72285	4849.959234	2701.641907	1992.949853	1487.047434	1033.008113	1307.803963	2556.726608	2262.968559	2422.07412	1415.630381	0	0	1.344764066	0	0	0.028888478	0.001620756	1.052661887	4.883439763	0	72.61221927	13.97063189	90.18820856	100.0384825	137.9337956	30.28136951	3.307312731	7.658320688	33.55553804	18.84915434	40.71026814	14.00059296	785.6979402	443.8949347	128.8599212	26.30670166	3857.473219	1869.993055	2030.406408	984.7171156
3.89_449.1439m/z		449.1438762	3.8921	492.5356184	341.2482023	155.4348018	417.139571	1538.614607	1314.552356	480.2801157	1611.409445	392.5231864	1011.408219	998.2381723	1058.930417	2042.81698	1161.517895	1652.55143	585.3398943	0	0	0	0	0	0	0	0	0	0	0	0	0	0	0	0	0	0	0	0	0	0	284.1491984	155.3938775	25.95615336	50.17767449	1110.304544	901.8538975	201.0663961	587.3400382
1.99_1041.4801m/z		1041.480117	1.987183333	0	0	0	0	52.37837814	26.73734402	29.94675288	48.89766676	111.1001998	146.0995787	133.3333776	187.3576025	0	0	0	0	0	0	0	0	0	356.3120955	376.4016999	223.4803075	255.6342848	129.5257485	0	0	0	0	0	0	89.55265856	88.50299587	202.1140138	193.8458008	150.795981	247.3540471	0	0	0	0	37.79760766	18.34326172	12.53702887	17.82263196
1.80_369.1096m/z		369.1095664	1.804	723.7645889	431.9329881	303.9312206	332.9963629	0.874928131	3.44014129	0	0	0	0	0	0	487.6785262	466.7726764	343.6658533	216.1250117	30.24850248	49.82330649	46.61070135	47.03755709	38.45565128	0	0	0	0	0	53.67576633	70.23886997	40.58909912	39.72729702	14.30948083	36.84901831	0	0	0	0	0	0	417.5477266	196.6889243	50.75366187	40.05609697	0.631371024	2.360122681	0	0
1.80_457.2482m/z		457.2482147	1.804	0	0	0	0	397.7948331	528.0054758	571.7470541	625.1178196	650.727883	887.3002061	618.0355522	741.4312642	0	0	0	0	4.72827429	0	0	0	0	858.0702937	726.2072523	870.8213125	721.7262534	1123.305455	86.76057539	0	0	0	0	0	914.835828	842.8413574	876.1468017	1177.045427	816.4749312	1498.346685	0	0	0	0	287.0591561	362.2402669	239.3584825	227.8481892
1.98_1098.5035m/z		1098.503499	1.977566667	0	0	0	0	115.1258306	118.6469297	81.0249828	195.3957278	206.0027872	274.0073459	402.4878442	333.6545305	0	0	0	0	0	0	0	0	0	535.8379811	449.9782169	258.527774	305.7984081	221.120597	0	0	0	0	0	0	117.0521872	92.57413032	326.9653372	213.8202481	187.7651788	368.0682647	0	0	0	0	83.07781054	81.39820029	33.92062414	71.21947474
2.01_409.2000m/z		409.1999721	2.006416667	0	0.414303959	0	0	244.0563274	306.3764759	258.5754912	273.9790522	298.2078063	262.6703046	338.8753814	252.8589673	0	0.041153291	0	0	7.98912973	3.485689018	0	0	0	467.4776729	339.4559644	129.2046316	148.8324516	218.1103497	3.124183898	1.978078123	3.175281532	0	0	0	314.3865393	253.904075	371.4825991	456.3785436	192.1613858	413.7638395	0	0.18866121	0	0	176.1174294	210.1908058	108.2510819	99.86218431
2.05_335.1624m/z		335.1624307	2.050166667	0	0	0	0	88.33078669	87.6085917	125.6123421	127.5542158	145.1749862	216.0451539	144.1290473	115.7107818	0	0	0	0	0	0	0	0	0	40.51820152	92.48987954	115.0606141	26.8856965	47.16221173	0	0	0	0	0	0	104.3545735	67.96792572	33.33843516	121.4685552	67.10535908	141.8736235	0	0	0	0	63.74180603	60.10422447	52.58685528	46.49203109
1.80_876.2967m/z		876.29671	1.799183333	0	0	0	0	640.9863655	1480.537927	1067.756471	1353.864561	1609.427308	2260.735976	1393.817272	2156.88755	0	0	0	0	0	0	0	0	0	2051.337211	1403.6555	1346.045701	1072.315288	1963.821138	91.24140119	0	0	0	0	0	2154.088527	1619.986157	1822.032586	2089.983939	1555.751766	2408.368836	0	0	0	0	462.5525268	1015.728961	447.0098564	493.4679175
3.34_442.2495n	442.2494634	487.2489443	3.342083333	30657.74457	17843.95903	30679.67984	18731.39984	906.5760305	1376.811086	1362.599898	1226.687014	4007.743701	3432.277563	4613.730465	7311.460764	4346.036314	5089.372882	3979.380854	2301.738484	23769.61349	22470.8154	17954.70759	19965.55432	22039.95296	4764.915267	6103.346361	5174.966324	4209.422744	4746.186346	3847.617829	6747.514895	6013.520209	6620.316054	6767.78875	5583.228989	845.3138644	808.6376922	900.8031374	1133.024479	1144.713127	1957.101568	17686.78897	8125.587077	5123.218648	2253.198089	654.2089758	944.5667479	570.4442927	447.113178
2.02_585.2729m/z		585.2728919	2.0213	0	0	0	0	358.7828096	327.4773158	423.5650763	598.435361	448.7549194	620.2548744	606.1089224	360.0926953	0	0	0	0	0	0	15.30636271	0	0	362.8975731	288.521935	304.6080532	219.8177269	500.1118919	7.225811306	0	0	0	0	0	660.3762794	259.3471735	353.8750053	564.0698201	271.456198	818.264073	0	0	0	0	258.9070596	224.6671213	177.3229843	218.1227427
1.80_457.5747m/z		457.5747462	1.799183333	0	0	0	0	582.3483387	1186.742773	648.6719121	652.3548588	1177.45532	1351.252282	642.872192	404.2532521	0	0	0	0	0	0	0	0	0	13.4987821	0	0	0	0	0	0	0	0	0	0	9.481626665	0	1.571349055	0	0	0	0	0	0	0	420.237793	814.1696223	271.5626139	237.7757738
1.80_457.3576m/z		457.357607	1.799183333	0	0	0	0	973.7906442	1857.92173	1154.914578	1139.915805	1847.737771	2128.768185	1164.336973	900.5922893	0	0	0	0	0	0	0	0	0	962.2721723	564.4030524	414.8458294	205.7830455	799.475497	0	0	0	0	0	0	983.5264491	867.8159857	907.7899749	1117.620793	712.6567372	1051.128427	0	0	0	0	702.7127991	1274.634628	483.4980764	415.4860793
1.80_536.0487m/z		536.0486672	1.799183333	4.259776578	6.113178536	0	0	185.7239289	208.7650559	225.8201047	206.7764345	237.2466985	264.2021993	296.2450623	308.8052444	0	0	0	0	405.1246697	270.8177348	164.8321016	245.9956874	343.6029472	2031.404542	1396.312215	1245.480546	1332.414747	1357.032431	582.9846777	337.6140898	312.3635503	412.0378882	307.6497238	411.2603908	1573.651647	994.5353735	1269.584689	1160.585991	861.3818464	1753.626201	2.457511812	2.783752441	0	0	134.0232448	143.2241009	94.53823537	75.36761022
1.92_497.2175m/z		497.2175094	1.924683333	0	0	0	0	53.46538449	42.68485082	41.06810575	56.45842941	114.3000589	127.2544446	202.4996352	81.88270919	0	0	0	0	0	0	0	0	0	127.4006413	82.83784344	46.14935532	10.79048784	76.50611884	0	0	0	0	0	0	35.33169849	33.7854432	56.12179754	81.18904327	30.90206445	62.38647372	0	0	0	0	38.58201987	29.2841125	17.19291669	20.57844218
1.83_555.2245m/z		555.2245011	1.83285	0	0	0	0	50.07695036	50.61693785	76.65928304	65.72113273	73.94061992	137.1432208	25.82813246	93.47329858	0	0	0	0	0	0	2.939954871	0	0	8.731699722	58.44077201	84.81401649	56.53274562	61.31091379	0	0	0	0	0	0	19.86246774	70.33758621	40.48029378	69.76461442	94.68153431	44.50491956	0	0	0	0	36.13683718	34.72595251	32.09295007	23.95459002
1.84_310.0851m/z		310.0851362	1.837666667	19859.60425	16604.91333	24068.88554	10112.99413	903.4402026	449.4526171	758.9286349	301.0712248	987.8657534	1095.884007	692.0817323	1780.281782	19256.05526	19535.59155	13758.04523	19030.29046	7279.975181	10444.85768	4823.250929	11110.96584	7040.823058	367.3270785	1022.54019	866.6937794	663.6464572	669.6052544	9985.267754	14514.99045	13808.07818	16123.69907	12445.07003	12491.48244	695.4393895	1075.060494	634.0023175	640.3141873	1207.112905	862.3060367	11457.22343	7561.363985	4019.278032	1216.490986	651.9460803	308.3487642	317.7209311	109.7369668
1.84_453.1911m/z		453.191118	1.842466667	0	0	0	0	1176.130227	1039.527162	904.9021747	1170.502628	712.3570269	845.9650425	664.5639334	461.2058215	0	0	0	0	0	0	0	0	0	789.0682688	802.4664546	168.0661515	390.7728191	637.2053645	0	0	0	0	0	0	1149.230316	821.8200256	959.3754843	1532.294736	599.3166628	1405.179976	0	0	0	0	848.7263342	713.1717642	378.8318799	426.6346213
1.80_728.1552m/z		728.1551933	1.804	319.3714876	418.060743	278.5367173	163.938069	65.30411154	41.75708044	44.99945415	36.81760767	61.26196534	77.74261154	13.26522828	20.4711458	346.0534257	433.5023925	448.647621	176.4247848	32.66783929	80.60324347	21.47301265	40.96301317	73.89917302	5.527806606	2.405151273	0	0	0	52.33457065	69.38155666	83.40559485	71.83170829	44.96590528	41.08913169	0	0	0	0	0	0	184.2489128	190.3719329	46.51301812	19.72009283	47.12515496	28.64761192	18.83875218	13.41959064
1.81_631.3151m/z		631.3150555	1.8088	0	0	0	0	58.15967335	113.4049583	102.0932773	96.96278839	144.3190239	330.3823796	183.4516393	147.6507521	0	0	0	0	0	0	8.899970003	0	0	129.1270979	108.5729976	99.65075024	38.7943296	76.20535145	0	0	0	0	0	0	141.463082	83.33790218	63.71343348	142.2178171	98.0078353	165.5608071	0	0	0	0	41.9695415	77.8019249	42.74073956	35.34181087
1.81_610.1535m/z		610.1534754	1.813616667	0	0	0	0	597.3669413	697.4494633	965.8275529	1041.574911	806.8628231	940.05367	461.2163036	843.0220898	0	0	0	0	0	0	0	0	0	230.1588432	652.3476213	565.5829291	406.7752826	633.1416093	83.5920015	0	0	0	0	0	702.3568883	1011.284333	673.9192082	976.2463001	1044.228394	1270.90129	0	0	0	0	431.0756094	478.4879917	404.3379249	379.6419651
1.81_219.1144m/z		219.114419	1.813616667	0	0	0	0	74.31961024	79.31646889	91.54945312	87.01110317	106.8056862	144.1571354	146.4967194	91.36861848	0	0	2.033224893	0	1.500971781	0	3.240413845	0	0	89.39377129	83.98598693	92.89318556	64.18203341	61.95770209	9.475444274	0	0	0	0	0	93.598388	54.20623323	64.69499431	120.110895	62.36774252	144.9253276	0	0	0	0	53.63097463	54.41538047	38.32663066	31.71453712
1.86_147.0568m/z		147.0567861	1.85735	251.8747243	220.3832515	237.7084221	703.8555475	104.4905977	252.9598341	165.524442	193.6343204	463.5429028	270.6389623	197.0857314	128.4183103	240.9099766	162.9895936	249.5957734	255.5770039	0	0	0	0	0	0	0	0	0	0	0	0	0	0	0	0	0	0	0	0	0	0	145.30929	100.3557169	39.69507593	84.66670872	75.40314831	173.5441051	69.29581704	70.57746218
3.92_427.2272m/z		427.2272284	3.91615	170.2166823	95.1573993	286.0860277	320.0595195	0	0	0	0	0	0	0	0	1042.9501	562.3375374	585.4274266	200.7026224	27.72068093	64.81447654	247.2003368	369.5007495	154.0901588	0	0	0	0	0	193.5452972	775.7227913	868.0405624	744.2091644	1101.620986	830.148921	0	0	0	0	0	0	98.19987027	43.33173668	47.77368211	38.49992545	0	0	0	0
1.92_231.0782m/z		231.0782165	1.919866667	0	0	0	0	109.0920416	124.0600314	135.3924641	153.1829673	164.9920992	174.3381286	386.3817429	119.3014875	0	0	0	0	0	0	0	0	0	569.3202697	128.5054945	139.8536905	24.09654295	67.6614129	0	0	0	0	0	0	260.8193067	102.1657235	155.1555422	205.711186	186.0689685	333.7873493	0	0	0	0	78.7236706	85.11188037	56.68124481	55.83341351
3.40_441.2421m/z		441.2420627	3.40025	435.0013387	266.3057863	271.2449696	225.3682922	0	0	0	0	54.54968049	39.4674731	56.58591868	76.79504723	8.989471752	27.99449868	12.69753027	0	705.6965577	515.8857332	539.6598241	407.9891825	447.8748984	165.4976492	162.1616306	151.3478925	54.81603918	79.50525949	81.30353732	116.4330595	63.06499088	42.67687489	36.11208835	44.7233438	0	0	0	0	0	0	250.9570416	121.267419	45.29536468	27.10952783	0	0	0	0
1.90_307.1320m/z		307.1320196	1.900633333	1.832871328	0	0	0	151.6950308	142.5158902	131.6745391	158.0729103	93.20034993	120.149679	127.7469412	87.84769092	0	0	0	0	0	0	5.207043582	0	0	177.4282713	64.75707492	33.87072376	20.17110046	50.64793213	0	0	0	0	0	0	265.8925613	92.21458451	86.21912932	172.6199776	92.01382915	240.5375808	1.057403564	0	0	0	109.4671019	97.77359606	55.12475776	57.61574098
1.88_618.1716m/z		618.1715805	1.8814	0	0	0	0	63.1744861	159.1708439	57.14443272	12.88494018	108.1390165	43.67391537	76.72173086	36.69990668	0	4.302136256	0	0	0	0	0	0	0	0	0	0	0	0	0	0	0	0	0	0	0	0	0	0	0	0	0	0	0	0	45.58836154	109.1997936	23.92317477	4.696411133
1.89_469.0906m/z		469.0906178	1.891016667	184.7273906	110.7835059	44.24402023	85.99284736	167.8376604	56.11616722	120.8396304	92.33999323	46.19129936	120.7453828	123.0876467	34.82541925	129.4119222	131.9416996	107.3339625	74.95045482	0	0	0	0	0	0.21293102	0	0	0	0	0	3.501107036	0	0	0	0	0	0	0	0	0	0	106.571257	50.44738234	7.388336211	10.34407043	121.1160457	38.49872079	50.5887881	33.6568557
1.80_823.3817m/z		823.381681	1.804	0	0	0	0	123.1191018	270.7606847	138.7291289	209.5244023	257.1274593	460.2155242	176.0035809	237.4304182	0	0	0	0	0	0	0	0	0	285.7022178	205.703608	157.2816168	101.2848374	272.0320993	0	0	0	0	0	0	343.8185253	315.9725862	277.8019571	335.6426489	276.7038776	321.3226348	0	0	0	0	88.84596411	185.7564498	58.07811959	76.36921258
1.76_147.0568m/z		147.0568416	1.755916667	857.2673018	686.17322	747.658864	1137.574967	268.9625844	669.6570596	548.1616821	514.6951757	1073.389299	769.354969	388.8733459	442.5476912	654.2687567	625.8223739	1068.990292	832.2845169	0	0	0	0	0	0	0	0	0	0	0	0	0	0	0	0	0	0	0	0	0	0	494.5669054	312.4620629	124.8520146	136.8387714	194.0904358	459.4209021	229.4846077	187.6004172
2.19_930.4346m/z		930.434598	2.194866667	0	0	0	0	104.5557949	51.67581977	60.74151535	101.7091593	218.3454863	275.0534181	270.8933468	480.2720507	0	0	0	0	0	0	0	0	0	507.5554426	486.4066503	220.4624663	365.8365818	252.2914596	0	0	0	0	0	0	117.8987496	74.87459979	200.5619053	260.377771	143.2628117	179.6961722	0	0	0	0	75.45019634	35.45240268	25.42907189	37.07180798
2.20_855.3546m/z		855.3545791	2.199683333	0	0	0	0	30.94543894	123.8619243	45.63865786	27.55167773	85.15182194	194.9120873	113.6236542	168.4580559	0	0	0	0	0	0	0	0	0	44.37740102	125.377034	176.1857344	159.5153033	242.3034249	7.582404116	0	0	0	0	0	69.65094225	140.8966227	38.18081166	102.7329917	273.4227976	103.4490696	0	0	0	0	22.33103814	84.97596816	19.10635098	10.04226673
1.76_513.1905m/z		513.1905254	1.755916667	325.6087255	176.1838563	71.32011579	12.01220027	737.6583263	484.346571	682.616474	326.4452623	408.5837611	474.5544621	233.2353525	275.3223116	310.7838831	253.0002326	310.5598854	157.0789012	0	0	2.022201972	0	0	0	0	0	0	0	0.010677579	0	0	0	0	0	0	0	0	0	0	0	187.8472437	80.22867928	11.9097901	1.444946289	532.3135422	332.2879008	285.7733016	118.9855089
2.14_670.1558m/z		670.1557503	2.136716667	0	0	0	0	364.0653777	671.4138049	749.9800303	937.5664077	160.5515565	317.6475802	181.0739411	206.2078107	0	0	0	0	0	1.00E-05	0	0	0	106.4665689	120.8176718	79.76685344	144.9045761	182.0142051	0.080845382	0.944046361	0.143881335	1.904051823	0	0	377.0662915	340.1207645	505.2771336	495.4117046	540.33047	815.54865	0	0	0	0	262.7190989	460.6261241	313.9746513	341.7320728
2.15_447.3986m/z		447.3986297	2.146333333	0	0	0	0	232.709751	501.2970928	313.0075533	130.6053742	0	0	0	0	0	0	0	0	0	0	0	0	0	0	0	0	0	0	0	0	0	0	0	0	0	0	0	0	0	0	0	0	0	0	167.929443	343.9168739	131.0387389	47.6041429
1.76_480.1258m/z		480.1258434	1.755916667	227.8098375	255.6776902	383.0708486	329.1122329	219.1461245	446.8475664	506.9545539	417.4987466	596.909064	669.2339624	273.3020558	432.5422731	376.5763166	318.8186278	792.743547	800.9403267	0	0	3.773776368	0	0	0	0	0	0	0	0.862975932	0	0	0	0	0	0.429499404	0	0	0	0	0	131.4259929	116.4277127	63.96923714	39.58887538	158.1415754	306.5615588	212.2334901	152.173447
2.20_319.0957m/z		319.0956978	2.199683333	0	0	0	0	60.28297044	94.78815767	88.49167837	68.58409081	66.51886149	45.85042328	61.11150554	65.45860297	0	0	0	0	2.243197684	2.281697392	0	0	0	37.64772214	47.58684779	63.29400596	46.96236616	64.3099146	3.231638805	1.096008213	0	0	0	0	54.53713268	62.23379056	49.47381685	95.34619584	79.3462817	142.8669463	0	0	0	0	43.50176822	65.02979439	37.04651156	24.99810501
2.21_254.0178m/z		254.0177958	2.2093	78.88290037	95.87827642	98.98212184	22.46585637	101.464002	115.4182847	118.0840654	46.45216402	63.0418985	33.24712274	27.02609625	26.14641464	121.6205891	147.3647134	216.5322944	174.0117415	0	0	0	0	0	0	0	0	0	0	0	0	0	0	0	0	0	0	0	0	0	0	45.50841009	43.66000183	16.52908554	2.702415466	73.21907768	79.18317551	49.4351873	16.93127459
2.21_219.1142m/z		219.1142068	2.2093	0	0	0	0	61.51552655	44.05328622	62.05389645	46.65396738	66.86109671	73.79537691	43.81171485	48.48318059	0	0	0	0	0	0	0	0	0	63.51090932	123.8614911	67.31822838	63.36288438	75.45003651	0	0	0	0	0	0	31.92214276	73.35875207	51.42701361	70.14962875	66.04865431	73.6213595	0	0	0	0	44.39121294	30.22293307	25.97849238	17.00482957
2.22_394.1828m/z		394.182824	2.223733333	0	0	0	0	48.14834291	53.26082581	59.24750513	57.07574089	170.3869362	230.5991664	200.2612932	218.0522029	0	0	0	0	0	0	14.8409625	0.024815682	0.015455109	149.8659253	293.6001758	233.2876163	200.5768448	181.6344101	0.000121457	0	0.010792076	0	0	0.59774245	60.31009421	46.03226127	48.92118944	114.6056156	68.97335916	92.89079979	0	0	0	0	34.7451036	36.5398024	24.80361345	20.80344505
2.21_252.0205m/z		252.0204507	2.2093	379.2518575	427.3890455	504.2472422	187.7073023	480.6796486	547.7704548	554.0591487	222.2916387	287.9762933	158.636331	147.4412516	191.1239516	561.8506826	698.2719029	1074.406844	809.9450767	0	0	0	0	0	0	0	0	0	0	0	0	0	0	0	0	0	0	0	0	0	0	218.7945547	194.6197533	84.2045578	22.57929137	346.871007	375.8001097	231.9535468	81.02272206
1.76_427.2118m/z		427.2118075	1.755916667	970.9597715	953.4531106	1328.048771	1213.291196	1042.479446	2148.277292	2611.71931	1966.850064	2658.077581	2881.466209	1024.332402	1608.275539	1414.73053	1199.577353	3305.102328	3077.888514	0	0	22.27535438	0	0	0	0	0	0	0	0	0	0	0	0	0	0	0	0	0	0	0	560.1573377	434.1730589	221.7716829	145.9466685	752.280435	1473.834222	1093.380659	716.894018
2.20_307.0767m/z		307.0766905	2.2045	55.32287802	118.5986192	71.14001399	77.54234514	0	0	0	0	67.38010163	61.22944924	227.7083653	84.93845497	0	0	0	0	0	0	0	0	0	2.939439284	0	0	0	0	0	0	0	0	0	0	0	0	0	0	0	0	31.91637488	54.00614325	11.87971479	9.327560425	0	0	0	0
2.20_801.3206m/z		801.320589	2.2045	0	3.241115702	0	0	65.75596509	139.6992219	35.40322936	32.71010874	132.1396985	144.7448168	277.3888294	63.63999897	0	0	0	0	0	0	0	0	0	220.4402565	82.67412791	82.85390857	34.96953649	50.10794637	0	0	0	0	0	0	175.1380184	90.3053195	79.25808088	103.1181226	135.0808193	103.3826276	0	1.475903852	0	0	47.4512243	95.84120947	14.8213501	11.92245495
2.13_529.1893m/z		529.1892984	2.1319	273.5197728	89.94844557	177.910301	223.7222829	213.9379534	77.32788305	80.01766154	134.1014437	337.1422349	154.0023004	155.1925188	135.435622	264.4404722	287.792322	456.6095824	201.2813023	0	0	0.271494976	0	0	83.21050275	343.1240444	722.5450893	127.4830254	83.42160235	0	0	0	0	0	0	183.6346994	87.8747881	136.2481873	53.48853729	64.64196589	52.21830518	157.7965558	40.95974025	29.70935082	26.91152954	154.3832229	53.05110321	33.49891513	48.87841964
2.10_227.1308m/z		227.1307592	2.10305	143.6722324	268.0095106	318.9520299	243.2038628	101.980723	97.94303211	157.1320988	48.42576488	89.14575576	134.8367566	70.53724942	220.1303404	280.3463886	197.5333104	245.1554572	314.6455766	0	0	0	0	10.71410705	0	0	0	0	0	0	0	0	0	0	0	0	0	0	0	0	0	82.8860861	122.0432423	53.26199607	29.25496671	73.59195709	67.19420861	65.78241279	17.6506292
0.57_603.0041m/z		603.0040791	0.574583333	482.4565359	375.7612554	269.0807894	214.6583354	26.39501269	21.11857738	41.24307385	10.07941048	59.74972545	69.88659709	17.88018012	67.00400764	313.1578279	442.7328985	246.1660506	383.5262927	0	0	0	0	0	0.658827409	0	0.493223108	0	0	0	0	0	0	0	0	0.054611449	0.02059699	0	0	2.50103292	0	278.3344652	171.1100544	44.93396689	25.82122827	19.04733154	14.48848441	17.26616604	3.673828125
2.12_691.1995m/z		691.1994651	2.117483333	1320.827216	808.387132	1388.119373	252.3632677	3.009399479	0	0.382958209	0	4.703234785	0	0	0	1164.143769	1183.173776	534.5615621	875.0794619	330.0540749	1368.343639	151.9697672	1074.876568	467.3531476	0	0	0	0	0	772.1088395	1338.260335	1341.15284	2245.940279	1463.347453	1606.848609	0.214095757	7.688537925	1.245199977	0	13.57725621	8.675385772	761.9997023	368.1144987	231.8029097	30.35675055	2.171661377	0	0.160323162	0
3.32_260.0873m/z		260.0873063	3.32285	0	0	0	0	96.99762441	111.8674773	132.9988887	131.2311914	120.8384304	143.1670062	257.6412787	139.3689865	0	0	0	0	0	0	0	0	0	128.4360931	116.7100166	140.9838612	128.8131927	150.9042977	3.050602946	0	0	0	0	0	99.76408386	58.75852801	100.552205	147.8953073	78.11643453	194.9146312	0	0	0	0	69.99602281	76.74712988	55.6791888	47.83224599
2.07_175.0517m/z		175.0516999	2.0742	5794.612205	4010.638328	5139.571967	4104.741599	178.8097918	122.0070556	256.6736952	174.5138909	63.73944252	72.46811948	77.34975116	154.2954598	9134.626804	8079.923438	6287.233558	6780.631217	1353.777704	2179.475085	3612.063906	3566.086507	2762.687101	56.04864351	52.06502377	113.9914782	69.95345635	63.45586791	4426.662159	9805.116798	6513.513336	7909.811976	13197.55787	6869.806557	94.27801705	294.4778084	219.9588528	246.3369016	302.223367	142.4205249	3342.975313	1826.320656	858.2602908	493.758929	129.0338227	83.7034281	107.4549064	63.60828756
2.07_416.0343m/z		416.0342804	2.0742	63.7568417	48.19893255	112.6002911	76.59388768	0	0	0	0	0	0	0	0	285.7819554	322.7898909	160.7359411	189.1204952	36.28363149	102.2797971	77.02867709	214.960172	203.6055887	0	0	0	0	0	307.4444595	1286.171458	972.111785	1064.559148	1837.849835	902.0766629	0	0	0	0	0	0	36.782021	21.94830322	18.80319202	9.213470578	0	0	0	0
1.80_869.3908m/z		869.390825	1.799183333	0	0	0	0	1215.654573	2713.458506	1716.937833	2474.174579	2829.158981	4413.881197	2386.340197	3763.417749	0	0	0	0	5.247986189	0	13.6513227	0	0	1019.405538	850.2911294	1396.870716	1065.900576	2320.383006	59.6336585	0	0	0	0	0	1746.01842	1485.718859	1734.352496	2424.828797	2270.419179	2918.686852	0	0	0	0	877.2481361	1861.579052	718.7857487	901.8079151
1.79_381.1332m/z		381.1332098	1.794383333	0	0	0	0	64.12039307	82.6817725	96.55042548	102.9665735	56.72563949	131.4157575	87.96186641	33.76646465	0	0	0	0	0	0	0	0	0	65.54237363	46.99528991	23.59643577	30.56645906	29.45824503	0	0	0	0	0	0	69.51222404	121.6064577	87.58329713	92.81520683	104.1865611	99.27352366	0	0	0	0	46.27095275	56.72416046	40.42025781	37.53012085
2.13_314.0014m/z		314.0013937	2.1271	0	0	0	0	96.39631486	141.0647926	158.9810916	196.0752795	130.7324962	215.2513478	167.0986351	87.44124038	0	0	0	0	0	0	0	0	0	120.2889205	129.7543505	179.7916531	117.9391062	140.8734919	0	0	0	0	0	0	201.1659869	181.2438353	96.12131678	238.4957161	190.8062461	363.9658076	0	0	0	0	69.56210212	96.77806473	66.55648255	71.46716345
2.13_557.2196m/z		557.2195929	2.1271	0	0	0	0	110.2511323	75.40356945	84.69562248	87.05818588	39.51477589	65.05317153	55.2309768	9.653106903	0	0	0	0	0	0	1.486061442	0	0	64.30774664	24.81455368	18.98959921	8.374710864	28.36114151	0	0	0	0	0	0	190.038702	91.57930374	79.60697611	112.2625081	103.560225	162.1810901	0	0	0	0	79.56010075	51.73092017	35.45731548	31.73169823
2.13_770.8438m/z		770.8437986	2.1271	0	0	0	0	80.77567045	60.22405063	71.04077906	97.30874877	81.06101563	74.17763044	198.9070689	141.2425874	0	0	0	0	0	0	0	0	0	71.09755507	54.79098201	66.24201597	57.23199689	40.10076637	0	0	0	0	0	0	52.35439717	40.12238836	116.8546894	74.34775066	72.55986547	146.5426943	0	0	0	0	58.28983654	41.31695062	29.740797	35.46790941
1.78_727.1942m/z		727.1942206	1.77515	1755.559754	1370.152793	1273.663299	1703.062294	242.2423835	176.8041326	119.8587147	145.3126061	203.6964144	220.9210462	364.3053574	349.2747357	1698.49015	1890.650989	1125.544741	1092.821927	646.0727295	1023.00499	1179.696862	1113.144408	846.730529	152.7968462	116.3494986	156.4032594	98.3923259	95.74101104	465.7644984	475.4037751	998.8746096	1002.450151	953.220142	711.4512468	99.04317668	73.31058865	68.37511017	88.51509974	51.06903499	120.3671993	1012.80167	623.9252069	212.6898195	204.8611817	174.8084399	121.2971818	50.1781336	52.96475822
2.12_295.0971n	295.097082	340.0962516	2.122283333	30609.00068	14043.51725	23054.55841	10893.47273	400.5541351	242.5445329	351.2671141	211.3107744	387.1314281	456.4311435	411.0882011	774.6519672	14992.01366	11930.49971	8768.510356	17146.06648	5497.609349	10982.72513	4240.973165	12648.97301	8587.873705	181.1714005	493.6183796	558.1846893	422.6040797	163.7998948	6535.458557	14937.40692	12287.64993	18756.8625	15233.51514	11665.38565	806.9708384	929.4569214	604.4350728	471.1992082	618.5921237	754.9634116	17658.66809	6394.983426	3849.894919	1310.374673	289.0503406	166.3986461	147.0558751	77.02032447
2.12_439.0148m/z		439.0148011	2.122283333	566.5005845	372.0316282	643.4065015	191.0205914	0	0	0	0	0	0	0	0	421.4750334	303.0106764	238.5324558	511.054862	259.343187	506.1818849	176.5300949	578.4133278	400.1328102	0	0	0	0	0	321.7071191	726.4633614	502.0780424	780.3034756	625.2499237	511.7139058	0	0	0	0	0	0	326.8203983	169.4116975	107.4428483	22.97784657	0	0	0	0
2.12_689.2664m/z		689.2664103	2.122283333	0	0	0	0	107.7783412	129.4878914	59.61716402	123.5761261	55.57591425	100.5685985	79.6132245	63.49073837	0	0	0	0	0	0	4.857028319	0	0	54.60619032	31.3846399	67.81692973	6.375133215	30.70851337	0	0	0	0	0	0	305.349769	162.4036451	61.41968294	121.1425114	132.1241603	277.1849127	0	0	0	0	77.77567006	88.8356854	24.95836893	45.04206357
3.06_627.2264m/z		627.226357	3.062716667	0	0	0	0	29.81686843	36.16384306	29.93812444	142.4846476	176.3328611	535.6581151	302.0634372	159.8417894	0	0	0	0	2.418141555	1.957262191	10.60443809	0.135635536	0	224.9167405	326.4400777	674.0022033	160.6906298	256.4549602	0	0	0	0	0	0	175.8741112	265.4310372	122.1846687	227.2158934	59.28551196	24.07922329	0	0	0	0	21.51663214	24.81034906	12.53341663	51.93400016
2.66_618.1605m/z		618.1604696	2.657416667	0	0	0	0	41.62948555	75.9824749	47.85196137	73.43084475	152.0218379	139.7418652	131.5454998	84.06007573	0	0	0	0	0	0	0	0	0	171.7514869	181.5118912	219.7713267	166.3076568	215.8375897	0	0	0	0	0	0	153.6579999	82.36093552	47.0570443	74.06961235	62.24436829	175.1908661	0	0	0	0	30.04092562	52.12808057	20.03293725	26.76469056
0.70_663.0165m/z		663.0164884	0.704883333	1225.007112	1539.996401	1370.989337	2147.189909	520.4760751	525.9083286	609.5008812	525.5791627	824.3828898	942.8411623	812.685052	990.2698981	938.9341924	1518.255686	1210.860276	1368.512165	0.588473779	0	4.206065582	0	0	0	1.790944083	0	0	0	0.998537363	6.311345624	0	0	0	0	0	0	0	0	0	0	706.7200338	701.2667333	228.9423545	258.285245	375.5891492	360.8015106	255.1638963	191.5675041
2.85_697.1780m/z		697.1780365	2.850216667	511.5031736	213.9992657	421.2429971	396.7475198	0	0	0	0	0	0	0	0	47.37351166	242.0690448	23.31344926	72.64160277	199.3248404	809.4628727	853.9151235	670.8963725	451.3717525	0	0	0	0	0	328.8208012	910.6644205	1151.674074	1013.802877	1041.908203	867.5603477	0	0	0	0	0	0	295.0917889	97.4486472	70.34362775	47.72471683	0	0	0	0
3.67_541.2616m/z		541.2616062	3.6748	113.4829978	143.0029683	14.06921149	91.50531355	0	14.48883228	5.927665942	0	0	0	0	0	485.290036	577.2232414	330.8346379	144.9430839	38.51410038	97.56390836	130.7431433	262.4557058	94.2320848	0	0	0	0	0	254.7269021	861.1837737	704.8753641	660.1397408	706.3499999	584.4201455	0	0	0	0	0	0	65.46958565	65.11912906	2.349426299	11.0071644	0	9.940121288	2.481581872	0
2.78_907.3567m/z		907.3567108	2.7781	0	0	0	0	92.06690132	123.0920778	190.5343461	115.5655572	55.9987549	105.0295749	82.94072331	84.74918862	0	0	0	0	0	0	0	0	0	54.98219619	80.10001565	59.12195107	45.3602519	68.70379569	0	0	0	0	0	0	150.0236394	116.0328122	68.52202522	212.3042887	96.86681154	231.6315064	0	0	0	0	66.43788407	84.4478119	79.76606373	42.12230416
2.67_946.2283m/z		946.2283323	2.67185	0	0	0	0	250.0109948	53.54440701	40.32845258	136.376508	129.0596909	199.0720129	133.1756505	68.66784207	0	0	0	0	0	0	0	0	0	65.96463168	98.97137087	139.6615806	318.3750837	56.7184342	0	0	0	0	0	0	96.6212359	111.5522681	111.7132028	67.05762105	80.78554044	26.10432315	0	0	0	0	180.4144731	36.73435442	16.88326532	49.70765417
2.67_411.9720m/z		411.9720092	2.67185	0	0	0	0	110.046245	59.2599822	70.1924017	83.36256989	92.56130143	147.6864866	103.4931084	96.28871178	0	0	0	0	0	0	0	0	0	196.9650114	430.9742032	510.0596901	578.4036967	237.490136	5.319463119	0	0	0	0	0	177.7834122	178.198078	205.181602	344.6488435	239.8210306	261.2971655	0	0	0	0	79.41224871	40.65554762	29.3856289	30.38468909
2.67_387.0310m/z		387.0309743	2.67185	0	0	0	0	134.6247468	94.45875043	110.49457	72.39536734	142.6698264	191.4486381	98.73989296	127.5894913	0	0	0	0	0	0	0	0	0	133.4375261	252.0644718	331.4129606	259.0292105	126.2632927	0	0	0	0	0	0	95.27249118	93.63660947	143.6912918	242.8848518	164.6141479	188.3278429	0	0	0	0	97.1487385	64.80380324	46.25789044	26.38727107
3.67_586.2941n	586.2940542	631.29405	3.665183333	5631.707912	3240.437264	11397.87603	3334.4036	2.759423141	7.260921463	15.19641529	0	181.9224388	68.95640825	128.0662728	396.5449442	406.7353009	465.418726	274.0731222	26.34658332	5652.096874	4568.047297	2267.354945	5524.603996	2639.170003	182.5660423	139.2384167	129.8370543	65.1866585	96.02038622	212.853887	345.2978074	489.1033274	372.6387931	433.0353216	502.7930259	0	0	0	0	0	0	3248.99404	1475.594912	1903.338343	401.0950533	1.991271913	4.981384188	6.361888318	0
2.63_1073.4604m/z		1073.460429	2.628566667	0	0	0	0	240.5573635	181.8984578	60.50089226	113.1055253	599.7123114	606.111926	438.2220948	500.2764434	0	0	0	0	0	0	0	0	0	605.1097876	836.5227464	843.6731863	367.0065221	709.1602259	5.338061025	0	0	0	0	0	637.0640072	644.8057679	225.8324962	505.9853666	524.6579134	862.1714964	0	0	0	0	173.5924854	124.7921639	25.32833647	41.22565109
3.11_756.3221n	756.3221313	755.3148549	3.106	0	0	0	0	387.0810387	332.0309184	415.1850467	1003.687817	277.3733956	597.8106559	159.306173	228.5504475	0	0	0	0	0	0	0	0	0	212.7768801	730.9560277	900.4941473	595.9584203	692.9726132	0	0	0	0	0	0	488.4884507	1124.986693	887.8612434	537.1911861	360.44957	348.2942391	0	0	0	0	279.3278019	227.7911385	173.8147351	365.8325591
3.11_799.3076m/z		799.3076238	3.106	0	0	0	0	410.8972557	382.1462914	446.8521165	1063.391799	344.3867763	715.371282	219.3198791	271.7153125	0.418376949	0	1.065051366	0	0	0	0	0	0	234.8759607	632.8497258	923.5656307	703.748404	722.0589585	7.066762975	0	0	0	0	0	475.5898509	1060.826216	777.0574797	644.2904482	426.8735496	395.6824371	0	0	0	0	296.514207	262.1729905	187.0719643	387.5939675
2.62_1285.5061m/z		1285.506122	2.61895	0	0	0	0	755.0353164	393.5337253	21.20269669	588.6825404	136.8081631	58.18305856	530.1818667	155.1369214	0	0	0	0	0	0	0	0	0	3509.050915	492.9309244	125.4070486	289.4998286	464.9353954	0	0	0	0	0	0	2483.704706	2170.939996	1229.104295	421.4723256	1315.737147	994.2653148	0	0	0	0	544.8532328	269.985385	8.876382077	214.5679529
2.62_1087.4700m/z		1087.470004	2.623766667	0	0	0	0	258.4276846	611.0305202	85.32456212	197.034623	334.6052005	324.1782286	1556.337139	440.3507806	0	0	0	0	15.49530551	0	0	0	0	2649.464864	1043.511713	535.7189195	214.7439031	671.7274431	0	0	0	0	0	0	1283.414447	1345.534867	290.0642681	1006.223815	1871.083793	2191.521758	0	0	0	0	186.4881766	419.1999304	35.7206173	71.81683302
2.72_199.0882m/z		199.0882192	2.7204	0	0	0	0	70.2538199	123.9862423	134.7932621	103.182556	80.13871856	83.48162209	65.85566384	72.27450749	0	0	0	0	0	0	0	0	0	47.22974344	89.46739768	76.17969615	73.0787601	78.80639147	10.4111092	0	0	0	0	0	88.2815767	99.60223851	61.52530977	85.55069105	88.88006485	142.108808	0	0	0	0	50.69699398	85.06125706	56.43039249	37.60884397
2.86_817.3172m/z		817.3171613	2.855033333	0	0	0	0	623.4640526	343.560531	331.6015493	1043.31715	227.4467723	309.1221893	65.44309	186.7136806	0	0	0	0	0	0	0	0	0	66.02697494	211.4465618	335.0510882	348.0771346	368.3662234	10.53934525	0	0	0	0	0	656.1609042	1072.966287	605.1770854	521.6563059	313.4659752	555.6042771	0	0	0	0	449.9079675	235.7010754	138.8230041	380.2769907
0.72_159.0207m/z		159.020729	0.719316667	196.9163674	168.0747079	61.72839275	528.8361836	301.3428074	346.6153096	330.916989	233.068726	175.5564441	103.9505941	130.8793679	112.689912	467.5278065	493.3555974	472.610089	163.1544531	0	0	0	0	0	0	0	0	0	0	0	0	0	0	14.1491743	8.021893477	1.528419234	0	0	0	0	0	113.6032113	76.53602387	10.30806235	63.6136481	217.4568517	237.7968184	138.536417	84.95084529
0.74_304.9833m/z		304.9832504	0.74335	6205.03728	6760.091415	6347.339428	5291.771672	1098.166387	1359.391671	2097.39383	1086.076762	2153.389323	1766.030773	1459.492479	1544.155527	7545.035638	5744.551927	5134.44158	5601.638647	19734.48946	17053.79281	31826.33795	32375.92419	25355.54424	9620.899747	6179.91739	12681.88331	10851.82894	13331.77967	22732.4609	21262.76035	28242.92428	30362.7304	32583.307	28450.09822	8352.925227	8622.739665	8537.184071	6302.98027	9404.208705	7812.846659	3579.754039	3078.336559	1059.946124	636.5466499	792.4655882	932.6160887	878.0613746	395.862373
2.86_823.3071m/z		823.3071382	2.855033333	3.276834854	0	0	0	321.6175012	118.2434163	146.8137835	145.7461858	230.3581297	300.0509447	156.3802247	225.033233	0	0	0	0	0	0	0	0	0	82.3237488	186.5518761	262.6959505	584.9372777	290.749209	0	0	0	0	0	0	244.0844883	147.5342809	33.30314719	128.4217146	56.35530916	139.9286687	1.890441954	0	0	0	232.087601	81.12136829	61.46271186	53.12279299
2.67_413.9694m/z		413.9694034	2.67185	0	0	0	0	63.99447964	33.24718474	40.80735311	34.89167993	53.28552211	83.31496236	53.64327864	46.46108337	0	0	0	0	0	0	0	0	0	111.451711	225.5012584	283.0723856	310.3710656	136.3626057	0	0	0	0	0	0	87.2214539	89.67795682	124.8557459	190.1184035	130.4741722	175.7520688	0	0	0	0	46.18009033	22.80936396	17.08375416	12.71761233
2.76_279.0829m/z		279.0829354	2.758866667	2.642135145	0	0	0	48.82911619	34.58033119	35.41860614	40.72352524	48.31577023	39.25298848	55.26147463	33.38496503	0	0	0	0	0	0	0	0	0	51.08590115	86.24597227	77.01907445	84.94234216	61.9668053	0	0	0	0	0	0	30.45649809	30.88700507	55.74115618	55.89586443	31.46470813	55.41863766	1.524276733	0	0	0	35.23636741	23.72397441	14.82778749	14.84325225
2.72_259.1099m/z		259.1099423	2.7204	179.850132	222.7213774	95.79088439	66.58841076	3136.978954	5113.794185	6222.193754	5383.362652	3572.859331	4433.095723	3211.401277	4305.320538	296.5557144	142.616824	393.63706	556.612466	354.9378789	151.755689	166.9292637	152.4317656	129.1754716	1961.897168	2561.975834	2787.938487	2763.861184	2852.836528	472.106829	113.6916161	98.09537484	152.6729916	75.98834837	126.7394977	3160.438813	3274.002844	2652.576728	3625.829115	3513.186062	5125.870717	103.757513	101.4204271	15.99617883	8.009912827	2263.726063	3508.338938	2604.884177	1962.173199
2.72_473.2385n	473.238515	981.4062677	2.715583333	4.868913262	2.306733377	0	0	1913.778929	5285.097923	1459.516388	4566.028562	1232.386299	1220.844491	3542.126707	1705.386432	0	0	0	0	0	3.571194847	0	0	0	1701.947662	553.1250733	192.1729398	77.95790604	360.5346252	0	0	0	0	0	0	1573.806485	1311.822001	549.0208223	1178.199641	1521.62593	2982.823711	2.808929443	1.050415039	0	0	1381.032931	3625.862552	611.0178012	1664.264411
2.70_1229.5701m/z		1229.570124	2.70115	0	0	0	0	87.8011172	101.691891	13.13371707	78.64827091	447.2361236	329.3932804	858.2643539	343.9288181	0	0	0	0	16.96262834	23.28704572	0	0	0	1909.143977	2138.662462	877.2336424	480.573576	1935.317717	0	0	0	0	0	0	686.6121821	579.2211206	322.0824022	606.997863	462.7046086	892.2698943	0	0	0	0	63.35958267	69.76612822	5.498352051	28.66638184
2.72_1385.5996m/z		1385.599564	2.715583333	0	0	0	0	3443.256189	9420.972074	309.015709	2545.950487	1614.069247	480.1347231	15297.38955	2707.398361	0	0	0	0	0	0	0	0	0	69100.23317	6652.253911	1064.795991	225.0461151	2349.104949	12.42390698	0	0	0	0	0	22562.49	11576.60895	2841.877477	10289.14818	15357.37213	23758.66655	0	0	0	0	2484.743727	6463.295543	129.3675772	927.9694003
2.72_1011.4176m/z		1011.417554	2.7204	0	0	0	0	1962.646293	4843.765231	1327.042829	2158.63496	1583.608325	992.4393196	3719.202856	2892.878467	0	0	0	0	0	0	0	0	0	4259.542051	1658.832508	824.6501106	357.5501179	1010.552181	0	0	0	0	0	0	3713.891681	2938.583853	944.4118761	2465.122502	3840.523247	5496.778353	0	0	0	0	1416.2969	3323.084495	555.5585384	786.7973866
2.73_550.2158m/z		550.2158497	2.7252	0	0	0	0	80.43937117	132.3302165	26.13689422	47.15945951	79.30827692	19.31916281	163.6259068	78.48072162	0	0	0	0	0	0	0	0	0	407.3354559	147.2557417	59.41891476	22.08962576	53.15383702	0	0	0	0	0	0	184.7038542	135.7769852	85.13153312	126.3752078	158.9038662	207.1746334	0	0	0	0	58.04715419	90.78567389	10.94205434	17.18907559
2.73_402.0188m/z		402.0187695	2.7252	0	0	0	0	79.80635329	120.8847907	202.4891563	155.5398869	109.2436895	143.6638126	73.61019058	130.7370408	0	0	0	0	3.701800203	0	0	0	0	81.63524219	163.9656792	196.1093831	175.1818399	169.5460171	11.79312976	0	0	0	0	0	197.1684427	181.8393395	119.3002352	199.2833825	176.2588969	297.8489774	0	0	0	0	57.59035192	82.93349378	84.77087346	56.69248333
3.62_332.1546n	332.1546439	331.1473675	3.6171	1371.546308	470.2290476	379.9084319	1026.215947	0	0	0	0	0	0	0	0	155.8914997	56.37424595	85.26672646	80.15869119	178.4794051	471.6012143	427.1679117	35.67229515	380.6067586	0	0	0	5.650081632	0	65.30518945	100.9660642	105.9005085	172.0921265	27.9920178	118.1084587	0	0	0	0	0	0	791.2601025	214.1277654	63.44114323	123.4434068	0	0	0	0
2.75_669.1463m/z		669.1462619	2.74925	3016.998778	1325.666877	2073.309173	2699.081113	7.298748351	8.459770048	0	2.042005702	3.077540022	0	0	0	637.2161377	2443.733867	388.2526045	1153.104869	1011.225199	3539.655134	1908.765166	2334.173993	3216.486816	5.122450282	0	0	8.090601535	0	910.8126294	4242.544066	5012.866622	4061.355004	5466.047944	3524.995803	21.39639661	28.37927429	33.33717907	71.28107242	11.97705023	34.36449721	1740.539673	603.6676965	346.2231768	324.6721791	5.266967714	5.803859051	0	0.744287376
2.68_183.0937m/z		183.0936781	2.67665	0	0	0	0	99.56442027	79.18908074	96.10591962	70.88888997	112.7458124	128.6483409	84.44583015	92.55752083	0	0	0	0	0	0	0	0	0	107.8575506	170.5888605	167.2381264	127.2100807	70.48298971	0	0	0	0	0	0	67.77225899	64.14189526	69.38957535	131.4797069	84.48150201	100.6111906	0	0	0	0	71.84828985	54.32798532	40.23416809	25.83817755
2.69_965.4099m/z		965.409922	2.686266667	0	0	0	0	166.6462285	244.6344444	47.30947989	169.5565648	82.50337609	79.3253549	250.9328975	72.95756812	0	0	0	0	0	0	0	0	0	7090.635279	3193.104556	1391.423689	565.6576476	728.0410436	0	0	0	0	0	0	3341.639338	2010.174684	1593.301476	3672.223434	2996.638559	3769.410853	0	0	0	0	120.2562773	167.8324383	19.80583063	61.80139972
2.68_1014.3334m/z		1014.333415	2.67665	0	0	0	0	330.5809279	143.2229136	71.71429658	325.1425377	115.0986579	139.6746311	320.4241849	138.0214921	0	0	0	0	3.967455572	0	0	0	0	296.3979544	139.7589141	140.4918951	430.5485861	206.3149812	0	0	0	0	0	0	347.4899268	236.0663867	321.5820537	109.0081983	167.5320112	131.1498692	0	0	0	0	238.5558442	98.2586523	30.02276108	118.5106809
2.67_386.0238m/z		386.0238261	2.67185	0	0	0	0	39.36922175	41.22183601	60.54342299	20.83977397	68.17874384	91.18484151	53.31581184	42.00797103	0	0	0	0	0	0	0	0	0	58.30113511	129.3885718	163.416376	107.8576596	44.67736673	0	0	0	0	0	0	26.70505887	40.06532626	43.25218289	114.4917901	68.92076992	82.31088949	0	0	0	0	28.40986015	28.28040534	25.3461417	7.595855713
2.78_817.3196m/z		817.3196471	2.7781	0	0	0	0	290.630171	149.9576138	176.3850876	547.6386442	331.6859646	515.3606533	154.3423121	272.1647548	0	0	0	0	0	0	0	0	0	165.7492125	508.8403098	613.6218377	554.5094556	534.5694627	4.6711345	0	0	0	0	0	532.5833009	798.7320911	529.4896131	464.7709632	211.4838756	330.744481	0	0	0	0	209.726333	102.8790202	73.84256134	199.6079291
2.77_1193.5560m/z		1193.556047	2.768483333	0	0	0	0	428.7275078	141.5639889	363.0810793	329.3766209	15.24068	0	0	0	0	0	0	0	0	0	0	0	0	0	0	0	0	0	0	0	0	0	0	0	39.06946307	145.2107723	62.82199988	68.92357839	58.4510066	145.2943381	0	0	0	0	309.3809833	97.12054033	152.001721	120.0539551
3.08_859.3867m/z		859.3867482	3.08195	0	0	0	0	1223.515797	1717.315369	1324.952126	2004.629044	35.39702291	13.0670249	10.06077948	26.50997794	0	4.889230865	0	0	0	0	0	0	0	165.2492092	72.4490983	35.73332625	28.50170973	42.08660805	25.23763069	0	0	0	0	0	1185.360437	1509.292385	1491.463026	1141.389307	1225.912136	1726.6802	0	0	0	0	882.9210009	1178.171072	554.6832781	730.6640177
0.70_565.0462m/z		565.0461997	0.695266667	131577.7862	111304.5961	110099.9669	116761.659	21492.23023	20977.94447	32201.78771	23778.74578	42038.19605	48736.91572	33177.57235	64337.6012	101107.6251	117842.8317	104862.8687	149709.789	2874.780695	1056.682434	1007.875655	1552.318103	671.3539029	1949.008275	953.1354079	421.6779425	788.2221835	793.2759709	1300.917743	1000.588071	1836.486574	1148.604594	1348.234987	2472.841104	2091.247488	296.1510912	220.8553553	1217.954711	914.2614507	1353.054363	75908.66748	50684.67071	18385.66134	14045.2475	15509.35548	14392.00264	13481.08571	8667.076826
2.77_329.1524m/z		329.1524178	2.773283333	0	0	0	0	126.781911	225.4978447	214.7534995	249.9073093	4.538115189	6.374995886	0	0	349.3735244	292.5322536	181.4162355	435.317023	0	0	0	0	0	0	0	0	0	0	220.9074946	184.4599822	219.65902	370.7554933	176.8461457	268.8731555	128.3212409	192.2172917	100.636149	137.1080464	167.4026655	195.4324061	0	0	0	0	91.48914305	154.7036976	89.90526734	91.08831342
0.70_606.0731m/z		606.0731158	0.695266667	8092.820764	5756.976277	5428.984398	5777.637461	3108.63772	2141.153166	2300.260249	3778.211935	3930.507578	3863.61694	2271.539127	2772.970375	8239.013599	7161.565737	9396.350422	7079.753863	48.0283256	23.41881027	0	0	16.0355956	0	0.915702265	0	0	0	7.018337599	26.60092615	15.85425317	35.34610016	36.80039382	9.316471574	0	0	0	0	0	8.49E-05	4668.837028	2621.548949	906.5894511	694.9913937	2243.274288	1468.946687	962.990187	1377.114395
0.93_287.9496m/z		287.9496163	0.93135	728.9761497	709.6414517	1122.706784	1083.368678	85.99582263	41.26216545	50.46034015	51.16882564	44.06372297	50.56593321	65.27439215	68.0686575	756.0845127	632.0442001	605.1107512	790.3729402	135.4028485	111.7858588	186.5017988	262.7981868	386.1661309	2.835538277	0	0	0	0	49.64050685	440.5774526	167.2439716	172.6018413	442.2936851	198.4439008	0	0	0	0	0	0	420.5543332	323.1487698	187.481498	130.3183027	62.05683489	28.30807351	21.12491942	18.650443
3.83_445.2373m/z		445.237347	3.829133333	220.4961513	43.55796297	116.4700126	188.3297311	0	0	0	0	0	0	0	0	0	0	0	0	82.22416762	53.05339144	411.4753993	76.76043822	178.7329802	0	0	0	0	0	0	0	0	0	0	0	0	0	0	0	0	0	127.2066472	19.83494921	19.4493992	22.65416326	0	0	0	0
2.91_680.3000m/z		680.2999854	2.9132	0	0	0	0	180.5214066	87.15135865	16.5006521	52.17190126	182.4587375	105.1232635	86.9118898	170.8243728	0	0	0	0	0	0	0	0	0	281.4193676	261.784221	151.2884591	126.5467724	138.7462883	0	0	0	0	0	0	310.4310671	87.95467029	32.80336104	178.5219573	40.05893162	128.4703682	0	0	0	0	130.2689686	59.7905379	6.90789925	19.01605242
2.90_285.1261m/z		285.1260635	2.903583333	0	0	0	0	90.55536519	172.2737087	131.6493795	166.2080842	19.86820991	17.93512088	21.42468511	7.004606849	144.9869317	98.13115762	66.53799856	156.6104021	0	0	0	0	0	19.81952443	9.82666687	12.9671743	11.56913759	11.49468118	88.46885159	69.36071137	62.05336843	107.7101051	48.0447494	104.0793559	86.72000143	132.1186897	53.84259784	91.17268984	108.0193476	134.6686115	0	0	0	0	65.34712006	118.1890664	55.11422484	60.58091742
2.58_1061.4918m/z		1061.491848	2.575666667	0	0	0	0	430.976637	222.869134	81.74610494	731.8760785	101.7849126	371.2250453	36.54380835	111.5252621	0	0	0	0	0	0	0	0	0	81.28422766	578.4813722	222.5463263	276.4969555	468.8377876	0	0	0	0	0	0	691.4609358	893.5628896	621.5221263	1324.240993	497.3345001	1301.782346	0	0	0	0	311.0040138	152.9002601	34.22251761	266.7603354
2.56_696.2957m/z		696.2957387	2.556433333	2.875019673	0	0	0	5911.101865	3634.338786	1478.247392	3559.919441	7253.518153	6478.538651	4620.111304	8218.91585	0	0	0	0	0	8.800484946	13.04414263	0	0	6090.099998	7232.989913	5352.395918	2334.312792	4828.794897	7.200286497	0	0	0	11.79703698	0	7037.691452	4008.760101	2018.24345	6395.908284	3359.036455	6954.352561	1.658630371	0	0	0	4265.605715	2493.352649	618.8594241	1297.549314
3.31_299.1774m/z		299.1773826	3.313233333	0	0	0	0	187.4591901	159.9368019	256.290393	88.81429747	503.1740649	86.90351655	338.34494	323.5370852	0	0	0	0	0	0	0	0	0	130.8653376	183.9015927	264.4169729	12.84584559	176.0410497	0	0	0	0	0	0	167.4749767	47.72447686	99.25039544	196.9722805	168.9374178	376.695095	0	0	0	0	135.2754547	109.7252821	107.2944392	32.37178051
3.17_873.3847m/z		873.3846669	3.173316667	1.995860761	0	0	0	590.8073149	179.2599347	535.5734142	1100.348435	167.0846953	480.0241376	46.05130054	93.01127482	0	0	0	0	0	6.63989777	0	0	0	105.6940177	302.3631458	359.2551119	204.7264985	257.5044142	4.753087443	0	0	0	0	0	444.4661163	1226.70068	686.8752209	386.0546032	418.4320373	254.5289356	1.151433956	0	0	0	426.3420114	122.9819946	224.2146046	401.0642321
2.58_434.2445n	434.2445231	479.242726	2.580483333	846.9085836	545.6744257	566.6289859	304.8826673	4527.167355	6186.959424	6124.888842	8147.429028	5903.659028	6342.744723	5822.823817	5092.695409	516.0812432	542.7221668	751.9660909	615.8296324	1283.729798	1077.17153	1196.082309	728.5073292	641.9062048	5412.146381	4692.977821	5159.329245	3991.647614	4189.579539	1131.559834	517.2992606	556.5630768	511.7562178	308.7825509	712.5675785	7121.020289	5757.930371	5815.700154	7303.851392	5752.967422	10900.17471	488.5908473	248.4832572	94.62172363	36.67430353	3266.922374	4244.588239	2564.148058	2969.643309
4.00_874.4943m/z		874.4942799	3.997883333	2534.729332	1871.833318	567.0571706	179.7235524	2034.566738	1817.822102	1665.334456	234.9196104	1363.74988	1018.438789	1196.063015	215.1265813	321.1842818	563.0018289	814.037394	1595.270506	0	0	0	0	0	0	0	0	0	0	0	0	0	0	0	0	0	0	0	0	0	0	1462.313142	852.3750021	94.69322645	21.61892694	1468.196574	1247.124118	697.1823035	85.62547116
2.98_627.2281m/z		627.2280529	2.980516667	2.747365228	0	0	0	143.54126	138.2078439	149.810433	485.7358789	574.4917087	1705.84522	1147.810598	628.9466346	0	0	0	0	0.111126979	0.033018391	3.250785665	0	0	328.3210683	1172.854357	2033.734302	387.8445943	748.1804236	0	0.413800774	0	6.038999808	0	0	353.0028276	539.7894652	249.5737247	535.8744992	121.9052879	56.51198413	1.584985122	0	0	0	103.5831277	94.81804367	62.7172412	177.0450897
4.00_736.4929m/z		736.4929178	3.997883333	4361.108777	1404.477268	1341.452535	399.0381929	700.1540825	1504.160284	1452.549652	2038.595952	2843.395394	2057.772648	5904.622266	3351.40316	2576.422476	2932.198256	1572.960914	13904.12512	0	0	0	0	0	0	0	0	0	0	0	0	0	0	0	0	0	0	0	0	0	0	2515.971468	639.5555114	224.0099858	48.00026165	505.249499	1031.935174	608.101219	743.0445615
3.16_945.3902m/z		945.3901759	3.158883333	0	5.812137097	0	0	2287.311862	3237.202798	2308.578934	4377.7979	100.8785693	109.3211986	56.9640404	82.36088687	183.3617537	140.5995232	296.7341049	232.2374882	0	0	0	0	0	0	0	0	0	0	7.008215869	0	0	0	0	0	62.22990954	60.72214591	47.43524888	10.19388193	18.78473096	41.19922006	0	2.64666748	0	0	1650.584066	2220.895917	966.4727547	1595.656519
2.57_419.2219m/z		419.2219288	2.570866667	0.490924951	0	0	0	568.8403353	1010.557364	648.6172156	1711.636366	308.1140448	519.2951922	222.7878928	131.3963639	0.006128354	0.271811172	0	0.709246505	8.773623046	2.410924987	3.675134894	1.067943833	0.211028236	191.967343	270.7326521	78.40463204	134.0561117	191.1042525	0.075774868	0	1.917870249	4.528430843	0.41576732	7.106103382	877.1010082	992.2356944	698.5004435	1502.896071	970.5402227	1708.437995	0.283219987	0	0	0	410.4900644	693.2969183	271.5397156	623.8715877
2.50_718.1978m/z		718.1978205	2.498283333	0.002173445	0.138526953	0	0	407.0216226	294.1279643	68.13802969	623.4562533	505.119372	613.1534531	269.3874654	146.8837254	0.02098431	0	0.071528906	0	0.455579165	0	1.454106441	0.625395998	5.857217578	1453.366701	1235.850413	628.4582777	285.5515609	733.1938787	0.084400397	6.016484597	0.696427835	0.079048196	3.474740463	0.318554607	1278.702417	775.1207005	611.7066807	1670.683687	616.7697161	1533.804579	0.001253885	0.06308089	0	0	293.7174488	201.7876654	28.52557835	227.2425676
2.50_1187.5062m/z		1187.506216	2.498283333	0	0	0	0	815.1563095	145.0039455	13.79627922	325.3511468	460.6472437	433.0897451	227.9541314	267.1057598	0	0	0	0	0	0	0	0	0	1066.916923	1102.851788	516.8631598	299.87008	725.543701	0	0	0	0	0	0	1689.406576	773.2015194	661.4967305	876.6714738	370.9035097	884.9583671	0	0	0	0	588.2381139	99.48053631	5.77572973	118.5867165
3.01_649.1793m/z		649.1792748	3.014166667	0	0	2.046799171	0	51.56219343	101.1493252	88.64190447	132.3028042	257.4404364	275.9699448	68.52715717	87.85094388	0	0	0	0	0	0	0	0	0	130.1673627	299.2064626	535.2179676	336.7398241	260.3536256	0	0	0	0	0	0	143.184432	296.9384592	121.8660445	125.6232703	195.5985262	242.9507437	0	0	0.341796255	0	37.20862742	69.39389882	37.10940282	48.22283642
2.61_787.3584m/z		787.3584246	2.609333333	0.255602944	0	0	0	408.5573098	161.5909808	321.1818321	224.2740838	43.75970772	16.71057255	0	3.853347843	0	0	0	0	0	0	0	0	0	10.65719729	51.34239405	45.21843915	101.7263994	18.57802841	0	0	0	0	0	0	384.5235147	536.1330016	440.5825206	401.4424149	400.6061236	623.3848752	0.147460141	0	0	0	294.8256408	110.8601382	134.4608518	81.74530029
2.61_540.1951m/z		540.1951066	2.61415	0	0	0	0	87.49251855	112.2937864	6.589881313	68.44276561	43.86684569	34.7918709	113.2458763	13.76970181	0	0	0	0	0	0	0	0	0	507.2675022	114.3700737	37.39111508	23.30143966	73.61756184	0	0	0	0	0	0	248.3660141	159.1177805	140.8206563	171.4050614	120.3889693	206.1039532	0	0	0	0	63.13688982	77.03960095	2.758814374	24.94659362
0.70_617.9585m/z		617.9585052	0.704883333	851.282808	869.6961182	655.8220656	675.0264273	80.22599694	73.66643123	133.2385231	78.41327251	219.3240246	233.6171243	103.2594879	222.3404846	809.6542343	856.2212327	669.1393463	813.8372952	0	0	0	0	0	0	0	0	0	0	0	0	0	0	0	0	0	0	0	0	0	0	491.1143853	396.0327149	109.516131	81.19885692	57.89317776	50.53914955	55.77951031	28.58072765
3.17_361.1789m/z		361.1788568	3.173316667	240.6610894	291.5087863	1448.152787	658.980963	0	0	0	0	0	0	0	0	208.5059248	277.0349756	164.8008982	14.97253525	91.3690585	172.7961201	172.5320498	261.6128881	92.16629922	0	0	0	0	0	60.81194001	63.09299303	199.6143443	41.82915292	350.7565869	130.6564023	0	0	0	0	0	0	138.8400211	132.7440857	241.8279266	79.26874974	0	0	0	0
3.17_799.3084m/z		799.3083707	3.168516667	0.174386571	0	0	0	221.626008	195.1807529	255.7012451	602.8601311	151.39211	331.817379	84.07703929	67.72814254	0	0	0	0	0	0	0	0	0	103.9376659	260.7770694	446.706007	270.6297115	301.6242625	5.294212099	0	0	0	0	0	232.0241036	704.89026	609.8210822	348.6543409	305.1596233	188.3313167	0.100605525	0	0	0	159.9311242	133.9045356	107.047796	219.7355201
4.00_742.5387m/z		742.5387293	3.997883333	4547.182403	4339.458818	3498.531817	2901.139463	3998.674485	4033.20982	4524.522741	1198.561634	3217.012317	3025.26357	3521.443864	1387.049267	1262.82499	1853.051858	3478.057411	8199.743342	0	0	0	0	0	0	0	0	0	0	0	0	0	0	0	0	0	0	0	0	0	0	2623.319383	1976.055338	584.2219846	348.9777565	2885.548096	2766.999716	1894.164368	436.8618033
3.54_373.1587m/z		373.1587293	3.544966667	445.3619925	407.3006235	468.0392462	336.3291622	25.84773952	36.58034416	33.69469368	36.18379557	57.55552658	40.00119797	73.01322849	61.15568398	220.8165489	307.714165	182.8751243	114.8020662	425.0480792	551.0239708	296.243276	590.2614109	431.2450381	82.26243637	55.54243075	50.73047388	73.00826537	41.17898392	220.9407378	423.6806194	569.0937505	536.8259906	537.3546992	433.1481941	14.71573403	24.297994	8.721061798	13.61998388	18.68895183	34.66836931	256.9342164	185.4721073	78.15816223	40.45699904	18.6524049	25.0960913	14.10608186	13.18857348
3.67_699.1961m/z		699.1961451	3.6748	123.7553339	181.7419043	10.0852557	29.49367042	0	8.473521657	0	0	0	0	0	0	593.4157661	725.5390653	339.3558571	65.18219721	46.84464668	123.7166899	169.2332381	361.080786	97.59220779	0	0	0	0	0	484.9664499	1461.73036	1180.400557	946.5260009	884.581876	931.3997523	0	0	0	0	0	0	71.39580899	82.75964243	1.684143066	3.547790468	0	5.813293397	0	0
2.70_520.2044m/z		520.2043957	2.70115	2.747058919	15.94644933	0	0	436.8677934	657.5984593	204.6258179	502.9661795	524.5659767	407.5677553	882.1230655	474.7743327	0	0.524137778	0	0	60.61388685	50.07823789	62.89857645	12.52009895	18.06471048	2273.037933	968.6000184	755.4201779	645.1522384	870.3252149	54.7641858	30.54639801	19.39507133	33.07507382	5.838056468	54.33450979	1289.177665	858.5282456	665.1966251	881.3352525	866.2317664	1484.959668	1.584808409	7.261519845	0	0	315.2552263	451.1480511	85.66537406	183.3253343
2.09_409.2004m/z		409.2003512	2.088633333	0	0	0	0	467.8865163	525.6004388	462.8292202	490.7095766	696.6063541	524.2892097	905.7497491	576.5254357	0	0	0	0	5.042289326	12.21009962	12.19801032	0	0	1518.777312	700.448865	186.7266276	291.7586041	391.7539524	6.94499173	2.443647984	0	5.262083871	0	0	471.5412429	262.1346441	390.9351591	681.919351	292.7844005	666.8280539	0	0	0	0	337.639148	360.5902816	193.7606832	178.8579448
1.75_530.2776n	530.27763	565.2470313	1.7511	245.7922031	297.0405943	373.3515303	627.1619634	163.0354943	730.6589047	342.1679343	488.6929839	1102.163318	1034.820887	439.2270448	400.3259937	162.6490379	217.2631911	451.4874561	267.3510562	0	0	81.14551966	0	0	0	0	0	0	0	0	0	0	0	0	0	0	0	0	0	0	0	141.8002168	135.2631	62.34620218	75.44124567	117.650677	501.2714617	143.246558	178.1229201
2.24_936.4595m/z		936.4595279	2.23815	228.8171064	69.65114856	120.3629756	70.19150674	0	0	0	0	0	0	0	0	259.8202881	213.4749543	237.7740436	292.4726687	282.0388155	344.7239618	380.8350855	162.2454659	353.0848588	0	5.584835534	5.052697869	16.97586018	0	359.1186946	358.5104346	289.5089361	624.5794185	301.7906728	245.3742904	9.992411281	0	0	0	0	0	132.0070974	31.71697893	20.09948748	8.443328857	0	0	0	0
3.27_313.1578m/z		313.1578222	3.26995	71.86891025	51.38613902	9.89546956	11.98315159	29.88660191	35.83882207	45.18397848	9.350774871	30.27251067	49.84410169	49.90777642	23.8967973	44.26901674	39.69128181	42.97132926	4.217009492	0	0.340064821	0	0	0	0	0.027151404	0	0	0.000897768	0	0	0	0.003039217	0	0	0	0	0.182565648	0	0	0.055145462	41.46196229	23.39965847	1.652450562	1.441452026	21.56695364	24.58736711	18.91600218	3.408248901
2.63_1117.4829m/z		1117.482897	2.628566667	0	0	0	0	117.0901839	201.7540451	20.04932786	36.55645027	179.7782084	105.2944085	589.4509629	358.0732951	0	0	0	0	0	0	0	0	0	701.8359012	394.6519431	263.9662061	16.63585686	159.851067	0	0	0	0	0	0	393.9396871	379.7877829	27.24406118	245.9270262	626.9064849	523.3447013	0	0	0	0	84.49533925	138.414169	8.393531123	13.3244018
2.35_823.2938m/z		823.2938273	2.34875	1.751566724	0	0	0	174.0710353	83.44974042	55.88244055	53.75576747	79.48433293	90.98467953	128.6485246	81.11733587	0	0	0	0	3.943605747	6.249080053	0	0	0	127.2301915	139.8829537	175.3970339	209.1928905	93.29067481	6.446714372	0	0	0	0	0	250.7072971	280.0752482	128.4639574	110.4293473	195.4107825	182.8967671	1.010498047	0	0	0	125.614212	57.25102792	23.3948493	19.59335327
1.72_617.2626m/z		617.262571	1.71745	11.23726331	5.482951489	0	0	140.3240623	875.5730212	680.8146128	903.9811381	299.5634188	758.4952808	345.239676	164.2335784	0	0.420220356	0	0	2.525080901	7.848834809	7.520000577	2.108205633	1.668799093	2.489120354	0	0	2.27514984	0.972847747	0	0	0	0	0	0	0.107655905	0	0	0	0	0	6.482900408	2.496766535	0	0	101.2615136	600.6903704	285.0189632	329.4906319
2.61_491.1146m/z		491.1145531	2.609333333	11000.24345	7476.888359	16615.45038	9097.862152	210.645387	322.3539979	327.5401443	156.4964539	434.6592832	357.8944486	330.0321057	497.2056263	3858.092326	10185.18729	2395.772327	5021.67131	3721.925795	9275.608384	7052.899062	9820.804159	8631.34961	321.7954645	573.9021215	599.5072338	1307.77208	972.741135	4767.109311	16797.05951	12095.54305	13038.92443	15285.1724	9530.50229	531.4427485	555.3448985	669.4043176	893.2905664	548.9637861	752.4308678	6346.161052	3404.743719	2774.624302	1094.380868	152.0072209	221.1522486	137.1227212	57.04114091
2.12_768.2374m/z		768.2373518	2.117483333	409.1228135	283.4753612	71.75615826	333.4808824	0.87844811	7.863713213	0	0	0	0	0	0	177.3803556	344.239719	103.0419491	87.76670321	276.2663069	620.6372391	205.7190337	319.6208436	301.2159436	0	0	0	0	0	250.194065	376.0824816	427.2275212	535.0506318	287.2001494	595.3756148	0	11.8598728	5.032570417	0	0	0	236.0274367	129.0859124	11.9826051	40.11437976	0.633911133	5.394931877	0	0
2.50_359.1184m/z		359.1184276	2.503083333	9.163875348	0.249515262	0.18133629	0	120.8406459	82.22044915	12.62180878	133.8661544	213.7021049	347.0326305	313.9052289	183.2049658	0.078431246	0	0	0	0	0.605539214	0	1.648926545	0	82.70178931	90.38363112	95.40550197	22.49986576	74.89281848	1.668657467	0.089427807	0	0	0.031378035	0	89.16238787	56.28824681	45.05358417	82.16394711	37.06808015	90.64619888	5.286740161	0.113621534	0.030281459	0	87.20177078	56.40766774	5.284044711	48.79265941
2.63_1127.2257m/z		1127.225729	2.633383333	249.4398254	153.486238	363.1468432	57.93456096	0	0	0	0	0	0	0	0	0	44.90720881	0	0	101.2975832	409.2259948	153.2946509	566.7102511	334.5911114	0	0	0	0	0	102.307613	384.43733	250.8846432	363.9011555	482.9429894	274.0140357	0	0	0	0	0	0	143.9045701	69.89288588	60.64211519	6.968942157	0	0	0	0
0.70_700.9751m/z		700.9750947	0.700066667	569.7702422	772.3664835	619.3805347	648.7898325	70.78919121	70.53174872	130.117107	25.86470627	158.3191176	136.4261507	92.54353695	140.2829173	575.5970656	632.949905	508.5490254	463.0553406	10.56640407	0	0	8.020397025	0	0	0	0	0	0	0	1.505634458	0	8.188836479	0	5.024435067	0	0	0	0	0	0	328.7066997	351.7118094	103.4307373	78.04285974	51.08333192	48.38858809	54.47274816	9.427385211
2.70_1355.5887m/z		1355.588661	2.70115	0	5.339397491	0	0	14867.69956	39817.02296	2137.115512	24878.9484	6620.381266	3208.587413	60606.46203	8437.113175	0	0	0	0	202.5139044	280.801746	494.2884193	205.0159332	29.51114837	273228.3533	23420.98893	3913.992696	1336.834867	12317.31431	359.8107306	96.44443272	108.057435	270.7400618	66.17978852	110.0686454	99803.62396	50125.62808	26512.52101	49509.34975	60724.91889	112015.1153	0	2.431396484	0	0	10728.92088	27316.62773	894.6906194	9068.087908
0.83_540.0509m/z		540.0508581	0.8299	524.1262598	497.2051999	443.5091902	367.408227	91.79651858	69.69446198	108.5905154	93.48929048	184.670829	172.0271109	99.26640335	181.5291407	548.5351664	512.1221046	509.6340116	581.5050586	705.6581492	523.2540898	627.9755374	534.0346333	673.3100395	193.7311021	328.3815082	297.9157326	413.1148352	353.0224564	746.7008734	973.0959539	680.1116015	1008.668071	868.1444621	770.9133621	174.635616	165.3697083	164.4411924	209.3558148	185.3570148	106.1936835	302.3741857	226.4118708	74.06187305	44.19549643	66.24276881	47.81416418	45.4607694	34.0757612
2.41_681.2777m/z		681.2777487	2.406916667	38.33396525	8.447520938	0	0	5588.705748	3246.604202	1316.427195	3693.669225	6042.458451	5391.613993	3445.080167	6576.321536	0	0	0	0	33.99778122	78.06181597	48.94414978	10.12693631	12.93791396	4493.380778	5160.004015	4538.713605	2049.413059	4089.660767	24.15967388	4.992315313	4.062526725	0	0	8.793454497	6396.590094	3942.763627	2702.960716	5404.677072	2832.265187	6228.860039	22.11528485	3.846739776	0	0	4032.956244	2227.345788	551.1143669	1346.299558
0.66_191.0108m/z		191.0108048	0.66115	10740.77674	7289.740757	10266.35022	25051.76512	2022.943138	1280.497972	2519.39084	1805.567544	2285.928386	2640.785419	2474.251868	1356.84574	13754.12823	11560.4248	12192.33296	12537.55941	2712.043761	3081.018027	5361.151905	8101.592995	5605.813461	523.5737892	401.8964107	818.3091258	633.8361716	607.576293	3996.424669	8499.154273	7527.380117	5124.838289	9782.601689	6602.835496	422.4743135	428.6653581	629.6522358	494.0434181	719.7693951	573.0666246	6196.471864	3319.522489	1714.384152	3013.474154	1459.80868	878.4907515	1054.727898	658.1084117
2.38_278.0982m/z		278.0982132	2.378066667	0	3.177521876	0	0	406.5516645	322.2146136	358.0644367	296.0473284	571.297221	638.9199029	575.6991572	476.2540904	0	0	0	0	3.458584578	0	0	0	0	450.3601082	469.7169939	531.8724217	564.4936046	606.3245704	52.14866808	0	0	0	0	0	286.7195309	224.8634938	176.7135121	301.6917426	208.9234568	384.3368709	0	1.44694519	0	0	293.3783147	221.0566234	149.9015336	107.9058148
2.11_320.1387n	320.1387175	417.1335864	2.112666667	6499.230476	3357.142948	1602.762489	7234.65903	321.0836166	452.5213663	323.3752221	280.9219919	277.3924683	307.8993148	369.0488305	500.7328758	1944.826426	2796.877191	1635.759422	1885.682328	1986.482436	2445.675036	2319.137309	2291.293882	3443.504302	277.1660131	273.9589523	251.8236627	376.5686754	223.7173908	1362.767337	1991.135459	2026.772115	2801.12441	2341.732518	2866.68859	277.048689	374.8034939	277.5555295	353.0175646	326.5847207	358.2125543	3749.477319	1528.739071	267.6462959	870.2563629	231.7023359	310.4540919	135.3791015	102.3928052
3.41_559.2729m/z		559.2728633	3.414666667	228.5998401	106.0756906	348.7676948	289.0397001	0	2.584671011	0	0	0	4.320449102	0	0	153.7871227	113.339377	78.64234346	33.74138482	20.54569218	86.47592185	148.334343	317.4212728	193.7390828	4.866154245	0	0	0	0	68.221066	291.8564399	231.107682	231.0732153	333.1895147	161.5028511	0	0	0	0	0	0	131.8817541	48.30358887	58.24093234	34.76855469	0	1.773223877	0	0
2.19_722.3097m/z		722.3096913	2.190066667	0	0	0	0	28.72790056	9.42674281	0	36.29633105	41.3736015	51.56660793	41.0731867	37.40550804	0	0	0	0	0	0	0	0	0	99.06448878	132.1931636	80.85442527	83.41701055	51.17878408	0	0	0	0	0	0	44.17763979	46.80995474	82.92162686	194.9472489	108.3218452	134.0160267	0	0	0	0	20.73080444	6.467254579	0	13.22959136
1.72_171.0566m/z		171.056563	1.71745	0	0	0	0	80.56889953	100.8990242	117.829742	106.1494893	61.55587335	82.48051688	61.87867091	32.95847038	0	0	0	0	1.991158424	0	0	0	0	109.1736229	99.23429355	85.81104296	35.25646786	48.15513606	20.92440174	0	0	0	0	0	129.7411656	147.5976227	98.76322671	110.4488157	98.27922469	148.448595	0	0	0	0	58.14062524	69.22217879	49.32871634	38.69025671
3.57_681.3348m/z		681.3347731	3.569016667	92.01787438	60.12318174	324.7307582	37.64728972	29.70806403	12.84323032	39.71626324	22.33001513	0	0	0	0	474.4194695	357.1295738	790.2469263	438.465044	32.00422857	56.12237867	71.58828585	64.96735566	51.24599972	2.621600244	0	0	0	0	565.740051	228.3237917	212.9793166	288.6849208	139.9041527	405.6317906	0.723403209	12.82150354	6.335911449	7.430765795	25.67596829	17.02331263	53.08612061	27.37823752	54.22698948	4.528588465	21.43811604	8.811149488	16.62697592	8.139031321
2.00_495.0260n	495.0259627	494.0186862	1.9968	108.1819035	110.7517863	118.9229935	74.20301488	154.6536513	161.1961648	184.2270586	156.8490216	211.9498341	227.5515373	274.4469372	217.5141145	191.9560563	150.8032546	232.9993895	212.0784992	1487.756878	1143.407349	395.1578555	685.2662633	687.0204724	1164.357082	1325.415066	1452.851752	1399.676855	1047.698882	1481.544176	1079.492399	859.4375356	1003.13996	527.0269815	1305.196806	1442.111757	1117.365778	1297.794577	1383.811781	1029.707703	1813.865928	62.41132621	50.43293822	19.85902399	8.925872743	111.6021199	110.5892731	77.12555556	57.16964777
2.94_463.2478m/z		463.2478481	2.94205	480.570851	321.1611581	763.1587136	115.9990442	3389.024321	4900.437703	5472.836879	7603.25446	3186.709875	2558.013083	2086.320101	2605.675458	287.892535	504.1201752	420.3769323	325.0808177	601.9325165	430.4311087	503.0206863	381.9349404	345.0275894	1791.664053	2362.404769	3019.691295	2224.995803	2103.939336	337.9752592	200.8202724	318.3681989	249.9356548	153.0372124	347.8168686	3819.605157	5843.266393	4411.534075	7084.977878	6694.728282	9822.994663	277.2465929	146.2468587	127.440344	13.95351265	2445.608592	3361.964871	2291.170407	2771.297996
2.63_708.0268m/z		708.0267962	2.633383333	249.6117198	247.819092	355.6508337	190.1405406	0	0	0	0	0	0	0	0	16.83430205	151.9178691	0	0	272.1033006	425.4475889	439.682701	631.5525034	486.5272724	0	0	0	0	0	241.9299251	563.0603062	359.5666473	554.9347821	688.9349798	460.1465001	0	0	0	0	0	0	144.0037379	112.8491501	59.39035194	22.87198534	0	0	0	0
1.88_460.0826m/z		460.0825539	1.8814	25.84149513	24.97856491	37.38713903	0	105.6665977	152.9192235	175.7247955	145.6132686	176.7206826	140.4471636	80.71753663	57.82389292	45.79919768	128.2809149	147.9594324	46.68951796	0	0	0	0	0	0	0	0	0	0	0	0	0	0	0	0	0	0.182215698	0	0.027887172	0	0.848976017	14.90824186	11.37446594	6.243301392	0	76.25178071	104.9108444	73.56613399	53.07434619
1.80_256.1229n	256.1228836	301.1211739	1.799183333	2542.450828	1535.003835	1485.894291	2092.505509	14.77333882	23.52475351	14.29466039	2.883521543	3.370131748	0	0	0	1795.59351	1809.136527	1267.88249	1068.290778	863.3364718	1925.113864	1685.18193	1849.756045	1847.224766	0	0	0	12.3214402	0	1726.091996	2214.266687	1733.890572	2042.405509	1615.699869	1713.478882	0	15.50660783	0	0	19.16298077	0	1466.767758	698.9932728	248.1304036	251.7072645	10.6608277	16.13925116	5.984374024	1.051010132
0.53_737.3734m/z		737.3734207	0.531316667	24.44618384	76.78991359	127.8711762	340.6787528	11.65652263	19.4248669	16.962957	8.146485258	25.53097567	21.86771793	41.09507175	10.91572516	44.63457695	47.61669416	60.23588226	103.8233832	22.18356205	24.56774954	31.11308916	64.97797771	90.31929907	0	0	0	0	0	15.81191445	25.28488717	71.48080234	8.308868486	48.28409128	43.59800337	0	0	0	0	0	0	14.10327148	34.96775174	21.35328654	40.98021083	8.411651611	13.32650757	7.10144043	2.969299316
0.53_730.3845m/z		730.3845135	0.531316667	171.7701053	498.1041926	1501.797653	1774.786666	91.06656394	80.01029075	107.8427827	71.73055157	191.2004947	183.5660847	307.0812547	54.83681595	381.1137911	426.8820631	559.8289948	805.8766173	195.1388789	115.0282587	214.9909707	338.1633312	550.5248829	0	0	0	0	0	43.03530291	175.1447296	396.6037559	15.6875516	228.9357729	207.8508526	0	0	5.320075212	0	0	0	99.09605704	226.8212443	250.7861157	213.4888987	65.71601445	54.89137973	45.1477356	26.14495344
2.37_332.1767n	332.1767259	377.1747973	2.37325	6115.149073	3088.179534	12224.0655	9331.665447	307.7666737	270.206014	493.3579442	294.7385348	194.5495088	230.814265	219.1559464	366.3652695	9154.008914	8655.675649	4541.272813	5811.514904	1668.83109	2139.446294	1177.275018	2014.624501	1325.06742	166.2894964	207.1959797	161.5522513	240.3688389	113.741118	700.9885404	2567.116955	3610.616149	1946.603269	6333.167572	3122.564876	155.8731339	246.0969452	194.3232647	131.812558	171.5176385	111.3081371	3527.896546	1406.261451	2041.304232	1122.505041	222.0924816	185.3759158	206.5413508	107.4287748
3.49_585.1605m/z		585.1605071	3.491616667	749.1420823	438.7323041	565.0716014	156.3507598	2.693704546	5.018100624	0	0	176.6916156	165.4450353	194.3197904	227.5062149	36.95362894	32.92973601	5.452879649	0	1350.08481	1234.767259	1074.23714	865.794993	826.4749319	526.7891787	338.4465788	236.9600751	139.0209964	258.3884851	79.97091227	222.7802121	173.8575654	155.4200777	122.4368369	172.8144223	0	0	0	0	0	0	432.1882808	199.7851225	94.36165503	18.80741622	1.943847656	3.442687988	0	0
0.56_145.9619n	145.9618627	326.8941429	0.560166667	2721.818071	2697.016318	2529.890457	2126.152994	1294.459898	1359.269183	1649.166401	1226.885217	1706.440781	1565.337636	1779.689776	1589.706583	3074.933415	2739.259383	2848.992805	3077.578573	3497.903394	3497.849946	4231.598067	3831.582819	3140.012641	1701.609562	1203.179817	1589.276177	1187.629753	1476.60551	4096.751925	4523.876513	4773.348442	3637.698974	3924.227776	3736.423667	1498.564433	1223.149806	1421.309652	930.9929283	981.5252406	831.6302848	1570.246687	1228.13782	422.4679668	255.7547168	934.1161199	932.5320556	690.413644	447.1854205
3.58_514.2746n	514.2745669	559.2731312	3.578633333	11977.33124	10510.45592	15148.22122	26148.83075	1210.967778	1553.26267	2825.617451	1249.541428	374.3150134	510.953626	637.024834	945.237111	56753.43592	33868.04375	34057.26278	30379.22588	1834.493033	3991.712967	13095.6647	23276.72616	10175.53155	96.60362791	437.2270056	200.057705	106.9710393	162.5607536	14526.68473	44869.13419	43950.02519	43561.73914	57939.04682	35319.66872	642.3470372	161.8165255	335.1198773	620.3890263	471.3331804	1154.522595	6909.853713	4786.136565	2529.610799	3145.440061	873.8660221	1065.622063	1182.927836	455.4433465
2.01_621.3103m/z		621.3103076	2.011233333	0	0	0	0	23.76695433	27.72512828	0	13.97883553	84.86567151	170.2093204	133.2541702	94.33880984	0	0	0	0	0	0	2.842557246	0	0	100.7367786	108.9084272	66.48164706	30.45798762	106.0175039	0	0	0	0	0	0	94.59292859	101.7918536	46.34013716	89.83037066	84.27473917	96.27746617	0	0	0	0	17.15085589	19.02093506	0	5.095123291
2.87_317.1886m/z		317.1885551	2.869916667	727.7222582	567.7920934	483.9942865	820.9241065	53.68535207	67.00114747	117.2941046	74.87547925	94.15207989	126.5710544	135.4519706	125.2654202	471.0857389	675.2834809	457.7729416	541.1374933	974.2284598	911.4466198	902.2624442	847.0674475	1024.887544	96.97582058	259.164365	299.7978113	161.9852166	247.7789482	373.0080723	993.3349261	749.1074423	883.9418058	847.0324195	661.4632008	96.68286854	89.21243315	74.88633164	123.4466437	106.5040108	127.8723904	419.8309494	258.5549591	80.82250424	98.74887319	38.74075424	45.966405	49.10447492	27.29124307
0.66_110.9998m/z		110.9998255	0.656333333	68.9395535	36.70694297	20.69306292	105.2708964	4.794094116	0	0	0	5.366395347	0	0	0	72.57021185	59.62140597	52.15534281	19.51105102	32.78327061	33.36567798	58.27822755	69.40002084	31.8203091	0.680911467	0.419779755	0	0.040431958	0	65.85174744	112.1471611	84.6187396	31.95753101	63.83104541	69.14115427	0	0.338623722	0	0.010436073	0.05897621	0	39.77198426	16.71520658	3.455547333	12.6630249	3.459543707	0	0	0
0.94_117.0103m/z		117.0102673	0.93615	2854.697173	2369.9319	3399.413816	4267.50012	479.6575557	296.8884951	326.0902694	304.6132631	344.8775947	390.1755399	389.9602209	460.0976662	2682.463155	2436.652236	1969.602921	2274.299672	684.9977586	790.1018635	1151.492637	1627.118939	1600.295968	142.9084952	117.9683685	194.3933951	173.7134636	124.4915524	603.2049177	1781.553891	1037.844661	1099.457469	2528.006847	1102.671103	97.97411003	68.47309579	94.88963524	140.3257243	107.6649807	282.7106334	1646.906098	1079.193692	567.6702086	513.3371342	346.133438	203.6815386	136.5157398	111.0279986
2.88_461.2323m/z		461.2323115	2.88435	10174.93088	5862.934282	10273.7289	8296.45903	800.5740478	941.5379666	974.4900371	954.062148	1472.872089	1514.501903	1740.007928	2172.255787	1574.12064	1624.91954	1505.424458	844.9134995	6089.264692	3993.071984	5826.338623	4756.288604	6481.120211	1645.300961	2042.718946	1869.278755	1272.174373	1343.498306	723.5393948	1320.404998	1173.709583	1396.452542	1458.465528	1183.526231	808.510425	923.8634707	777.932126	1126.654158	957.4532822	1372.02241	5870.029183	2669.798947	1715.616321	997.9801716	577.7151725	645.9458848	407.9644221	347.7445787
2.76_534.1333n	534.1332787	533.1260023	2.763666667	2562.318488	2803.541966	2923.15416	2300.51675	334.7297839	583.639866	426.3529334	321.1199931	548.1775136	521.7237945	591.7882615	663.6317125	1415.374503	3388.470366	1324.970485	928.3209062	2762.171752	3950.327346	3144.882791	4493.826599	3826.637052	762.1920308	515.7827188	621.6877892	1119.457621	709.7603533	2264.162342	4561.080586	4637.506914	3811.988525	5159.127056	3913.62714	338.141473	543.0662952	443.4350755	282.0105704	317.0454443	297.8547178	1478.229629	1276.646305	488.139315	276.7289144	241.5497672	400.4084626	178.490104	117.0445101
2.67_893.3150m/z		893.3150273	2.67185	10.35515654	0	0	0	3189.224985	713.4548007	716.7989272	1920.049494	1526.968024	2397.85004	1710.093617	1762.988925	0	0	0	0	22.12751316	3.880833557	0	0	0	689.8764151	1096.897252	1371.983989	3249.084407	861.0229168	15.14418517	6.049487437	0	0	0	0	1055.683076	1066.118331	1420.390637	686.0978067	921.7762809	679.8051478	5.974003343	0	0	0	2301.428166	489.4685173	300.0835811	699.8357535
2.61_636.0411m/z		636.0410898	2.609333333	160.4405287	117.3869686	186.9603572	78.40615143	0	0	0	0	0	0	0	0	39.66738226	137.4544153	7.367277983	0	72.76061307	243.667882	105.9407337	264.5920392	192.8924348	0	0	0	0	0	83.26298105	516.8217694	306.6725747	364.3090742	429.5446589	252.4001914	0	0	0	0	0	0	92.55990007	53.45439505	31.2206253	9.431467591	0	0	0	0
3.53_429.2419m/z		429.2419005	3.525266667	0	0	0	0	6.77181506	3.951003595	19.54676449	6.720988488	38.75810607	126.511041	25.85479117	22.39006343	0	0	0	0	0	4.505264523	0	0	0	12.01495832	163.5518277	26.73631154	68.72601966	46.41948179	0	0	0	0	0	0	48.56568101	39.9994047	32.53741466	91.78246922	30.12267223	43.06136028	0	0	0	0	4.886718869	2.710601807	8.183135973	2.44972229
2.71_835.2125m/z		835.2124807	2.710766667	358.1676078	279.6164615	465.5661769	480.777389	0	0.794398851	0	0	0	0	0	0	270.3718356	1132.253691	122.8361037	245.45055	226.8915373	553.6729069	113.1757322	431.3681015	602.8585294	15.58485025	4.623698288	0	0	0.939562286	164.0202466	1170.669136	1825.885958	1031.729257	1522.775127	965.64534	10.13418835	0.481073973	1.603787991	6.174690881	0.051455838	5.31915331	206.6308199	127.3286888	77.74518286	57.83266083	0	0.545000507	0	0
2.54_477.0987m/z		477.0987043	2.542016667	51203.99234	24770.03404	61383.1348	33524.29675	372.9711981	831.4737993	407.6489445	279.5575389	955.1622228	360.3504548	808.5101	1788.238203	8755.901015	21726.68586	5417.587446	11608.8254	12537.5759	28242.1553	26885.45245	33086.28775	34602.58042	839.8515053	425.099366	686.0745226	1949.186021	1733.643671	8800.786025	39832.79904	30436.01723	27628.63947	34169.4839	20291.12345	868.5750092	389.836807	893.1556397	1503.26239	543.1275812	1126.068434	29540.14458	11279.50743	10250.40752	4032.634079	269.1457719	570.435923	170.659791	101.895478
1.97_767.2653m/z		767.265298	1.96795	27.70497678	178.5883494	89.84788549	225.1722453	38.43066115	264.0841517	105.5643329	334.3540974	40.78715646	114.286469	176.0869332	71.77590096	115.3648054	68.62912671	233.4726813	192.8487772	0	0	0	0	0	7.566472578	4.031062716	0.048367147	0.259088246	2.9615982	0	0	0	0	0	0	20.67192805	27.79826929	15.8843042	6.394377606	8.636520309	36.44294632	15.98330486	81.32361105	15.00375378	27.08594537	27.73257027	181.1759877	44.1938762	121.8681875
2.89_827.3591m/z		827.3590743	2.88915	0	0	0	0	1061.668096	336.3006084	431.4847127	573.9522666	310.7051904	240.5163203	70.03989284	342.3139875	0	0	0	0	6.189215968	0	0	0	0	78.19886248	300.7841601	558.253423	720.6553289	306.6506562	51.94737944	0	0	0	0	0	544.5401329	1034.247823	711.3466279	487.4966171	613.6708062	705.5775863	0	0	0	0	766.1274671	230.7203764	180.6384927	209.198939
1.99_481.1488m/z		481.1487709	1.992	1699.20676	1661.234939	1938.141213	983.5199543	6286.295558	3617.316713	7009.043949	4716.39141	3079.715324	2844.836306	2200.178187	3353.74395	4080.4484	3841.577943	4762.702294	4836.709355	644.6902804	586.1719314	338.5943733	225.6494563	262.8295657	374.2734071	487.2205491	502.0014518	533.3568157	434.8153751	892.4004996	556.2390712	445.4569672	548.786924	279.8641745	757.5254657	715.4802703	718.3562309	824.0045882	738.1685002	653.7240419	984.0892491	980.2910096	756.4750137	323.6513959	118.3075104	4536.355297	2481.674587	2934.294303	1719.069923
2.90_199.0881m/z		199.0881276	2.898766667	939.3130834	1187.895963	652.7212632	1235.526508	293.7404026	375.8010681	220.5730793	319.7410648	860.367646	843.6953334	812.2642388	892.8387462	431.0072526	329.7983354	320.1615705	325.8125883	845.4262996	1051.441665	1070.975815	783.1598898	1052.392215	433.1566603	444.5690049	438.4940104	565.3647038	453.8492826	293.7401228	321.8505116	262.5263527	295.1220653	243.4208285	280.2345252	234.3595479	139.5165417	135.3300545	219.0212171	161.2842596	252.8347261	541.9000164	540.931083	108.9983261	148.6213519	211.9707575	257.8198246	92.34159959	116.5419067
0.53_681.3822m/z		681.3822059	0.531316667	56.80462304	204.2309119	368.0202052	831.124251	47.51295692	44.99237927	36.72024617	45.6374304	68.2960195	57.75148864	124.6411893	23.58902785	145.2764366	131.9592817	170.1142231	199.4256805	61.01940335	37.81271742	67.71160416	183.6973273	221.0881695	0	0	0	0	0	7.597517539	59.3802191	173.5369952	12.78500377	145.9402182	86.10354963	0	0	0	0	0	0	32.77120984	93.00044098	61.45592093	99.97584749	34.28659245	30.86720161	15.3727113	16.63431364
3.04_503.2443m/z		503.2442733	3.038683333	6921.488007	4564.351845	7742.103651	3895.266359	940.0386773	952.4575775	1135.501123	1000.341196	4365.993987	3878.320543	5500.690042	6641.248439	858.8213439	1053.782464	1001.416609	294.8022012	7381.402391	6268.426767	4359.909044	5487.785785	5956.072536	5985.883648	5658.088234	4825.445429	3812.157039	4615.574736	1224.339894	1469.584687	1214.955168	1442.583635	1345.381989	1420.220997	877.4366498	837.6644849	735.3808615	973.3524468	834.2653348	1252.153189	3993.082318	2078.464667	1292.858661	468.5611748	678.3564969	653.4373275	475.3707494	364.6127546
1.97_335.1607m/z		335.1606901	1.96795	0.367480134	0.528773921	0	0	115.2254366	95.06929378	170.8241364	92.3389051	286.0972234	385.851547	294.4404029	300.4545899	0.176193068	0.364391323	0.52739458	0.473776226	7.50566394	1.680767864	2.189636729	0.566403786	0	58.63842248	213.0748845	233.9928382	126.0290147	178.0491662	15.33437252	0.008406191	0.53889852	1.107183634	0	5.566360768	76.04704372	55.46112425	43.47939209	134.8515484	84.11978846	118.5464194	0.212003318	0.24078729	0	0	83.14968886	65.22266894	71.51450237	33.65645908
2.54_711.2886m/z		711.2886474	2.5372	0	0	0	0	868.3146502	866.6509495	498.935061	689.9319675	559.1522075	582.5855948	467.5530045	595.8176274	0	0	0	0	0	21.81632058	0	0	0	1213.567783	754.0485992	727.919605	484.629954	680.7975897	56.76845004	6.974556144	0	8.572812305	0	0	1219.574222	1141.92536	934.1903974	973.1028848	997.8597907	1504.557314	0	0	0	0	626.598563	594.5693475	208.8761774	251.4721938
0.53_680.8835m/z		680.8834564	0.531316667	90.33327683	253.6423588	496.2317108	1097.864613	65.24572475	76.43967611	77.11089091	53.233517	106.1280906	121.4683887	231.3200692	68.11443476	207.5700125	208.6271952	196.6598092	236.7533054	92.77825897	55.69042663	124.4383437	227.7322711	338.7947684	0	0	0	0	6.976734321	15.43013276	92.4750096	203.1143047	33.930269	233.6503326	118.9519111	0	0	0	0	0	0	52.11425781	115.5008857	82.86603926	132.0620172	47.08302153	52.44174529	32.282013	19.40299904
2.16_433.2005m/z		433.2005033	2.15595	650.9916123	480.2283603	343.2139764	255.6584531	5239.097153	7616.143184	4371.635544	6906.405491	4443.773309	5720.312299	5910.891262	3959.873896	416.2561232	452.9300901	385.9639328	301.5218129	648.3739648	639.1010138	1416.671863	526.564879	500.9888678	7543.437519	2155.783515	2018.385369	1712.226097	2123.851711	587.2709745	575.3508806	483.9324086	732.580935	399.734063	568.7098339	7924.009742	4047.793159	5951.405733	6396.15959	3846.934941	7054.827187	375.5641985	218.6811431	57.31351348	30.75312805	3780.669538	5225.085469	1830.159058	2517.304635
2.22_682.2345m/z		682.2345114	2.218916667	92.63691458	189.4245893	387.566694	174.5904354	0	0.032366505	0	0	0	0	0	0	60.03473454	222.6112438	51.26868674	80.05433822	207.6929061	474.7380997	101.1035495	114.0734449	221.1450043	4.835536331	0	0	4.710986212	0	66.2605194	819.0279515	388.902382	194.0053427	462.5462493	233.8286125	0	0	0.135976143	11.98521131	0	0	53.44325168	86.25809957	64.72000113	21.00146484	0	0.02220517	0	0
2.40_463.0830m/z		463.0829876	2.3973	69762.80573	36509.0489	95064.34807	55856.22268	748.3635756	1762.425976	722.3114705	616.0197867	1068.086083	495.0922926	1175.309698	2466.912583	17667.86189	65047.47777	14417.4594	35538.20082	15978.24172	41447.44566	29090.70886	43340.54789	51236.10079	609.479577	399.5297754	692.5222255	2765.438402	1707.881166	18088.11637	103321.8585	68823.02204	71359.29456	85889.32706	47934.23152	1481.711113	886.5013181	1634.0916	2402.987163	1088.764141	2094.561986	40246.9275	16625.09174	15874.85408	6718.939067	540.0387302	1209.119384	302.3913743	224.5320618
2.35_908.1770m/z		908.1769675	2.34875	0	0	0	0	268.132339	59.52109117	78.01984141	159.0688898	29.89483989	26.90605312	26.96118987	0	0	0	0	0	0	0	0	0	0	124.7556373	66.28066577	22.97820651	90.43286871	44.54247875	0	0	0	0	0	0	443.7410742	168.2779435	310.1449457	97.27560669	44.10661153	131.6516965	0	0	0	0	193.491309	40.83468247	32.66253969	57.97876396
1.76_291.9809m/z		291.9809099	1.755916667	59.27839079	53.00974057	86.01439095	134.3388101	2.312967576	33.27530511	15.70338396	8.58147985	62.71188787	22.74777832	20.42886204	8.840038148	45.16566479	49.11390097	77.33380282	12.21640412	0	0	0	0	0	0	0	0	0	4.394399505	0	0	0	0	0	0	0	0	0	0	0	0	34.19835357	24.13899641	14.36359616	16.15960113	1.6690979	22.82865606	6.574127717	3.127849796
1.80_557.1133m/z		557.1133278	1.799183333	2.574451839	5.941882342	0	0	161.7447489	237.1366975	168.3933148	158.3693007	268.4622457	197.6244441	195.5587631	191.6631336	0	0	8.007763324	0	0	0	0	0	0	117.7368997	87.97017565	133.1652725	131.3335568	201.1427057	12.60067954	0	0	0	0	0	116.5242712	86.30012966	120.7069087	139.7980755	106.1192556	195.1630114	1.485229492	2.705749452	0	0	116.7192413	162.6885791	70.49685347	57.72377182
2.91_683.1617m/z		683.1616962	2.908383333	348.7621567	66.71546082	123.8059281	97.99939495	0	0	0	0	0	0	0	0	0	54.18599213	0	0	73.41567477	343.3811462	291.0596418	256.2574869	298.288763	0	0	0	0	0	34.33742262	307.9379503	376.3373018	315.9281814	323.6100848	218.1842594	0	0	0	0	0	0	201.204712	30.38015753	20.67442825	11.78833676	0	0	0	0
1.97_711.1427m/z		711.1427472	1.96795	818.6877457	645.0499457	244.4110855	337.7531764	0	0	0	0	0	0	0	0	59.31579269	351.0207045	24.84591747	0	238.1968318	556.9671813	88.47105642	680.1569262	662.8628656	0.000133963	0	0	0	0	113.9238482	496.136175	307.2838158	575.5514065	676.1964531	425.8172601	0	0	0	0	0	0	472.3099365	293.7357956	40.81435782	40.62829356	0	0	0	0
3.63_487.2490m/z		487.2489738	3.631516667	5763.514824	3427.923738	6043.27076	2843.518439	927.1188336	457.756566	729.0177727	383.4595602	387.8063234	340.9240321	508.0571991	578.149046	1832.159011	1081.527157	1604.946481	1264.298552	4130.210991	4633.317609	3147.783432	4322.999474	4129.774002	618.0108387	687.0257625	656.8096833	448.38329	482.5740921	1172.051603	1062.137839	966.8270307	912.8809478	1043.957928	1371.797771	417.7466294	579.3324467	253.505215	472.7041871	435.8170967	669.8686008	3325.034893	1560.970454	1009.169509	342.0465297	669.0331998	314.0457216	305.1989276	139.7665587
2.63_1085.4560m/z		1085.456018	2.633383333	0	0	0	0	93.71307928	187.9739559	29.22113256	19.13550794	173.0327248	77.16292675	605.9517057	205.8450087	0	0	0	0	0	0	0	0	0	592.7719547	333.4038814	147.4392404	33.97018945	174.4954738	0	0	0	0	0	0	310.586345	312.3698476	5.986869798	209.5557054	422.7166692	481.3434555	0	0	0	0	67.62580914	128.9602837	12.23325227	6.974670529
0.93_272.9926m/z		272.9925928	0.926533333	201.4128679	196.4393528	245.0916675	268.967598	12.09874935	1.850616437	0	0	1.894738903	2.85563538	4.082941663	0	196.4064288	174.0140772	144.3582035	107.1951229	352.6860005	363.706392	523.320687	700.2845194	891.7338094	33.06890346	0	2.199415295	19.17429499	9.135494705	267.8118419	924.6938326	496.2668245	591.9075575	1360.664807	514.9634328	0	0	0	0	0	0	116.1972918	89.45240594	40.92800864	32.35408367	8.730773985	1.269622803	0	0
2.48_465.0987m/z		465.0987134	2.48385	0	0	0	0	96.34446369	167.5740482	113.1616816	470.1074375	18.74448366	9.742470236	5.917984642	0	0	1.207175686	0	0	0	0	0	0	0	40.60703386	55.56923952	16.35676564	39.25566105	39.84572537	29.01458164	40.32893217	16.22235304	4.440264395	3.974670107	11.72650748	251.5597407	122.444231	385.8485619	242.7941858	109.1357957	260.0808805	0	0	0	0	69.52468496	114.9648455	47.37446078	171.3487042
1.84_455.0098m/z		455.0098325	1.837666667	479.5768745	486.6287882	776.0863403	185.0170239	0	0	0	0	0	0	0	0	566.0779431	572.2829803	344.1389878	422.0786577	325.4114414	451.3049017	156.9194472	516.3898288	242.5668414	0	23.67998189	14.76885841	6.837049439	0	345.0504637	703.9333265	588.4305942	764.7695431	510.2764312	632.9702414	6.691884681	3.475969968	0	0	8.717583786	8.24560801	276.673157	221.5957	129.5991364	22.25567807	0	0	0	0
0.54_673.3937m/z		673.3937106	0.536116667	93.88296032	321.7325957	811.2861099	958.7721041	54.05961753	49.12164194	81.48947385	36.67965567	108.8090425	108.16748	199.5014827	11.33193697	242.8156395	245.4544872	348.4582209	430.5590274	69.29079312	57.90310403	70.5708105	160.3867771	323.2152534	0	0	0	0	0	7.136305931	80.62764396	144.7726667	14.06749855	122.0242943	119.8463264	0	0	0	0	0	0	54.16210914	146.5070738	135.4771676	115.3305941	39.01083398	33.70009877	34.11508054	13.36930873
2.40_271.0163m/z		271.0162558	2.3973	249.5511369	87.52089497	188.9125953	76.6986649	0	0	0	0	0	0	0	0	25.23047814	166.9556284	0	32.59202073	63.36082237	253.2871619	127.9559902	238.003804	281.730168	0	0	0	0	0	67.91254227	714.1583555	400.4665954	413.8047988	487.4044889	255.8554145	0	0	0	0	0	0	143.9687869	39.85430878	31.54663074	9.226074219	0	0	0	0
2.73_663.2732m/z		663.2731822	2.730016667	1074.459819	573.832037	1297.287246	227.3334515	2194.261608	1382.704885	604.9157698	1756.86246	2443.104639	2037.271936	1665.123644	2424.51405	65.31788171	31.86198741	16.14297224	10.75121073	1100.524599	993.0262445	455.5367229	672.6142211	483.8599059	2550.439085	3003.20111	2275.449245	1411.793486	1987.322246	118.1616693	38.25700784	24.59019418	46.77369353	17.74495618	38.30720661	2865.128251	1586.171679	1259.285531	2662.032142	1232.533334	3009.232885	619.86765	261.3053626	216.6347968	27.34591663	1583.436569	948.6102121	253.2443668	640.3559741
2.30_820.4240n	820.4240202	855.3934215	2.300666667	0	0	0	0	291.1503958	428.0786784	178.077274	615.6882528	103.0310594	198.0409196	124.8442961	51.36067105	0	0	0	0	0	0	3.967348731	0	0	97.24312521	14.4473879	6.507106562	0	51.08774758	0	0	0	0	0	0	366.3929013	312.9792393	267.8321995	177.3927042	141.5941851	264.9882254	0	0	0	0	210.1017409	293.6850881	74.55098502	224.4112215
2.43_353.1740m/z		353.1739559	2.43095	0	0	0	0	168.6519762	145.8931949	241.5141235	189.2212062	163.7849502	187.7267261	117.6667337	143.0808287	0	0	0	0	14.29683568	0	0	0	0	81.26867741	134.2918107	108.4139645	177.7475045	182.2145213	20.63430851	0	0	0	0	0	103.070339	122.1674898	143.5288924	149.2640548	141.1244433	201.1775249	0	0	0	0	121.7036772	100.0906094	101.1084425	68.96893329
2.33_451.2110m/z		451.2109913	2.329516667	0	45.23506651	13.19670319	34.3247527	529.0639393	791.043427	523.8219095	746.2301166	641.9651895	413.8777562	582.2820653	471.5563388	0	0	0	0	4.940435975	0	38.07205677	8.050586316	0	872.5445309	452.1062975	558.4180198	287.4869283	342.259809	0.051304544	0	0	0	0	0	915.3060298	411.0220705	478.8600433	1033.743196	542.7605922	1309.522428	0	20.59865029	2.2037256	4.12892084	381.7863767	542.6985045	219.2949075	271.9922156
0.56_328.8924m/z		328.8924252	0.560166667	375.5411703	354.2618075	320.7538656	260.4530076	170.4013148	184.1866297	198.7316014	163.5408993	217.4092152	187.319244	229.8420201	174.4208905	409.3457639	358.4276974	355.5548691	377.8865417	528.8837019	538.155929	593.6338161	550.1226236	473.8710827	220.6108745	146.0603306	225.089097	161.4013235	187.9860073	596.8279251	705.4588433	756.1764826	534.9453706	578.2355121	536.6507467	199.4267187	166.689688	192.2838776	107.7769143	121.3627725	102.2095239	216.6538185	161.3198708	53.56288574	31.3298645	122.9660458	126.3619734	83.1977956	59.6087595
2.58_509.1818m/z		509.1818294	2.575666667	2534.559018	1925.783891	2119.043016	1556.393245	3503.796661	2136.465952	4150.198615	3149.57442	2684.8773	2677.171972	1534.313514	2741.149051	2505.782825	2522.52277	2421.215516	1840.951205	615.3735743	849.6523034	598.471594	430.4147163	621.387643	375.0314781	595.6255371	496.4411494	762.9177889	475.3573444	727.3355714	541.9252166	502.1575332	609.6150566	385.9158619	614.3076621	479.588924	661.1086246	763.2660887	657.5174282	563.999114	694.4346685	1462.214886	876.9424245	353.8602994	187.2183774	2528.431315	1465.731005	1737.455813	1147.983318
2.67_817.4111m/z		817.4110637	2.67185	0	3.660749681	0	0	6114.751028	2305.060531	4687.486973	3259.964759	580.8429274	534.346934	189.8373983	700.8714433	116.6405223	11.81130177	276.0465942	745.9278514	0	2.769005224	0	0	0	124.275749	515.986422	580.6381723	1050.302825	410.3601419	56.35434243	0	0	0	0	0	2307.869432	4005.559377	3017.163762	2916.505503	2971.714721	3957.957734	0	1.666992188	0	0	4412.564277	1581.395989	1962.388368	1188.219315
2.78_639.1349m/z		639.1349386	2.7781	1261.635786	688.482514	4414.05893	1291.127096	0	8.4726497	0	0	0	0	0	0	514.4543311	2065.970307	160.5272449	651.7602994	462.2242961	2053.430359	783.8882565	1005.814131	1742.21556	9.674959065	6.202635975	0	0	0	439.0887049	3317.321151	4396.725978	3358.277569	3283.780842	2212.90955	5.656211693	3.445288154	19.9792158	19.25061207	0	1.131265222	727.8515172	313.513644	737.1064216	155.3095407	0	5.812695188	0	0
1.72_379.1526m/z		379.1525984	1.71745	0	1.564724576	0	0	58.40086258	96.62020181	135.3912127	116.4291053	40.29687843	65.85901639	34.26708756	7.872899411	0	0	0	0	0	0	0	0	0	6.816100904	3.362108858	27.07798241	0	13.76201783	0	0	0	0	0	0	37.51767627	45.98636955	47.29070299	66.95625474	85.46585834	127.8517796	0	0.712527179	0	0	42.14358995	66.28667559	56.68072095	42.43705744
3.04_601.1555m/z		601.1555078	3.038683333	584.8637244	345.7759358	291.4389634	35.96759384	88.0010251	111.1409425	101.6519226	136.3606453	626.5250545	480.1688386	453.3266696	497.3005036	2.1559649	3.62021256	0	0	1212.523438	1003.395819	403.8111441	626.8706017	625.6168398	1256.746512	1347.10196	1188.203567	785.9105885	858.0037929	99.94661168	55.41912292	63.19107812	41.16046773	18.73315979	20.59720884	185.6085555	279.3898195	126.2419775	147.6983707	176.95808	238.3086264	337.414295	157.4556673	48.66757214	4.326538026	63.50384144	76.2486878	42.55596906	49.70187242
2.14_255.0799m/z		255.0799235	2.136716667	63.02291766	101.1259804	71.91122007	31.21954448	0	0	0	0	0	0	0	0	62.72143371	86.91418164	63.02284232	13.01863075	63.27932885	77.26416052	115.8210399	84.06906853	100.8291727	0	2.438106871	13.04131912	0	0	82.49265729	87.30157691	95.37626189	78.53371727	89.33389359	89.6070172	0	5.457873579	0	0	0	0	36.35861218	46.04964394	12.00849897	3.755395675	0	0	0	0
2.01_299.0922n	299.0921717	344.0912512	2.011233333	10108.14192	5065.004441	16152.45909	2262.078845	20.53884971	17.32897752	7.542975749	3.577745294	2.92890377	4.567059446	0	114.4684931	6094.93431	10384.14572	1871.96015	2174.43518	907.2848812	3013.812802	144.2479742	3565.080954	3348.855084	0	0	0	0	0	322.2635299	3807.665602	3540.732906	5988.762816	5961.787161	4152.099908	0	0	3.24216252	6.221882349	4.772231386	0	5831.497897	2306.446375	2697.3091	272.105223	14.82137116	11.88861428	3.157821655	1.304046631
2.10_725.1570m/z		725.1570391	2.09825	255.1533162	282.3892262	74.39105076	108.6326787	0	0	0	0	0	0	0	0	6.555575456	72.11589389	0	0	166.0502895	243.190443	49.87766241	226.1954439	250.9750276	0	0	0	0	0	38.37913772	102.4498408	95.98214307	91.33221823	113.6714946	102.8511432	0	0	0	0	0	0	147.2007456	128.5913201	12.42260742	13.06741333	0	0	0	0
2.45_527.2306m/z		527.2305754	2.4502	11267.97128	21283.23499	13452.5876	18370.62916	2954.756572	3659.806774	4427.50097	3153.094636	3126.750281	4709.985903	5129.696416	7058.966464	16623.76138	36042.74498	18688.47193	15325.44908	11305.08607	7193.81124	12189.2895	12984.04307	7915.900154	2651.279427	2039.82092	1440.330552	1919.157327	1749.783085	7391.384103	8609.2986	18646.16558	8540.698801	14212.87063	13327.86145	1332.96696	1866.35065	2363.786817	1814.31897	1636.006976	1512.484393	6500.616173	9691.726983	2246.455896	2209.801022	2132.229626	2510.825064	1853.546784	1149.266395
3.52_599.2684m/z		599.2684495	3.51565	172.3642322	130.1731477	196.3026659	55.99443976	0	0	0	0	0	0	0	0	68.11535649	79.6577562	30.99398008	0	26.78229162	125.9866087	83.78713711	206.7557974	119.2894723	0	0	0	0	0	76.82152672	188.4055701	138.8016211	164.0582218	173.8126091	124.7308124	0	0	0	0	0	0	99.43881535	59.27682557	32.78070318	6.735565186	0	0	0	0
1.74_473.1771m/z		473.1770951	1.741483333	2092.432841	5371.203599	4936.545111	3327.323043	2005.957696	6512.25128	5540.50279	6061.328363	6528.269375	9652.180176	6625.185702	5547.5449	3665.151097	1868.752574	5536.72679	4922.654988	707.6174671	815.1460626	1219.879275	754.4987997	654.7494462	929.8175387	681.3993779	1012.999648	542.9523335	523.2675229	839.5417146	544.3560158	497.6018206	796.425512	450.6596319	500.3617741	455.3655487	436.3052052	386.0646571	315.7143606	389.0788112	460.0388064	1207.147447	2445.880002	824.3567111	400.2433339	1447.551541	4467.756017	2319.498335	2209.283831
3.57_576.2636m/z		576.263645	3.573816667	71.30937126	47.90453342	54.8890398	109.5594846	0	0	0	0	0	0	0	0	462.0015358	268.2373224	270.5316465	115.1784996	0	0	0	0	0	0	0	0	0	0	0	53.66691348	43.70185751	31.44093127	54.37526328	26.72739508	0	0	0	0	0	0	41.13915811	21.81424296	9.16595459	13.17889871	0	0	0	0
3.96_469.2389m/z		469.2388829	3.959416667	934.7596148	668.6197267	1671.478471	2915.406948	17.71145616	2.247291487	24.76545714	4.004544494	0	0	0	9.934040494	8376.767494	5710.8795	6040.661947	2913.203921	268.9566462	660.3713078	1381.799611	2095.589591	1203.127523	0	21.46598009	4.156969207	0	0	1819.345711	5737.667647	5576.522626	4130.225742	7666.166568	6805.478427	5.832489763	0	0	0	8.254139864	12.52673211	539.2730704	304.4687449	279.1212202	350.6939908	12.78105002	1.541763306	10.36791042	1.459609985
2.73_403.0264m/z		403.0263604	2.7252	0	0	0	0	134.7772425	242.7146975	332.5921902	276.477276	162.7757899	236.7554878	116.0252367	170.6091406	0	0	0	0	28.85882604	0	0	0	0	162.3396359	293.3913753	300.3615448	318.1296937	320.9267051	25.44319505	0	0	0	0	0	351.5009781	367.6402912	257.5081965	390.2563813	340.6547958	541.3352152	0	0	0	0	97.25878339	166.5153882	139.23773	100.7727579
2.72_1183.5272m/z		1183.527242	2.715583333	0	0	0	0	39.03998214	35.35187752	0	19.25992617	104.0869875	27.0483964	209.7565147	78.02302085	0	0	0	0	0	0	0	0	0	507.2141055	446.9047783	123.1185711	22.91541478	273.055814	0	0	0	0	0	0	219.1438353	206.7900431	64.5307961	177.1822549	163.7378224	233.4235082	0	0	0	0	28.17227223	24.25329686	0	7.020019531
3.71_715.2798m/z		715.2797833	3.713733333	661.3608133	256.8922846	1545.290336	175.3991102	0	0	0	0	50.67836453	9.316830479	23.69948923	80.59946755	0	0	0	0	721.9724795	840.5141729	207.7522467	557.8920611	166.9823303	31.72275443	103.0446393	53.50010924	8.804566733	0	0	0	0	0	0	0	0	0	0	0	0	0	381.5463043	116.9808014	258.0489857	21.09874025	0	0	0	0
1.98_233.0944m/z		233.0943867	1.982383333	1.346297217	4.9674813	0	0	256.7389497	231.0940285	315.1973447	281.8338511	224.6671404	253.8386722	276.0691257	121.6022176	6.505713177	2.792041386	5.567714668	0	2.131777445	3.463454866	0	0.18282674	0.963136537	280.692367	203.5649963	164.329841	124.3482073	151.5244124	15.72915476	4.135279341	1.209446115	1.102211959	0	0.359117938	362.554834	202.7730778	248.3500417	394.7888449	278.1731651	533.5604658	0.776693625	2.262037353	0	0	185.2695413	158.5429818	131.955482	102.7251673
0.69_907.1705m/z		907.170457	0.68565	1678.021053	295.7113918	123.3169423	368.8791763	48.12541749	45.95462783	16.84545725	3.448371539	185.6607467	224.01276	28.22426988	126.3520127	218.5082824	525.6192777	126.8491782	312.9897166	2.345979322	8.066426481	0	0	0	0	0.71902511	0	0	0	0	4.618957984	0	0.240676948	0	0	0	0.014835379	0	0	0	0	968.068743	134.6578223	20.59277221	44.37243676	34.72856001	31.52735608	7.052249863	1.256891399
1.81_513.2117m/z		513.2117234	1.813616667	0	0	0	0	98.92938103	79.67536363	145.1964287	135.2709397	74.88017291	171.130449	47.76642666	74.15578697	0	0	0	0	0	0	10.1795954	0	0	3.207762699	57.31236321	5.644833739	42.20808362	60.67755453	0	0	0	0	0	0	31.79119625	118.0783944	48.05770628	123.3519786	102.4317303	151.9029945	0	0	0	0	71.39002892	54.66160164	60.78561594	49.30468738
1.77_270.0568m/z		270.0567989	1.770333333	45.56016018	58.04715026	99.84457047	139.4190015	37.28963009	44.41437585	32.36889329	23.36757964	41.7139687	62.11630729	19.2066626	0	60.05251946	64.87993695	104.3111332	85.85420168	0	0	0	0	0	0	0	0	0	0	0	0	0	0	0	0	0	0	0	0	0	0	26.28415593	26.43287699	16.67310637	16.77069682	26.90917241	30.47066005	13.55104346	8.517211541
0.53_787.3743m/z		787.3742731	0.531316667	165.3306977	533.62834	1469.410541	1912.031432	86.56410436	74.36878883	117.4753147	64.1753944	169.0661787	178.347267	288.4923222	53.91777795	456.9563372	415.3709014	609.9680379	788.7162083	210.1198309	128.3988486	229.7685524	401.5936975	604.1570469	0	0	6.305165403	0	0	49.13467473	261.6102195	434.0397971	51.94944944	300.0323355	216.2318008	0	0	7.150168278	0	0	0	95.38109219	242.9978424	245.3777721	229.998057	62.46692185	51.02100479	49.18033745	23.39118634
2.35_705.2782m/z		705.27815	2.34875	0	0	0	0	123.5208412	120.2395625	84.68647312	39.10745964	58.5843609	34.71518652	35.00253845	36.82515868	0	0	0	0	0	0	0	0	0	26.77824258	5.807742727	0	0	0	0	0	0	0	0	0	79.84744213	42.29420393	64.27110223	100.0912537	35.16666984	35.95279258	0	0	0	0	89.13586979	82.4908324	35.45348515	14.2542151
2.83_366.1967n	366.1967129	411.1955318	2.826183333	1739.761225	2492.135325	1969.206207	2199.007874	11.69935091	14.39782507	11.59505951	0.263308712	5.83003503	0	0	0	839.1222162	860.7783162	1123.78436	1375.692454	834.2870148	871.067129	925.3934966	1188.422272	1058.406613	8.37379666	2.061055709	5.967753048	0	0	795.8352199	790.983075	1539.317322	1798.962345	1137.497892	1468.23509	0	7.67033493	3.062813746	25.25221383	0	0	1003.687325	1134.841352	328.8389583	264.5184225	8.44255762	9.877685428	4.854202271	0.095972969
2.40_337.1080n	337.1079509	382.1076122	2.4021	8408.153652	7683.442549	8794.271252	6837.817497	1255.105783	918.5686072	1034.028135	1002.418371	2077.554772	3210.796264	2747.772757	2398.315474	5477.910344	6451.549224	7725.210926	7336.514682	6773.459694	12219.1769	8618.650407	11659.55361	7079.720945	1147.408043	1970.126083	2635.216365	3249.522428	2033.025838	9009.183582	6718.605583	6729.773455	7051.054089	7412.976996	9413.523068	1257.358448	1516.835388	891.9430625	661.4753837	1404.987325	2349.891462	4850.756029	3498.802109	1468.560777	822.5203373	905.7171615	630.187664	432.8896906	365.3698606
1.82_344.0119m/z		344.0119053	1.823233333	0	0	0	0	370.5019927	257.9050722	612.1765916	540.14712	319.7330604	313.5566246	89.71530478	257.1709777	0	0	0	0	7.171167021	3.018878204	0	0	0	27.13945586	297.2385248	260.7950406	172.9007552	154.8443133	37.05320564	0	0	0	0	0	184.9377071	482.209017	210.9272766	481.4394421	538.1577773	459.4844091	0	0	0	0	267.3639287	176.9368055	256.2840664	196.8773555
2.13_610.1345m/z		610.134486	2.1271	0	0	0	0	91.08867018	45.91184775	61.42786203	37.14094974	33.64216163	46.71230116	44.08099461	14.58791011	0	0	0	0	0	0	0	0	0	30.58679579	62.92583034	50.91074222	14.16248278	0	0.715752783	0	0	0	0	0	267.7921288	145.9443158	91.79878699	142.6852532	105.7039014	162.6867709	0	0	0	0	65.73196689	31.49800664	25.71640682	13.53744507
1.69_296.1384n	296.1383516	341.137228	1.6886	1380.529347	9255.203324	9319.037356	10573.40168	4299.990305	9391.023816	8692.202216	8823.251875	6082.178631	8358.90667	4848.485166	3595.858031	8304.867092	1792.66802	8838.683104	11119.23333	0.222902455	15.52624793	46.63861465	0	0.138402115	6.019472877	9.011821471	0	0	0	2.108494804	9.125845395	4.615580088	9.366097064	0.000223118	0.028790374	0.222908563	2.045874977	14.93678684	7.168160071	1.926843256	0	796.4425161	4214.533355	1556.191793	1271.87336	3102.985473	6442.74942	3638.938438	3215.972893
2.70_695.2266n	695.226624	730.1960253	2.70115	338.2385277	410.9863463	146.9096078	99.19083332	4478.193461	6344.944002	2483.681081	5669.419902	3932.498209	2934.549686	9616.99457	4990.046258	196.7469405	297.9512217	232.5371744	129.917475	1011.081725	1049.490085	1771.436301	1054.302257	686.5921879	12515.94527	7179.984893	3770.891424	2197.972466	5575.634279	1415.871799	862.5617661	839.1683316	1166.749875	761.2621628	884.1556495	10562.08474	6969.241237	5724.315514	8292.199234	7818.912526	12875.35151	195.1335151	187.1504714	24.53252597	11.93165476	3231.581532	4352.97419	1039.778221	2066.437747
1.67_455.1339m/z		455.13387	1.6689	0	0	0	0	55.53647852	62.04590479	70.93828529	235.3083705	19.2323709	14.3444128	14.01953744	0	0	0	0	0	0	0	0	0	0	9.554813222	28.59484984	45.16765643	8.645435521	11.91630088	3.673255705	0	0	0	0	0	77.35008642	108.458012	73.17422609	202.7319309	122.5231091	186.8854642	0	0	0	0	40.07657549	42.56684095	29.6978886	85.76716972
2.63_519.1107m/z		519.1106917	2.633383333	20560.41973	16850.12651	29756.45679	18529.0123	1233.785587	3072.431798	1266.497317	1195.737531	2990.151448	2976.621968	3273.217112	4802.653907	5134.481823	13638.41984	4620.520716	7241.400282	11180.72825	16104.05958	17720.60135	21381.38014	16977.04265	3063.647629	1799.854064	2564.388391	5577.950635	4473.874058	12272.74813	20303.30995	16862.21791	19053.036	22521.97569	15871.77841	2058.858623	1754.614701	1097.726738	1771.091885	1834.472057	2389.817017	11861.53157	7673.026486	4969.049061	2228.852912	890.3319504	2107.854114	530.2115223	435.8324506
1.72_351.9081m/z		351.9081352	1.72225	0	0	0	0	51.32797905	58.61974405	53.8748714	50.70613851	53.55910356	67.63495574	63.96252719	28.37464535	0	0	0	0	19.11409591	4.58016631	0	0	0	259.0238276	238.5902978	402.2198019	304.7196918	372.3373849	22.52693421	0	0	0	0	0	330.133269	268.8405387	342.4935512	425.60059	356.8772154	626.8573931	0	0	0	0	37.0396122	40.21630968	22.55439249	18.48179892
0.79_319.9398m/z		319.9398337	0.791433333	6086.681503	6784.487854	7530.294577	8510.587853	1290.27662	1390.147266	2269.402905	1664.911884	2680.641664	2157.317903	1399.554878	1703.033284	8081.033833	6125.854377	7186.623464	9374.52653	3781.07424	2319.849054	5836.125275	4717.648649	4137.917486	1143.446663	1380.848626	1547.087431	1692.668842	2400.936215	3203.03794	4189.877894	3928.392962	4203.751501	4256.477033	4237.033932	1033.828349	1389.612938	1152.093137	1277.752151	1061.147011	1059.656806	3511.473293	3089.445943	1257.488533	1023.737705	931.097357	953.7160876	950.0719447	606.8410563
1.80_412.1870n	412.1870426	457.1873915	1.799183333	8075.799445	13134.93176	3528.0474	3778.000043	80952.07103	112869.6874	116726.0692	122874.0156	124878.7621	162403.6591	130166.1707	179093.9324	11668.21337	13137.53101	20958.0814	22192.24714	13467.71889	8621.269893	11638.00483	9147.827234	5894.88262	81595.27202	69073.33731	75967.47444	76742.29303	101050.1735	26781.46287	5854.033337	6469.467997	8570.396378	3065.454828	11608.70771	85498.98152	70652.89175	91220.23776	100001.6639	80682.31008	126029.148	4659.017242	5981.241698	589.1508101	454.4552221	58417.13182	77434.70013	48866.67032	44786.15242
1.72_417.1019m/z		417.1019245	1.71745	5.282493035	6.949888769	0	0	139.1129742	184.6873023	212.0610296	222.0052215	82.28613632	126.8436526	93.52089478	61.416043	0	0	0	0	0	0	0	5.390666948	0	116.3792823	79.54473107	117.3294932	31.92770975	75.5110065	0	5.835570565	0	6.578361343	0	0	210.7955183	216.5890687	158.6083778	197.9748031	259.0140078	269.9147588	3.047528149	3.164764404	0	0	100.3875608	126.7054619	88.77808094	80.91832632
0.69_603.0040m/z		603.0040014	0.68565	602.5886277	548.9592753	402.296818	184.3941738	4.284274153	11.64657903	12.56680295	0	55.32453833	16.37915046	10.34519321	11.29871276	498.3130733	468.9512148	263.685106	247.8950455	181.2961148	48.51534377	153.0588411	200.968454	192.9705425	11.06633797	0	0	0	0	143.6380832	242.1039423	301.2303379	265.2681278	284.2578678	239.7753719	0	0	0	0	3.008401126	0	347.6399861	249.9790762	67.17979361	22.1807555	3.091644287	7.990182086	5.261016846	0
2.06_247.1457m/z		247.1456896	2.059783333	0	0	0	0	55.62749822	30.53397121	96.7925464	73.67021661	39.23415057	71.25719578	26.68503724	15.32851259	0	0	0	0	5.056876337	0	0	0	0	6.764627507	28.50937344	37.65499687	30.77331985	46.8531102	7.240272925	0	0	0	0	0	59.55033796	49.72153183	50.76714048	49.0008757	55.65480896	97.94595539	0	0	0	0	40.14225769	20.94795298	40.52162028	26.85193883
1.78_307.1675m/z		307.1674851	1.77515	13.69345361	6.723494905	0	0	75.49956506	82.89612192	97.14710196	78.51977316	178.6646941	220.8612049	226.7295485	150.9796536	6.838767652	0	0	0	12.66977476	32.87641353	20.35641891	8.805897199	33.94913308	258.4063225	182.0615877	157.3932177	52.8201444	127.6959837	0	0	0	0	0	0	129.6570214	73.30737418	68.46884074	117.996236	69.61464172	126.9560462	7.899903523	3.06167164	0	0	54.48246089	56.87121574	40.67005284	28.6195459
3.01_201.1040m/z		201.1039519	3.014166667	66.27469878	53.12775644	47.77036867	12.34821675	48.34535419	68.12675224	59.36347026	76.14518819	62.28760626	71.46471229	63.59885456	39.89407658	74.26030618	65.28291173	63.36946425	27.24822966	319.3929536	336.3180819	463.1522222	349.2386698	476.6789028	322.5426347	261.5595345	361.6959135	381.9543516	341.7982431	421.5457962	449.9509552	387.0711469	459.6534604	420.1328873	319.2622049	279.0013255	266.4530774	287.1250062	371.7016413	284.7579788	395.9814357	38.23460036	24.19273719	7.97720331	1.485365676	34.88727209	46.73863064	24.85216155	27.75403724
2.05_587.1712m/z		587.1711854	2.050166667	85.91288509	137.5367948	17.90806322	33.38365612	573.0351618	728.7713031	649.3980594	1117.255978	1575.071703	1714.902124	2097.924829	1930.225246	43.62677929	72.7594745	75.72523166	31.65636776	155.7439846	132.3414786	198.7063481	112.8526251	43.69925648	1694.702926	1357.293884	1116.326484	1378.706061	1565.408685	180.7236471	40.140168	62.25909986	50.21724491	45.35313321	74.20947583	514.5374999	439.0381821	675.4472165	538.4001471	497.8227672	778.7114947	49.56408535	62.6300027	2.990478516	4.015716434	413.5171609	499.976465	271.8666111	407.2268355
2.02_731.2989m/z		731.2989192	2.0213	0	0	0	0	6931.407432	6330.800124	7582.590573	18356.18977	4408.390718	4789.893431	6033.363138	3509.762548	0	0	18.85736721	0	30.47970343	4.281873184	24.29743421	0	0	3305.731304	1489.647321	1107.925052	1773.142819	4199.182148	163.6843046	0	0	0	0	0	11053.21792	4426.938127	6984.70531	5317.14472	2725.912979	10982.08474	0	0	0	0	5001.884899	4343.270726	3174.406164	6690.618103
2.58_694.2855n	694.2855335	693.2782571	2.575666667	4689.23189	5815.191806	5433.899855	2262.853407	58998.11056	76494.80635	27038.687	47885.11528	61442.85872	48853.13706	119513.2079	101861.5049	5299.682022	5855.46084	5799.363298	5176.031578	3557.887566	4491.673198	8118.959965	5252.877693	4135.287548	135104.2544	53463.33129	36447.09025	19850.5822	41408.53715	6183.100717	4856.43201	5268.831524	6432.284427	3742.658255	4763.446468	74518.94535	47629.13865	28130.96111	56084.36409	57320.46284	88981.266	2705.26929	2648.058501	907.4102863	272.198395	42574.57972	52479.56761	11319.5845	17453.56869
1.72_145.0776m/z		145.0775731	1.71745	0	0	0	0	27.85828049	37.37791478	45.45515057	42.45281012	21.07207053	25.68388418	15.98468627	0	0	0	0	0	0	0	0	0	0	19.18717092	12.7872266	21.7042977	5.138394221	8.284832243	0	0	0	0	0	0	26.76642151	30.43092992	33.88436273	34.55011363	36.59333475	45.82866904	0	0	0	0	20.10326385	25.64326781	19.02952676	15.47355652
2.59_639.2849m/z		639.2848681	2.594916667	4.092299283	0	0	0	283.9721552	169.0884994	173.0620295	235.2323756	215.8869806	270.3868282	168.0095573	180.9037063	4.707975362	0	0	0	0	3.628176106	2.767565833	2.66663593	4.03166278	265.2996895	249.3703271	194.3576373	318.9877285	292.1579818	24.65238841	0	1.496532177	0	0	0	140.7559505	310.5687401	223.5433521	151.7725958	218.2904569	280.8546494	2.360892324	0	0	0	204.9217347	116.0038408	72.45138292	85.73947043
3.28_739.3071m/z		739.3070822	3.279566667	0	0	0	0	201.420852	98.18967392	124.9111624	182.1119939	0	0	0	0	0	0	0	0	0	0	0	0	0	0	0	0	5.38835062	0	11.09119222	0	0	0	0	0	26.08845349	136.2609467	43.8493859	16.91087042	86.17306725	54.55293052	0	0	0	0	145.3505551	67.36341821	52.29331058	66.37770793
2.70_585.2368m/z		585.2367618	2.70115	18.51919784	4.750047889	0	0	222.4263692	335.7259915	135.0160339	268.6772368	179.8340875	147.1095336	448.2415308	121.0754885	0	0	0	0	34.43405593	67.6235437	88.48823053	28.9041649	41.90935456	1343.645991	549.2426841	260.2145094	80.04595432	266.1557673	35.16481945	23.29713706	12.7022761	28.26160495	10.39512885	11.33140861	759.5181519	519.5502619	349.9581739	507.3615991	490.3411155	722.4557687	10.68392828	2.163024902	0	0	160.5086857	230.3261582	56.52365458	97.92973414
2.46_1031.3320m/z		1031.332042	2.455	263.1274568	453.5868743	225.4089598	269.2286921	0	0	0	0	0	0	0	0	37.70150047	1266.794933	47.95831016	0	179.9937029	237.8403153	174.8688305	467.5254588	223.959518	0	0	0	0	0	195.4774496	704.6672823	1054.058521	513.6677984	1103.287955	678.3791651	0	0	0	0	0	0	151.8011148	206.5494343	37.64118114	32.38549065	0	0	0	0
2.37_205.0194m/z		205.019407	2.36845	57.2249523	78.67179358	44.53214467	0	78.57613053	75.64222184	70.43947835	45.67263991	139.8218903	66.58798134	99.43079019	68.68952731	39.75721852	53.11673388	80.73699521	40.12044231	0	0	0	0	0	0	0	0	0	0	0	0	0	0	0	0	0	0	0	0	0	0	33.01370239	35.82470169	7.436450288	0	56.70259101	51.8946486	29.48906606	16.6471471
3.81_601.2843m/z		601.284257	3.8147	1809.289558	724.9074784	723.6279778	901.3690422	0	0	0	0	0	0	0	0	60.58052725	325.9893447	0	0	1636.756361	1621.821384	1149.785341	1958.363449	2243.637764	0	0	0	0	0	21.60816415	381.8423724	274.9237029	241.5120755	290.6447765	245.3474371	0	0	0	0	0	0	1043.798983	330.1004462	120.8390821	108.4255859	0	0	0	0
1.83_446.1716m/z		446.1715767	1.83285	294.1510156	233.2595016	221.0313178	255.9394262	75.77811253	78.97966298	82.06110803	65.34809935	75.12894818	83.23327921	68.02858382	75.91011307	360.7475834	295.0320755	358.1764137	330.5996578	142.3937349	208.2502241	220.149748	138.7000036	122.2123831	110.0005593	116.4544962	115.6742209	60.84930327	82.28365947	170.4274967	168.9963548	144.6450156	205.1093373	140.4789761	166.7735333	68.29633893	67.98873783	92.78717954	78.1814001	95.08442692	64.38086524	169.698946	106.2191629	36.91015601	30.78692627	54.68346803	54.18431343	34.35439177	23.81862368
0.83_313.1057m/z		313.1057416	0.8299	122.7467111	131.3350772	121.2230236	112.1674845	17.553008	20.63630939	15.54691092	7.233566164	32.62039496	15.88515763	11.51517015	0	87.76268553	86.922498	74.11553032	102.2179177	24.46026488	40.26594159	40.56567933	12.51110414	28.22036849	0	0	0	0	0	26.64723007	11.68913466	24.86434759	22.34479446	31.09592105	6.447317901	0	0	0	0	0	0	70.81392341	59.8059323	20.24310743	13.49261475	12.66670968	14.15762253	6.508621216	2.636550903
1.97_338.1497n	338.1497024	383.1484554	1.96795	250.7411393	1599.038713	1828.350718	2450.004564	1398.161025	4184.47721	3046.571669	8764.571508	4237.082448	5668.426022	5116.892862	2605.257519	714.9179427	426.3740366	1339.9586	949.6930297	31.40999623	36.5990459	6.32378095	6.941357316	10.49428196	59.3254961	41.67549891	18.159364	9.626472857	10.95461455	75.07726802	24.45792926	9.737646301	19.19875218	0	30.76282773	3.337300729	2.456465851	0	0	0	0	144.6553124	728.1527758	305.3174134	294.7107876	1008.949565	2870.777313	1275.428996	3194.58458
2.22_625.1401m/z		625.1401163	2.218916667	560.0703737	285.6885815	208.0520291	286.7401648	0.086507504	0.11215088	2.262985613	0	1.288838236	0	0	0	171.0986764	669.0813011	148.9975715	341.7669083	317.011224	615.1957748	406.1734478	541.4502552	725.475168	0	0	0	54.81504219	7.047959287	357.4623754	770.5399779	821.9863296	1155.608194	917.6453126	849.8250434	28.21417197	30.33199511	13.20500423	78.15921002	25.17876522	83.01806253	323.1107392	130.0937445	34.74273658	34.49194384	0.062426078	0.076941559	0.947385384	0
0.63_115.0542n	115.0541986	327.0858651	0.627483333	228.4866809	280.1804072	384.599003	211.6621967	126.8221259	188.5629795	201.7305606	171.2607519	131.0136538	86.45202748	96.39931336	77.40655462	329.07322	373.9110196	406.5331066	193.5554875	664.4000786	464.1711318	786.6603303	510.1806072	532.9008744	179.0961289	118.8160062	133.4947495	198.4037845	252.5714842	554.8382863	811.2465933	711.8458129	701.6526097	704.5202804	812.3348435	126.0713108	146.1832272	166.9242636	162.3772109	162.3667187	121.5588328	131.8164713	127.5854922	64.22442458	25.46082306	91.51816315	129.3643857	84.4532919	62.42255616
2.41_524.2005m/z		524.2004921	2.406916667	12.37277884	0	0	0	846.3707841	466.8112059	205.3981996	414.6329629	1043.29019	929.1841602	566.2517553	1139.316548	0	0	0	0	45.71005429	0	4.552698062	0	0	1009.575039	1414.161344	945.0953628	510.5495531	1057.965726	14.92038147	0	3.624102045	0	0	0	1026.322842	639.1183827	384.7366379	807.129556	544.6818818	796.5872334	7.137991765	0	0	0	610.7632952	320.2576934	85.98872703	151.1289021
2.54_507.1103m/z		507.1103002	2.5372	821.2954557	734.8780294	1326.594348	551.8530106	0	0.094899951	0.002022586	0	0	0	0	0	13.35446162	107.4257534	0.005139939	0	545.2807188	1592.655484	1012.799666	1318.523981	1172.865142	6.742021629	7.087454636	18.92104255	55.37248879	27.06338407	106.3923997	427.4036255	378.030441	358.3231773	426.658917	312.178451	2.561547175	0.322490959	0.356558481	6.312928024	0	0	473.814353	334.6407268	221.5288079	66.38233977	0	0.06510649	0.000846743	0
2.29_789.3219m/z		789.3218909	2.29105	0	0	0	0	196.6728793	82.92946809	165.4378054	193.8195034	106.4106249	147.3047879	142.6817118	85.83715803	0	0	0	0	0	0	0	0	0	77.86016767	253.0887992	0	73.16611722	24.03388959	0	0	0	0	0	0	110.8137396	270.77065	448.767664	104.9079798	245.8827492	108.6965687	0	0	0	0	141.9242938	56.89409301	69.25954714	70.64495923
2.25_444.1664m/z		444.166435	2.252583333	739.7639205	960.7942277	530.0578019	1415.5729	469.3348912	403.2649729	655.628596	429.8305243	502.3608718	409.7525244	432.8789395	678.051807	575.6015841	790.6179394	755.5421657	715.4301274	221.4971165	252.2573887	175.0290337	169.9633347	109.6942685	85.59970166	115.8736216	118.9158085	155.2080559	72.05985661	202.0655522	189.0816677	183.2771166	190.4419292	185.5084139	249.2827185	191.9260592	159.3944712	176.7242046	186.9444353	179.0837096	187.6184991	426.7779165	437.5159765	88.51467907	170.2791131	338.6843333	276.6615463	274.474988	156.6682369
1.73_536.1134m/z		536.1133894	1.731866667	0	0	0	0	101.6617323	107.0086025	113.2390626	162.8183482	34.30821045	45.33012114	40.54546267	7.788516515	0	0	0	0	0.276481016	0	0	0	0	35.63860617	22.10068822	0	0	9.501248744	0	0	0	0	0	0	149.4480234	154.7002997	100.6152748	162.046259	67.47905322	192.5522343	0	0	0	0	73.36176503	73.41367942	47.40685585	59.34539801
3.25_967.4593m/z		967.4593339	3.245916667	551.5218573	233.6783906	359.4428905	168.0886032	3.545002387	14.80172874	0	0	0	0	0	0	263.1050651	351.0681116	388.4302688	15.84612716	603.1458541	573.1802864	175.3504552	479.29216	386.9206196	0	9.963811737	0	0	0	179.236779	364.834848	325.9675159	344.4472442	324.7335137	430.5774476	0	0	0	0	0	6.912871795	318.1790063	106.4099121	60.02358985	20.21936015	2.558166444	10.15478516	0	0
3.22_441.2410m/z		441.2410021	3.221866667	977.0156695	486.9439314	844.5391586	519.4949344	0	1.309172188	0	0	109.6721053	77.58960336	122.8347916	192.872936	51.11570776	97.66242176	61.46413016	0	1301.378698	1106.824203	803.8908828	844.7859112	888.2845524	373.9748439	373.0062596	180.3369558	142.0503827	122.971629	184.0144082	320.3374694	257.6649037	255.7658819	210.122351	232.6886209	3.002300786	3.068320331	0	0	0	0	563.6510517	221.7392065	141.0301147	62.48999023	0	0.898162812	0	0
2.12_516.0527m/z		516.0526539	2.122283333	267.7602675	187.8766311	26.66493464	356.2546304	0	0	0.054575878	0.684581981	0	0	0	0	65.45502023	103.4196953	73.64075261	18.68107157	349.0629869	284.5870026	247.4486215	251.5172673	406.2185094	0.014760509	10.07163844	0	19.28160114	0	143.8214397	271.2617845	215.3875109	270.9584561	193.749852	271.0186045	0	7.734918827	1.024407747	0.263138815	0.81361959	1.110088737	154.473834	85.55320729	4.452793871	42.85383148	0	0	0.022847865	0.249522186
2.00_492.0190m/z		492.0190067	1.9968	140.6342531	165.3646035	165.3388194	134.1409267	291.4830064	271.6663187	331.0177755	315.6583006	361.5132876	382.5633863	437.2541211	439.206892	272.2159839	222.3242007	318.7390358	435.9238086	2001.677658	1467.075318	439.5205804	836.243577	802.6954404	1927.721074	2065.670652	1823.909965	1938.728161	1590.38614	2074.541006	1356.559593	1065.3885	1178.423167	636.7040894	1712.135888	2285.608078	1667.133268	1919.945185	1894.341294	1403.108008	2526.212674	81.13344254	75.30192614	27.61003137	16.13579776	210.3417614	186.3777637	138.5786107	115.0537866
3.21_298.1213m/z		298.1212713	3.21225	66.37769142	51.75760233	47.77493742	0	94.03103153	66.43971781	63.65506554	337.0703098	33.49695628	31.85655396	56.54218668	96.91303379	91.70974205	48.73938337	73.60515999	138.839941	0	0	0	0	0	0	0	0	0	0	0	0	0	0	0	0	0	0	0	0	0	0	38.29401794	23.56881138	7.977966249	0	67.8552518	45.58123393	26.64881224	122.8582154
2.27_679.2641m/z		679.2641335	2.271816667	12.91193502	0	0	0	241.9840172	144.9026477	42.72395919	159.01157	320.8003459	140.4649708	66.99237877	181.0746203	0	0	0	0	0	0	34.09048407	0	0	639.4837991	370.2876613	214.3168566	79.50655773	199.4296378	0	0	0	0	0	0	822.5749292	387.938597	215.9785732	390.1700485	131.4115728	368.868869	7.449036879	0	0	0	174.621996	99.41104054	17.88612983	57.95787154
2.82_694.2808m/z		694.2808311	2.821366667	2.0786729	0	0	0	249.8249426	161.6610216	74.79101577	104.7789318	192.7073974	136.2727303	67.75364117	116.1550898	0	0	0	0	1.032130973	13.44647914	0	4.84266098	0	287.9528319	318.9762657	231.6990651	119.1844041	208.9377277	17.43748651	0	0	0	0	0	252.1634618	200.1685546	47.17169654	200.9357595	162.5132073	236.5737373	1.199209186	0	0	0	180.2802129	110.9081899	31.31081116	38.19070441
0.62_349.0832m/z		349.083191	0.617866667	1307.078302	1698.741417	2060.540539	3233.750924	473.9940356	421.326092	371.3169105	438.1110838	536.9798945	594.2073161	527.0641201	476.1916943	2094.997729	2383.58881	1568.03244	1314.508303	2125.096351	1685.114018	3083.29577	2951.616073	2713.855043	341.5431581	297.1508347	347.7006467	484.5107914	417.9287143	892.2827449	2538.587328	3047.045772	2333.923479	3445.484619	2936.227279	401.0959569	426.3487761	343.333825	339.7173292	316.7808338	198.9775805	754.0678029	773.554304	344.0909348	388.9875537	342.0464938	289.0524493	155.4496024	159.6864047
2.40_761.2099m/z		761.2099404	2.4021	1086.240719	887.9906407	1155.050486	619.2967126	53.81700886	29.20398683	53.46909234	44.36823697	59.95591851	195.4746334	144.0520053	64.52921947	415.7420449	640.0375621	775.5298558	534.6999926	1104.481943	5323.663187	1610.71718	3580.205546	1232.228927	86.09811748	224.6828071	249.4610163	288.1524723	212.252127	2082.106043	1220.533476	1228.731679	1155.872243	1137.856739	2238.182208	193.3049175	253.2966021	113.6904904	116.3145874	155.8201885	281.8738854	626.6641805	404.3634746	192.8825926	74.49513548	38.83576121	20.03551188	22.38451552	16.17170737
2.89_739.3746m/z		739.3746159	2.88915	0	0	0	0	295.7551005	113.4526666	108.7237629	152.060705	91.8818428	67.75971367	13.03124169	120.1225657	0	0	0	0	3.430746168	7.115836879	0	0	0	17.75429	83.8639866	185.2014405	206.6959818	73.4921194	12.55788741	0	0	0	0	0	118.5750442	337.6171909	169.6727293	148.2275219	207.4844653	197.7155684	0	0	0	0	213.4246162	77.83465532	45.51655266	55.42436193
2.98_447.1839m/z		447.1839066	2.980516667	457.3082229	461.7842113	303.2956051	431.6112819	76.32022437	80.86773023	69.23111299	57.74796483	155.8219775	129.3378854	105.000351	155.7937195	290.1009503	337.7455931	184.4675859	169.0768036	669.546686	656.172226	311.189401	426.2243593	396.490299	134.5003266	272.0503947	178.8497186	213.8658906	201.7540705	315.7296731	476.8314845	737.6351221	578.1675289	480.1003712	345.1134863	82.24468355	97.29242671	84.52104231	76.85116302	76.78657572	66.77184407	263.8261277	210.2822481	50.64752006	51.91847506	55.07467011	55.47962952	28.98319113	21.04846287
1.90_532.2325m/z		532.2325154	1.895816667	0	0	0	0	80.78875499	53.48878872	65.45437328	110.3577471	217.082787	311.9972524	187.9724661	364.2378781	0	0	0	0	0	0	180.7375013	0	0	304.2462582	572.8918023	240.1662579	357.8069865	241.3178148	0	0	0	0	0	0	116.2042093	102.0246212	229.2056617	385.6883885	230.8764485	288.4102154	0	0	0	0	58.29927869	36.69619727	27.40208165	40.22411786
1.41_341.1372m/z		341.1371854	1.413583333	26.53362798	408.7842046	417.9357746	213.707609	231.1126288	595.7902729	542.6038765	445.5748636	332.7435016	526.0701756	226.8977319	84.05049635	279.4940981	53.95875167	266.6922097	367.4289542	7.739387427	23.47594909	0	0	0	3.131951733	4.010941414	0	0	0	0.211206161	0.641372154	0	0	0	0	0.896717148	0	0	0	0	0	15.30754089	186.1476842	69.79135263	25.70686549	166.7769179	408.7442978	227.1578656	162.4068658
3.08_943.3746m/z		943.3745966	3.08195	0	0	0	0	691.1376925	988.7320928	1034.683381	1506.614847	60.15328408	20.01531624	33.96222482	42.33080305	0	0	0	0	0	0	0	0	0	17.59678074	3.972541799	0	0	0	0	0	0	0	0	0	2.979106861	5.585281305	0	0	0	11.51879979	0	0	0	0	498.7430361	678.3236038	433.1640053	549.1436236
1.72_503.1719m/z		503.1718753	1.72225	0	0	0	0	101.930154	170.7844746	148.690018	164.7933273	77.7018697	113.7733982	132.7116237	65.39496742	0	0	0	0	0	0	71.74990344	0	0	147.0459437	48.87346919	84.73773934	14.44686397	36.28828592	0	0	0	0	0	0	135.9987294	106.344188	108.9751945	155.5252601	122.817381	229.2755177	0	0	0	0	73.55546516	117.1673713	62.24818619	60.06525496
2.47_571.2161m/z		571.2161228	2.469433333	3795.722373	1690.847291	1709.180003	5517.100517	1026.437168	599.6936619	730.0360955	886.2724641	719.1382405	639.6563917	740.2840849	763.097896	4242.066299	5431.004393	3601.966238	4132.778334	2009.032614	3080.349117	3600.812731	2248.323808	3697.725941	646.1182856	560.2295515	664.2384186	970.1783613	758.7932383	2984.175235	5960.562502	6649.895489	6013.083785	4565.613145	5836.77558	1139.313901	943.3365414	818.3182145	646.7562703	669.7874194	747.8125723	2189.793853	769.9595632	285.4170222	663.6514326	740.7039073	411.4222334	305.6252424	323.0360257
1.72_349.9115m/z		349.911491	1.72225	0	0	0	0	59.50321828	55.77473626	71.43757307	63.42341872	57.41302104	78.34292188	79.09350048	47.84727396	0	0	0	0	17.78429142	7.918101119	0	6.152155117	0	278.5172195	271.5954236	481.5468064	344.5294571	416.9758084	23.37345413	0	0	0	0	5.986811048	373.9672576	298.8274101	380.3565393	469.1821849	378.4753141	670.5921419	0	0	0	0	42.93907866	38.26448072	29.90691244	23.11709994
2.61_502.1794n	502.1793845	501.1721081	2.609333333	1748.345133	1229.011374	1820.538958	963.0492069	151.2188747	113.7432675	190.4119158	169.6481854	114.7854743	138.7543033	117.3358735	145.1322167	1190.614971	2146.944169	877.7685306	750.8199249	1038.333154	1731.310386	971.3757107	2463.516717	2134.633781	359.613429	161.3363462	164.3903721	424.9743535	221.3467105	1355.180001	2338.367963	2518.744132	2443.241865	3601.244568	1988.458187	146.3759487	203.6387457	275.3001915	70.22168622	86.35566014	47.12503008	1008.639476	559.6537696	304.0129229	115.8450863	109.1234952	78.03402323	79.71480902	61.83479438
2.40_480.0185m/z		480.0184701	2.4021	314.5485664	371.6353806	310.2817477	215.1499393	29.4943012	8.154090841	12.27272336	16.00641431	46.78578745	92.03140944	70.0816405	19.26855745	177.1997568	267.2020033	304.7363218	187.0578494	707.6835744	1633.39685	876.7800228	1303.84066	685.0520839	59.12988734	150.4088988	187.3130411	217.2052433	114.0743269	966.9666086	917.6384841	806.7081953	702.1959802	849.5534897	974.528895	70.63226213	94.1690063	21.44665349	30.65785356	83.54828116	128.0266111	181.4665166	169.2312586	51.81414031	25.88036325	21.28385919	5.594146609	5.137902189	5.834152222
2.71_1179.5304m/z		1179.530409	2.710766667	0	0	0	0	239.3543555	590.898276	53.55701947	400.1038746	196.3588973	103.7092868	718.0388506	265.9210024	0	0	0	0	0	30.52160298	16.92657038	18.13673894	0	2076.344628	990.561424	244.5950984	17.66323887	541.0366428	0	0	0	0	0	0	1068.531223	816.3210382	415.8329378	794.3953918	946.0773973	1400.401405	0	0	0	0	172.7243634	405.3881238	22.42132568	145.8332181
1.61_330.0868n	330.086764	329.0794876	1.606383333	1762.959731	1533.129364	2313.902795	1792.806211	2237.51418	1971.176936	2064.948308	1507.394532	810.4873566	1147.421871	1693.865472	1081.643444	4119.575197	6000.764788	4407.713611	4165.326897	938.0581514	1088.553038	1013.604558	1127.835761	1278.786189	1322.823543	775.0169698	571.5498011	730.4997361	516.5004029	3496.323316	4353.155536	4801.315914	5418.539115	4504.565838	4519.347335	1822.617968	1117.70253	1855.114421	1310.984772	1313.47587	1610.39194	1017.070798	698.1396969	386.400054	215.6564679	1614.648756	1352.333815	864.4782512	549.4278099
1.72_189.1051m/z		189.1051337	1.71745	0	0	0	0	92.30497987	174.3205364	117.146886	83.28208846	22.07325615	8.49588816	7.531308749	0	0	0	0	0	0	0	0	0	0	6.067432036	2.427071182	0	0	0	0	0	0	0	0	0	21.76841401	71.35394067	19.50711121	37.03412565	36.76311167	66.98504446	0	0	0	0	66.60968778	119.5933007	49.04284275	30.35535455
3.29_803.3734m/z		803.3733567	3.294	3826.128814	8165.98571	154925.3996	70788.81694	1.376110163	1.900939678	22.39642466	12.1857253	0	0	16.46997352	68.29020835	7847.374022	13641.54094	4681.853219	432.0192797	4921.412633	11343.57207	635.2721039	17842.94521	874.4428354	0	2.336528674	0	0	0	724.7647762	1588.652595	13892.93473	516.7424968	28091.69015	5696.229874	0	1.238184355	0	0	0	0	2207.335662	3718.53734	25871.08797	8515.179237	0.993037087	1.304147263	9.37612915	4.441555425
1.80_457.5153m/z		457.5153185	1.799183333	0	0	0	0	781.3842658	1620.384414	945.440709	913.9313681	1573.018934	1814.436672	900.3109948	653.0006522	0	0	0	0	0	0	0	0	0	33.38342585	0	0	0	0	0	0	0	0	0	0	16.29796234	15.42047079	17.20151867	0	0	0	0	0	0	0	563.8673239	1111.671203	395.8030947	333.1173752
2.55_955.2208m/z		955.2207554	2.546816667	2638.621827	404.7108762	2571.929324	414.7505723	0	0	0	0	0	0	0	0	0	226.0154064	0	0	205.3958619	1930.576271	795.3156373	1984.28838	2251.517331	0	0	0	0	0	39.06868255	3073.660059	1722.159144	1161.462646	1756.675369	585.7062334	0	0	0	0	0	0	1522.249862	184.2928164	429.4880632	49.8903021	0	0	0	0
0.65_275.0136m/z		275.0136405	0.651533333	1412.363269	1705.990415	1354.979008	1021.238719	431.4885468	782.9481597	866.9214427	476.6826882	850.7345603	428.7914862	336.7322427	546.1525752	1540.693649	1675.220192	1542.772261	1153.695907	12167.65425	8315.984507	17254.38926	20540.6158	8340.874957	6208.623297	7809.060645	10084.95568	12950.26147	10565.25344	22110.16837	2815.156062	7395.729723	16614.43917	13452.38292	11358.70127	5953.817762	5291.670712	6412.853634	9514.664383	7343.737072	3198.531163	814.8078548	776.8552731	226.2687797	122.8446966	311.3734213	537.144714	362.9314738	173.7453068
2.63_663.0292m/z		663.0292071	2.633383333	798.3495674	697.8235629	1016.706302	412.1167838	11.01025023	83.14785379	13.37847733	6.013954645	69.47965053	52.1680632	58.80096895	97.79721386	113.721909	431.3260764	91.08803609	131.8477373	926.9324915	1381.448086	1130.271486	1706.466397	1302.39392	150.6730968	87.5425537	115.5123446	340.4374046	245.1272394	867.6420873	1535.828234	1232.97123	1514.94829	1674.367996	1216.828168	80.87238614	78.95486435	40.10098691	73.14752628	76.92207943	63.24933807	460.5766185	317.7672687	169.7804121	49.57348395	7.94528455	57.04391739	5.600819469	2.192016661
3.08_443.2224m/z		443.2223608	3.08195	2966.168618	1521.157926	2571.857797	3087.80518	635.7885047	563.6789435	1018.958855	502.8764322	248.7913875	273.49117	267.4532101	436.3321251	4064.771825	2356.641755	3610.558286	3879.142645	1044.27625	990.2016931	2115.794919	1857.668149	1754.477081	237.0757401	368.2546985	267.6644209	252.2879498	308.1708276	1344.242678	1672.5031	1908.253117	2180.119752	2106.651414	1686.495608	340.5174093	177.8241244	190.8743798	435.9496649	315.9337784	778.908281	1711.215197	692.6882742	429.4761188	371.4317557	458.8016145	386.7141919	426.5810266	183.2926224
2.64_435.2175m/z		435.2175268	2.643	13.61762491	2.594237334	0	0	208.9642695	363.6183519	290.6889767	416.6427191	264.0582006	264.9664654	283.8159476	196.7040511	0	4.76857468	0	0	59.79114171	65.73395529	9.335540259	144.4189954	100.2806536	398.1087913	325.0919388	385.0743991	230.3499785	291.9695903	23.29818048	48.82670173	23.99989631	17.22802605	34.45055646	53.60273637	445.2414874	393.0246522	328.0771862	700.0541142	380.9235313	721.5468884	7.856157114	1.181335449	0	0	150.7940825	249.4618235	121.6952004	151.8614349
3.25_583.1459m/z		583.1459283	3.245916667	3904.95862	2186.483122	3376.567421	2216.170128	217.0770256	399.0927892	282.9289487	306.4814719	521.2284889	434.15967	606.1614046	826.6118416	1275.132512	1366.380953	1476.423739	451.0903784	4799.166261	4424.308198	3692.042267	4134.061446	4385.070113	1152.335225	1340.673758	942.8455772	589.7911956	840.4271199	1710.337845	2636.738755	2301.60094	2435.575286	2303.133195	2331.649853	387.049032	296.1538272	190.0128959	450.3518771	298.0536825	719.7272205	2252.813442	995.6567917	563.8550749	266.5828683	156.6484595	273.799203	118.4465112	111.708939
2.46_505.0944m/z		505.094386	2.455	19835.33216	14933.40132	27570.67576	21218.71625	1265.958181	3546.919195	1819.240315	1445.159454	2122.432792	2665.004176	2687.875772	3089.196716	5184.134186	23521.67489	5742.431954	12049.83692	8149.508695	15823.70032	13884.58637	19236.78046	15600.86707	1450.287801	1041.297687	1427.793273	4375.187979	2628.209991	16208.17293	37611.66336	24581.65741	32782.96321	36410.647	22707.15542	1611.54551	2009.158183	1294.071703	1540.627547	1513.711694	2073.330923	11443.2206	6800.20911	4604.04414	2552.397113	913.5485357	2433.378089	761.6140702	526.7438464
0.65_486.1426m/z		486.1426026	0.646716667	98.08324017	109.0831569	157.4000154	17.70371207	59.17389626	43.01854725	20.77892966	20.93564156	96.79069347	84.53781254	90.35986415	82.91673359	69.83134776	68.85860518	52.54299834	69.70745783	0	5.282342688	0	0	4.991092993	0	0	0	0	0	0	7.485018286	0	0	3.831272132	0	0	0	0	0	0	0	56.58529663	49.67309602	26.28432559	2.129577637	42.70143127	29.51304626	8.69897455	7.63079834
2.40_927.1895m/z		927.1895192	2.3973	2467.290437	459.7088817	3297.3219	680.0260543	0	0	0	0	0	0	0	0	19.42118637	1801.269863	0	61.70124153	130.3726433	2375.040449	415.2763121	1817.797175	2901.112868	0	0	0	0	0	207.8584413	14401.52266	5947.528538	5586.847509	8537.443525	2358.156883	0	0	0	0	0	0	1423.406904	209.3372072	550.6218166	81.80026152	0	0	0	0
2.65_324.1494n	324.1493557	745.2737461	2.6478	2741.620658	1647.845969	1473.575351	4246.669017	960.9634471	873.9053502	711.1740919	973.8129383	403.163318	367.4238978	743.5923765	576.1844241	2291.577049	3186.148854	1910.361352	2592.889666	1751.269039	2007.78054	2554.772426	2343.974759	2874.825256	739.7452644	516.3811725	561.7567403	426.9950186	482.0448305	2567.02716	3280.39578	4752.670576	4573.99972	3590.294928	3981.595493	1088.777325	956.4575757	966.9469961	765.4816653	642.7756703	788.7210474	1581.671016	750.3780908	246.0732563	510.831363	693.4563581	599.5462581	297.7287774	354.9435125
3.12_483.2181m/z		483.2180621	3.115616667	4897.519033	2802.411553	4791.142856	3563.471607	606.6804627	728.497376	814.083853	783.8504554	1112.38368	1184.955956	1503.921086	2090.127873	1243.428931	1174.344461	841.6424717	473.2180889	4300.698462	3283.374485	4303.377118	3809.964126	3775.597856	1659.205118	1981.305054	1454.159974	1279.085269	1540.457109	1376.337538	1868.931365	1546.068588	1720.052542	1673.789059	1505.525622	791.6957765	635.7406046	729.6888666	779.5143603	690.8263561	977.9966542	2825.432426	1276.13155	800.0758988	428.6496195	437.79649	499.7885363	340.8113331	285.7043925
2.63_663.2698m/z		663.2698371	2.633383333	661.8159634	569.9841036	1093.633224	162.0748928	4635.820925	3880.55104	1805.464915	4992.372001	5950.448342	5367.568162	4887.335193	6089.259594	267.4874443	194.7874795	231.5291393	40.83047976	712.0287389	757.5405713	616.9783982	696.1211189	362.6931601	7588.771743	5445.838282	4313.653928	2302.96364	4688.196921	507.4146174	192.6128508	302.968469	258.0214334	251.513827	320.7597869	6549.698074	4359.659088	4201.070048	5770.850309	3785.621388	8305.287032	381.8088854	259.5531327	182.6264861	19.49597156	3345.329632	2662.26755	755.8470814	1819.661646
2.10_599.1952m/z		599.195234	2.09825	3800.710499	2585.542363	1888.273063	3413.834945	1685.462584	1673.219616	1543.74675	1330.386052	1026.592114	945.258123	1491.853537	1310.648991	3656.235813	4786.344651	3775.433965	5113.812676	1547.239546	1904.11595	1770.401563	2513.600165	2287.12081	821.8289988	645.3464058	750.8021353	914.0542339	798.1351354	2627.48486	3460.950688	3697.740244	4192.288793	3336.884782	3417.499124	1337.583927	878.0595446	1712.183202	1358.329918	1428.337448	1336.487033	2192.671558	1177.376028	315.3238828	410.6498413	1216.273885	1147.919005	646.2803381	484.9102735
2.44_575.2677m/z		575.2677261	2.435766667	2200.717411	2199.242968	1212.676472	1867.537784	491.1483953	873.4806311	745.1724075	782.8096557	188.3792068	268.0729851	295.7615266	429.6516279	4604.187301	3579.512211	3060.596489	2639.652019	893.0181786	1335.02549	1284.062528	2353.666484	1771.431429	211.1735119	593.3318277	558.025943	311.959178	389.3756663	2538.298383	3519.883391	4088.265054	4709.40129	4045.921824	3305.29338	568.4945595	481.981398	453.6024585	840.4064811	608.4665161	1142.34653	1269.618003	1001.467231	202.5055916	224.6459208	354.4255283	599.2548779	311.9619688	285.325033
2.54_350.1853n	350.1853145	349.1780381	2.5372	202.3948236	203.1380433	643.9446548	404.1429824	3.647386586	0	5.407651996	0	0	0	0	0	402.5282538	460.4307733	200.7425137	83.80929394	322.3084528	214.8793402	111.0531897	188.2710893	82.92234976	5.492288646	9.779576981	0.247301098	0	0	102.4529638	366.0961016	657.409898	134.9422907	570.0396803	221.3395484	0	4.1509188	7.8286744	0	0	0	116.7637928	92.50278239	107.5327148	48.61431624	2.632049561	0	2.263881145	0
3.22_445.2374m/z		445.2373595	3.221866667	3306.748377	1248.452637	2273.751213	2226.37813	37.44730647	56.71570486	60.64242966	14.92398974	202.5521208	123.150484	158.8018593	287.8817797	733.9536985	477.2613613	504.2667974	379.5406386	1351.154453	1030.787659	3042.434963	1298.573138	1935.499965	147.1729042	290.1450113	284.0638112	106.08126	103.770226	365.6491041	627.5250523	517.6768479	551.8157734	640.9816792	385.4899809	2.203611807	10.99394453	0	4.041529065	27.40226901	12.18001926	1907.699393	568.5067197	379.6951166	267.8107877	27.02295581	38.91003599	25.38759025	5.439621031
2.62_1109.4525m/z		1109.452502	2.623766667	0	0	0	0	386.3310075	143.3493716	72.43700144	293.1634544	63.3015832	34.93130596	61.015465	108.8997226	0	0	0	0	0	0	2.415284176	0	0	286.2599847	137.0055716	32.90343877	227.8529289	156.3552237	45.45406302	0	0	0	0	0	259.3530018	432.5970088	311.7887893	44.15744332	238.870996	133.7345154	0	0	0	0	278.7865598	98.34540931	30.32531714	106.8546763
2.75_392.1971n	392.1970831	437.1966925	2.75405	5898.043534	10433.63303	13788.98489	12906.73983	1007.096061	970.3377122	2080.32985	1209.900879	1108.226947	1503.47117	1650.104547	2088.169878	10155.63649	17966.74537	9114.454265	5581.866644	5830.889219	3966.213536	5341.293346	6579.409815	3225.041705	974.4066919	1074.449561	508.6499845	1120.796867	662.6360177	3444.65775	4292.138291	9549.47476	2805.243477	9049.072615	6580.497161	503.629594	713.2323573	837.3539744	673.8922023	449.6565094	339.976807	3402.645981	4751.153796	2302.631086	1552.550358	726.7468586	665.7040654	870.9176417	440.9948266
0.66_199.7961m/z		199.7961045	0.66115	2.952290786	32.02871348	0	0	82.32491959	128.3388356	79.52944817	79.26423328	93.98378448	106.4641853	118.341306	87.92483141	4.851565837	0	0	0	271.0022373	218.605127	354.1094346	281.0636753	294.2931369	312.8191659	272.4065628	291.8892177	340.4889764	360.0616724	248.6306163	197.7224287	299.047676	208.9738976	343.5283068	361.7028879	174.1101144	163.8922213	236.0776132	193.03555	148.8848724	277.1385768	1.703208923	14.58488556	0	0	59.40781525	88.04737105	33.29452752	28.89089297
1.83_447.1083m/z		447.108326	1.82805	0	0.025433036	0	0	659.3762965	648.7416779	506.6243298	1334.48512	145.5743589	175.4159709	257.7877978	107.551138	0.859986017	0	0.500856601	0	0.682937796	2.433495795	4.878002634	0.71748829	1.046045916	275.9050525	114.5848109	73.57129624	55.20677938	95.21018798	67.84376194	17.06230848	0	0.214292581	0	7.648866367	475.3601485	210.4808669	280.3649701	464.9250397	180.9844897	372.2220618	0	0.011581418	0	0	475.823182	445.0718208	212.0952437	486.4043362
3.67_601.2832m/z		601.2832364	3.6748	620.5293257	769.0351737	319.3218182	586.0046718	21.52138664	74.88745321	56.89741032	28.78497913	0	0	5.37002185	24.9601466	2502.593156	2883.821189	1879.68659	690.9783732	217.466055	519.0122094	678.9631816	1244.310632	541.7438511	0	7.246354395	0	0	0	1218.956775	3890.450934	3138.016797	3016.344265	3067.086004	2752.327961	18.23680138	7.168575506	4.96765621	0	19.24327485	39.75247059	357.9901714	350.194834	53.32374726	70.49043945	15.53039551	51.37683656	23.81976032	10.49179077
0.55_158.9695m/z		158.9694535	0.55055	2397.323285	2799.019044	2929.303993	3272.821512	1477.422995	1487.895163	1719.840427	1291.668718	1867.739979	1718.138589	2037.987699	1507.876716	2746.686721	2530.185693	2688.382284	2610.602894	1967.734698	1837.478304	2624.178495	2825.148741	2708.974048	894.8116166	866.0054093	1195.523598	1096.103477	1154.423893	1911.939297	2191.412433	2566.216928	1892.027786	2708.231478	2368.93277	959.0105336	697.1220719	1012.652019	898.966097	766.0380932	1149.022962	1383.042087	1274.586707	489.1662795	393.6873506	1066.147076	1020.776423	720.0009021	470.7982547
2.02_219.1145m/z		219.1145191	2.0213	61.71919404	102.4414864	33.49570073	8.990693509	764.2532073	762.965723	948.7451439	727.3962846	1171.64309	1661.962227	1370.186791	1209.449253	95.25645967	63.53498842	114.186578	175.8345572	138.595661	98.60762627	111.5022882	69.902309	60.70827416	768.595605	1039.778049	1128.403631	708.9215199	876.0453222	185.6586395	78.62116524	58.88589638	79.20005469	46.07824602	92.644197	694.6876018	467.5552399	509.4658082	928.4083486	576.1051422	1052.837374	35.60647973	46.64868469	5.593467712	1.081489563	551.505104	523.4356835	397.1864766	265.1275025
2.12_612.1904m/z		612.1904245	2.122283333	0	0	0	0	46.3040924	35.38428316	34.60550489	48.09648124	41.85565081	56.67259128	28.88017761	39.90988661	0	0	0	0	0	0	0	0	0	0	5.173341006	0	0	28.47417389	0	0	0	0	0	0	68.14834086	68.77236215	12.26067257	42.22432438	67.71871017	122.4261653	0	0	0	0	33.41424419	24.27552888	14.48738752	17.53060913
2.56_507.2744m/z		507.2744364	2.56125	0.52922474	5.37524446	0	0	34.71466788	46.47638907	27.59770575	34.74828999	273.979178	385.4711603	264.5639206	310.2479371	0	0	2.432698604	0	9.467753043	30.30991157	21.67605396	0	0	469.2264164	315.1495758	311.6431323	352.0299806	399.3037553	1.050546561	0	0	0	0	0	70.9322606	54.56796437	40.690888	60.25087257	30.46600131	110.0415066	0.305315555	2.447720085	0	0	25.05101233	31.88531247	11.55361435	12.66534836
2.70_1283.4924m/z		1283.492371	2.69635	0	0	0	0	4580.89882	1720.444671	283.2316901	4562.577409	1124.063692	772.0889482	4702.355235	1258.47198	0	0	0	0	22.15164247	49.01252851	0	0	0	6471.812123	1790.603648	803.8787734	1847.051663	2837.236553	81.90991493	0	17.56976007	15.57686994	0	12.89089267	10013.60012	6890.645505	7010.377165	1618.878024	3901.62494	3432.340668	0	0	0	0	3305.696405	1180.317943	118.573252	1663.006505
2.26_794.9237m/z		794.9236573	2.257383333	20.77631502	8.870505373	0	0	179.3562643	198.4165087	239.3049049	197.3577474	176.4742722	184.5046137	177.7761342	179.6357541	15.07986072	21.08378742	19.34295643	16.17612828	0	0	18.62977454	0	0	0	0	0	0	0	0	0	0	0	0	0	0	0	0	0	0	0	11.98608392	4.039353806	0	0	129.4281715	136.1244388	100.1835663	71.9346081
3.62_649.3038m/z		649.3038285	3.6171	287.8087677	276.293518	1398.217185	163.0309489	0	0	0	0	103.0361651	5.750580249	48.46739167	122.1422214	0	0	0	0	689.5663487	729.7660255	303.511216	413.5313701	154.9018394	56.29258535	29.66339006	36.24972805	4.021135698	18.80475896	0	0	4.824165155	0	22.51029808	6.565862605	0	0	0	0	0	0	166.0400336	125.8155231	233.4891496	19.61097545	0	0	0	0
2.08_495.2376m/z		495.2375839	2.079016667	224.4349832	212.4431404	178.4752702	14.39431893	135.8925	80.32969828	60.54971249	35.91420577	302.56265	246.5021558	346.2692785	369.7633718	5.387930166	0	0	0	251.2407034	168.7444564	185.2874893	105.7074246	116.8038048	437.6273411	515.3427334	322.0461335	255.8134165	283.589739	13.55181487	0	0	0	0	0	121.0010309	113.2119238	47.62825327	145.8830738	75.02420974	112.8849568	129.4790025	96.74003583	29.80369538	1.731491089	98.06358235	55.11051055	25.34877477	13.09031113
1.74_711.3070m/z		711.3070447	1.741483333	0	0	0	0	128.601978	138.1389708	80.19454339	126.7673588	38.22028071	43.46855323	57.59848222	15.41025077	0	0	0	0	0	0	0	0	0	33.06975513	15.51090529	0	0	52.09834322	0	0	0	0	0	0	150.6534253	183.9239222	116.4731996	137.8994163	61.1803698	139.9549772	0	0	0	0	92.80255104	94.77079299	33.57296566	46.20523083
2.20_673.2698m/z		673.2697615	2.199683333	0	0	0	0	30.38305379	41.66873231	22.3553924	6.067791209	60.29461459	65.74893447	23.47199449	19.81650875	0	0	0	0	0	0	9.643006019	0	0	0	0	0	0	0	0	0	0	0	0	0	0	0	0	0	0	0	0	0	0	0	21.9252063	28.58700033	9.35895124	2.211639464
3.81_559.2727m/z		559.2726834	3.805083333	3594.221669	1181.583311	1081.048655	1687.160189	0	0	0	0	26.05146609	0	5.043493184	12.33196966	153.4310065	154.3951433	45.30477116	38.31425741	1742.974409	891.8262944	1582.467943	1992.591627	2544.016848	0	70.30067031	46.67230187	0	0	132.4644484	422.7865848	309.0000599	433.6429651	373.6425823	221.9074151	0	0	0	0	0	0	2073.545888	538.0564968	180.5249813	202.9483192	0	0	0	0
3.29_402.1817n	402.1817386	401.1744622	3.289183333	136.006025	182.0572989	689.9776141	415.4551448	0	0	0	0	0	0	0	0	185.6439695	227.7354872	94.88435768	0	297.7435896	430.9428592	117.6499881	524.7300206	127.2128777	0	2.440782924	0	0	0	111.319421	181.5321118	490.8094902	96.75522455	737.7171537	325.7454572	0	0	0	0	0	0	78.463367	82.90326337	115.2197871	49.97505505	0	0	0	0
3.18_583.2577m/z		583.257747	3.178133333	0	0	0	0	400.100573	277.0294808	507.0485756	419.2331992	73.11740346	29.55628195	30.99413182	68.12832943	9.521778781	0	14.62163293	0	0	0	0	0	0	0.988550129	51.0013761	70.42523135	147.4986619	88.96892549	0	0	0	0	0	0	144.2966008	131.3486128	79.15041691	312.5564445	174.28043	332.5861698	0	0	0	0	288.7230384	190.0571825	212.2728517	152.8056349
2.33_443.1154m/z		443.1153991	2.329516667	3.695610601	0	0	0	344.2983849	385.5178637	712.4326938	1266.83028	35.86298124	37.01996778	7.706673478	20.99751514	3.550975435	0	3.48948341	0	0	7.705800292	1.322369003	0	0	91.28464837	129.4973262	23.18899205	22.35319348	56.24812729	45.36389112	29.480676	5.724953281	10.48445599	2.391261447	9.887965411	285.049699	420.2533552	1981.169527	1090.832838	1195.549782	1069.633605	2.132038274	0	0	0	248.4547199	264.4860711	298.2556836	461.7449322
1.93_233.0943m/z		233.0942763	1.929483333	0	0	0	0	45.04274158	47.92900331	52.76895783	74.96375304	46.50572851	41.74708108	60.36070003	13.46861769	0	0	0	0	0	0	0	0	0	98.75830319	31.87297322	45.10090716	0	6.298896714	0	0	0	0	0	0	98.31126228	44.28931294	65.13897009	86.82468931	57.70314822	109.6970534	0	0	0	0	32.50402045	32.88188427	22.09140839	27.32341784
2.15_464.1353m/z		464.1352514	2.146333333	753.9394187	368.1995546	818.6203079	253.3289783	896.3375428	1004.654902	1332.022932	1010.695462	543.1159365	507.9092091	371.0543886	769.8495315	1016.08072	1140.711635	1352.611996	993.4515779	80.23432564	110.7577695	156.5477568	113.8751047	82.688801	71.05336294	73.90802668	55.17918093	145.3521819	129.9919906	340.5339816	200.0772578	183.6377255	285.5255674	231.7411393	297.4609597	126.9197003	94.24838391	251.2668902	158.5057081	151.8726362	207.1502345	434.9559168	167.6666897	136.7019098	30.47291577	646.8206152	689.2475109	557.643429	368.3867643
3.92_463.3001m/z		463.3000613	3.92095	0	0	0	0	82.81000863	101.4619156	150.3552932	118.3310637	48.40705445	105.8102177	46.375622	52.87189029	0	0	0	0	0	0	0	0	0	43.39961294	47.87580962	7.824822708	8.474013677	0	0	0	0	0	0	0	43.41244319	48.04207184	39.17869238	66.03576803	3.893445948	43.96711514	0	0	0	0	59.75786818	69.60835266	62.94534367	43.1302992
1.95_530.2127m/z		530.2126713	1.953533333	0	0	0	0	127.5815211	66.87969703	108.7394769	165.8399767	25.45901241	4.205076127	17.43723804	0	0	0	0	0	0	0	8.015794821	0	0	3.754950052	15.23870623	10.43356612	13.8557959	7.036204628	0	0	0	0	0	0	64.77162355	81.71394233	57.38809552	45.59235312	55.94776802	78.18181082	0	0	0	0	92.06616259	45.88308343	45.52313124	60.44674653
2.18_217.0986m/z		217.0985804	2.175183333	3.929506535	0	0	0	147.7002219	88.72286989	330.0066156	541.9154366	232.0660058	594.1032751	104.8499285	119.256563	2.752418711	0	0	0	0	0	5.663676243	0	0	11.99637353	113.4998978	210.0923662	67.22761385	74.38855654	7.33352982	0	0	4.034920312	0	0	111.039564	519.1556515	145.7977956	253.1782846	389.1199657	265.3795868	2.266975403	0	0	0	106.5843433	60.86867947	138.1552947	197.5218864
3.25_485.2339m/z		485.2338887	3.245916667	35900.39437	24373.12776	39674.01229	30192.22643	4299.561506	7244.118465	6909.399679	7498.375433	5899.823275	6606.212113	8252.063195	12120.07154	22807.42297	21343.49682	23484.07537	12835.83661	29151.71868	27368.86954	25759.3031	29759.22616	26952.424	6014.681236	8489.361903	6436.759718	5553.986373	7443.436245	14317.19738	20489.64127	19649.70251	21523.00992	21568.86193	20525.89444	4054.700374	3014.830702	2857.05089	5409.50835	4036.118084	9485.032155	20711.33112	11098.76859	6625.187768	3631.819696	3102.676041	4969.856424	2892.578825	2733.070808
2.18_487.1766m/z		487.1766369	2.179983333	79.0818247	206.4385943	50.41475588	111.661817	874.8556554	1310.937593	666.7691963	1865.398139	2216.137349	2613.099443	1738.347061	1896.579381	87.75256151	71.72081381	119.4502061	74.38895946	115.1788728	248.3702612	355.8139476	87.52098385	42.59107416	2208.602429	824.8816986	1643.510507	1079.101338	1751.095295	261.08811	128.7410869	82.0285304	118.9661473	132.2207465	92.64306885	1868.172978	1492.757621	1525.587126	780.273134	1049.257891	1500.690706	45.62317172	94.00575126	8.41879116	13.43178806	631.3187234	899.3739752	279.1389336	679.9159691
3.62_589.2837m/z		589.2837232	3.6219	514.9966729	199.0117082	621.0549094	95.5579812	0	0	0	0	8.659095486	0	0	0	83.57710838	33.21184797	28.19465604	0	242.0401146	177.7170861	133.2255436	401.5217008	144.5104707	0	0	0	0	0	28.9727673	16.55183226	83.51528872	58.65660954	24.25717216	36.46485816	0	0	0	0	0	0	297.107227	90.62377703	103.7103422	11.49465936	0	0	0	0
2.03_689.2876m/z		689.2876498	2.026116667	0	4.983669985	0	0	1974.21598	843.5076194	1433.226698	1279.70489	41.73787049	38.54778596	24.94592575	44.18911354	72.10510766	18.83868679	102.847098	138.4365884	0	0	0	0	0	35.44354696	15.79572229	22.35239826	41.93536466	42.86371908	103.0825622	0	0	0	0	0	499.8278589	716.8775592	659.0730232	317.4337812	480.3406567	770.7282496	0	2.26940918	0	0	1424.645888	578.6917734	600.0117798	466.4375781
2.58_746.1915m/z		746.1914604	2.575666667	2.565213931	10.41400542	1.527715235	29.39229326	686.4044665	1094.602895	180.826675	365.8837095	821.1814517	539.010246	1697.85518	1007.128019	7.09876744	1.185581577	6.73027263	1.352168278	19.39369481	14.00813148	35.42959617	37.16975449	51.41550644	4304.916706	1619.90097	715.7850782	234.3030236	771.9400416	71.82260411	134.5235187	41.68771427	28.2189321	96.27876136	27.70841293	2034.968264	1100.051577	488.0222298	1217.043496	1225.180815	1814.933641	1.479900042	4.742215991	0.255114109	3.53559582	495.3274164	750.9566907	75.70200531	133.3603651
2.78_997.4347m/z		997.434739	2.7781	0	0	0	0	357.4115669	619.7412613	146.8281765	255.607079	268.0730101	105.8780983	1088.308122	455.9146586	0	0	0	0	0	0	0	0	0	874.1237255	184.5762487	75.91539742	0	88.32207889	0	0	0	0	0	0	541.0103906	311.4504735	88.35023926	288.6032642	436.6778503	764.418824	0	0	0	0	257.917535	425.1759691	61.46873737	93.16581335
2.07_621.2391m/z		621.2391145	2.0694	513.2273929	89.88063977	101.7712426	23.63192623	5.23647269	6.873061642	0	6.209923084	2.945421278	0	8.235216466	0	435.8285007	615.1397194	234.171491	53.2583044	7.843517871	60.83335976	73.17158966	139.3099077	34.81434751	0.818923749	0	0	0	0	131.1143556	132.6543929	219.938462	91.2345598	405.4957005	172.2728679	0	0	0	0	0	0	296.08651	40.92886358	16.99484253	2.842681885	3.778775657	4.715291408	0	2.263444882
2.72_1415.6102m/z		1415.610223	2.7204	0	0	0	0	952.4276621	2878.458064	62.20834235	235.188135	579.7336416	69.47749021	5435.358276	1422.333465	0	0	0	0	0	0	0	0	0	25942.98117	2359.355683	340.2178537	7.956430539	553.1100699	0	0	0	0	0	0	6883.784335	3177.755911	315.3500035	2181.261423	4617.870039	5426.733199	0	0	0	0	687.2967124	1974.777659	26.04315023	85.72334528
2.47_547.1414m/z		547.1414449	2.474233333	1.594840465	0	0.044953786	0	70.65200355	57.4521068	50.21479514	181.8333093	747.4519645	1066.453454	2289.016634	796.0662542	0	0.100523909	0	0	42.03891008	1.104650035	1.577344808	0.344079038	0.054204879	1375.425801	610.5920412	1886.721938	821.7457127	1628.880799	0.20814256	55.8438344	0	0.390495185	12.68954662	2.099464757	340.6018221	249.1147463	215.1816243	115.0642533	105.826549	552.0163534	0.92008095	0	0.00750686	0	50.98433371	39.41524748	21.02212347	66.2761306
0.70_535.0342m/z		535.0341537	0.695266667	5571.514339	3401.664556	3519.415688	3452.809348	642.3736489	486.5319661	754.937926	741.986812	1460.14558	1578.971752	745.9414421	1392.227479	4385.933631	4757.35594	4033.837624	4167.553384	179.0731734	5.981522144	12.49551621	8.261751051	32.65295056	42.80755303	0	0	0	0	64.93267288	25.19062162	41.93954457	1.579039481	25.18293366	49.39109512	16.28939649	0	0	0	0	0	3214.267708	1549.012834	587.7093952	415.3380682	463.5536268	333.7871998	316.0502447	270.4455804
2.50_666.2911n	666.2910776	665.2838012	2.498283333	813.4281809	534.8968361	794.3638468	57.2581208	56348.76233	38260.63342	15208.12525	69920.50853	51851.15604	66388.58783	42002.79774	50525.49793	113.2822433	95.49908316	133.4892791	0	1146.516548	1088.007166	925.5295857	564.5510897	201.8486401	65703.76278	69339.61056	44826.19406	29197.73203	58708.78703	646.7031458	93.65891492	144.5706806	109.1797199	61.82694594	160.8138991	90573.4811	50072.59657	40806.11394	93262.69416	39468.8902	101438.7274	469.275636	243.5754763	132.6513084	6.887573242	40662.74074	26248.86047	6366.790623	25485.21376
2.24_392.1399n	392.1398902	437.1407006	2.23815	2872.059609	1002.692781	948.5084139	1699.5615	241.5886749	129.2952004	103.6094531	168.038552	112.1497427	81.82305706	176.4206398	73.87056999	2506.031847	3820.905634	2197.47747	2747.927082	891.3209176	1454.810056	2078.405703	1537.177728	2163.924437	331.6741616	87.83317574	144.4480661	60.47082227	63.27320517	1386.9944	3350.450614	3102.494017	3924.079192	2832.841389	3332.328335	216.1012227	247.0219303	307.9794175	47.94214468	123.0357017	45.0764055	1656.922677	456.5952821	158.3920047	204.4400715	174.3367067	88.70348896	43.37547746	61.24810171
3.87_559.2723m/z		559.2722957	3.8676	328.925035	84.37504494	50.07164945	305.8341185	0	0	0	0	0	0	0	0	0	10.65866441	0	0	147.1662569	72.6669978	119.7993668	245.6204254	414.4620056	0	0	0	0	0	0	29.23420641	18.69886056	18.10878671	21.02632961	5.950650536	0	0	0	0	0	0	189.760459	38.42178598	8.361495606	36.78875348	0	0	0	0
2.63_789.2891m/z		789.2890647	2.628566667	0	0	0	0	202.819138	122.1242171	105.0174258	429.992677	23.19101929	9.990383193	0	0	0	0	0	0	0	0	0	0	0.255348777	35.44121932	28.37193353	14.00518314	1.722088745	1.900540766	0	0	0.012100555	0	0	0	266.7374452	251.0284302	177.3672514	134.4781058	37.51580392	142.8286946	0	0	0	0	146.3595948	83.78380723	43.9649168	156.7273396
2.46_479.2119m/z		479.2118782	2.459816667	8.06E-05	2.791685475	1.930448844	44.5037561	2006.084443	1858.790352	2453.806332	2694.939766	953.7248632	1531.087986	686.3776404	1002.908349	17.06881606	3.092523087	24.23993615	21.86925047	0.951251366	0.300118333	9.237157455	9.707078502	12.3819325	835.3738796	356.2735658	592.041522	586.8987628	1117.695011	67.02074767	17.99328618	5.730560226	8.726540327	7.276221761	1.769498121	2002.996405	1215.432835	1727.830557	1875.122002	981.66039	2453.559491	4.65E-05	1.271247226	0.322366842	5.353352073	1447.643005	1275.23055	1027.271336	982.2742631
3.13_523.2146m/z		523.214624	3.125233333	616.6118452	503.3199032	617.9530224	680.1635219	26.58629501	35.41386103	25.11049785	12.28788155	25.3528708	3.695637015	26.66689252	7.775127652	326.2363582	364.2874732	244.0821142	354.7445675	416.0642496	536.1540204	346.9752035	635.6928075	627.9708667	150.0223435	77.8592739	65.7764609	31.32786732	25.96653296	278.2568999	414.6941887	657.266286	726.3602148	513.3330616	611.9212774	44.82371644	54.63347555	182.1628076	40.84785258	95.20219941	60.22629516	355.730134	229.1963176	103.1923561	81.81679749	19.18536586	24.29582089	10.51235965	4.478790194
2.79_575.2680m/z		575.2679538	2.787716667	30368.94514	28592.09535	20122.50151	27717.7452	7584.762951	12971.2134	11718.56014	13602.2375	5764.22826	7892.649941	8171.70294	12082.84542	43932.79572	35910.40286	35491.47698	24784.60284	17339.07281	22171.81103	26625.23576	33219.80105	26338.44454	6393.956079	10146.74628	8795.901723	6020.18681	8591.313738	27795.84102	37257.85725	41011.34209	45499.03024	44288.06934	34625.34569	6530.39011	4912.338397	6118.132247	9313.4518	6403.119806	12127.58916	17520.17741	13019.95595	3360.268931	3334.164613	5473.36333	8898.952791	4905.90507	4957.85768
3.57_658.1929m/z		658.1928926	3.573816667	175.9672943	130.3538425	86.55195105	174.3037752	4.782577436	5.866474012	10.31869335	0	0	0	0	0	1097.236276	531.7614419	469.969256	201.4903771	0	31.74324495	218.8314352	546.6734882	156.7831362	0	0	0	0	0	301.6172734	1284.164113	1163.635614	1036.693588	1518.984557	867.5334086	0	0	0	0	0	0	101.5174614	59.35910839	14.45336366	20.96698252	3.45123297	4.024717941	4.319859219	0
2.07_1106.5309m/z		1106.530905	2.0694	136.0515169	186.634192	238.4474181	105.9295038	7.931829899	0	0	0	9.175359502	0	0	0	234.2736263	202.4533229	329.4007439	239.1191681	312.7238503	292.9963497	184.7029601	156.4875576	363.6382106	28.58563289	104.4225005	179.9761703	52.26223986	58.9385694	552.0694476	175.1397327	277.2216975	341.4915255	171.4941767	236.3526908	55.9036665	28.78234621	12.5461107	85.72402396	35.53795865	19.54027173	78.48961177	84.98743896	39.81848133	12.74224871	5.723815918	0	0	0
2.73_831.3527m/z		831.3526968	2.730016667	172.7689935	187.7563104	146.2925201	115.854729	4418.51407	2520.252789	4196.153046	5652.458779	291.2068846	384.382232	140.588075	354.3494837	420.9229483	378.2954043	770.6762182	1605.340605	202.5546079	212.9972911	119.9066426	213.4362838	188.6806845	233.5853743	338.0847353	305.4268992	676.0983083	413.850416	715.4889843	285.5940777	375.2736175	342.6473791	272.582669	397.4941222	1461.609307	4219.256488	2303.075293	1285.338992	2443.676672	2230.941585	99.6723266	85.49841698	24.42947811	13.93615299	3188.515322	1729.029498	1756.69436	2060.255614
2.41_617.2216m/z		617.221641	2.411716667	562.3669431	368.3368012	255.3900124	638.5259429	219.5708591	322.7154522	189.0256225	255.3621513	84.89808453	96.24880709	189.1749325	138.4244977	469.1422233	763.823116	435.7899937	490.820243	358.9997111	382.7032876	482.6308112	480.9239941	478.8660588	132.8872696	54.20005106	98.74639434	59.74992176	41.78116516	597.946432	703.6594462	990.6762203	916.7778154	715.1404694	773.1028127	175.7641119	186.4578385	122.3290521	119.3695116	103.2092576	166.0490251	324.4356553	167.7291876	42.6477356	76.80821755	158.4480749	221.4002257	79.13444563	93.07654002
2.46_1099.1951m/z		1099.195124	2.455	217.4247643	89.12662867	343.0125054	59.85296763	0	0	0	0	0	0	0	0	0	283.4809656	0	0	29.1530564	355.20942	76.82927751	499.2197075	295.3117203	0	0	0	0	0	251.2508366	2612.969061	887.2348884	1931.826764	2536.55531	773.462882	0	0	0	0	0	0	125.4347304	40.58551025	57.27986971	7.199707091	0	0	0	0
1.64_274.0840m/z		274.0840025	1.64485	5.48755825	4.370361719	0	0	396.9432394	396.0015876	460.8807415	479.8812889	323.9892146	356.9549308	81.46439653	223.2638349	20.28062826	0	5.182515843	0	9.629759698	0	0	0	0	159.5670164	204.940843	262.6105309	129.0721898	147.782633	11.71207112	0	0	0	0	0	495.1810485	321.3483189	364.1071373	401.5623345	400.0671882	545.3874015	3.16583252	1.990127563	0	0	286.4446239	271.6784718	192.9449642	174.9111596
3.70_472.1356m/z		472.1356335	3.698833333	113.9691479	213.932138	94.46471261	28.37790467	1.840630443	0	0	0	20.59076391	11.1553504	5.711360133	6.440291066	60.57624454	81.72512113	43.34518715	37.94058393	119.2357743	120.9233591	179.7102625	87.86831548	97.31844706	0	16.70538688	44.50056806	34.30262052	25.87834371	84.80736534	115.7073628	98.38950545	111.1913835	84.75970251	96.39529937	0	0	0	0	0	0	65.75005095	97.41807932	15.77472059	3.413575125	1.32824707	0	0	0
2.50_727.2790m/z		727.2790024	2.503083333	0	9.604776705	0	0	305.3998003	207.4953962	70.75035353	238.336786	248.8228357	235.3039321	122.2948309	120.414805	0	0	0	0	16.11232656	3.52529202	0	0	0.016103195	190.091583	187.3555165	120.6249685	103.0371243	119.2844065	18.11973238	0	0	0	0	0	256.0983343	211.2326205	179.5124775	236.399051	171.5046557	275.2341159	0	4.373718262	0	0	220.3844839	142.3530458	29.61921209	86.87099199
2.20_530.1055m/z		530.1054858	2.199683333	0	8.2252956	0	0	61.34167682	62.1447861	35.64063407	46.09412435	151.7671293	93.64887321	143.6844749	40.620984	3.437329956	0	0	0	8.486788309	0	9.146721027	0	0	229.301916	101.3745762	71.15823363	60.99912703	74.82058623	0	0	0	0	0	0	159.8050122	41.19572361	84.02269228	112.9342709	54.89272362	132.9192649	0	3.74554523	0	0	44.26575843	42.63467886	14.92073816	16.80077329
0.64_321.0573m/z		321.0572901	0.641916667	61.7383629	72.90125274	89.04163688	14.68556684	56.05784141	94.54778177	117.9689099	48.90839748	57.40937394	49.27097003	82.06120435	29.63252922	155.9473914	97.42294144	99.83363687	122.0830593	694.0215794	451.3637924	1507.135985	2106.010113	973.2967091	636.656387	648.7348955	753.1516362	810.9089628	702.4759292	1701.349958	354.1244371	821.0027352	1349.344171	1179.780494	1045.306869	603.3678761	399.1594484	853.3323781	922.9618378	659.6275597	688.7399209	35.61753845	33.19697586	14.86911783	1.766525269	40.4528046	64.86488354	49.38697812	17.82654318
3.24_438.2176n	438.2176053	483.2189302	3.2363	4714.672272	2870.584981	4603.010512	3111.718932	253.656144	320.1851511	458.1356213	135.724474	1784.110013	1521.517104	1779.159361	3143.827509	550.8272173	652.6868473	83.7517672	128.6799007	5195.395119	3527.012267	4086.695054	3269.436998	3642.999667	2238.465127	2639.370358	2152.73879	1518.410396	2116.751974	502.092712	779.6975648	610.8429923	776.9770549	729.4892805	450.9695476	166.1530882	235.3553707	228.7364446	298.5171996	249.1554987	366.3765277	2719.946125	1307.175621	768.6595627	374.3083384	183.0449081	219.6643026	191.7957361	49.46999535
1.36_147.0569m/z		147.0569342	1.360683333	108.3250037	116.0002721	114.1639889	174.1750531	40.552645	79.61681153	66.51064055	58.0218969	125.551336	73.49010646	63.97469155	0	77.75164922	48.48889197	80.79495217	10.1874465	0	0	0	0	0	0	0	0	0	0	0	0	0	0	0	0	0	0	0	0	0	0	62.49388232	52.82293635	19.06431488	20.95149856	29.26384932	54.62143174	27.84428162	21.14830793
2.15_515.1341m/z		515.1340733	2.146333333	1871.863702	911.789776	1339.257253	498.1887526	2363.634239	2578.045699	3266.767803	2564.307333	1171.328577	1178.438784	910.8913977	1498.58615	2401.309609	2826.172625	2831.148487	1300.743202	231.0649367	255.5626574	278.168054	327.0709417	185.2656162	216.8032451	206.9894502	156.6715717	472.5917042	336.1354751	753.6795192	538.1219868	564.385642	620.76596	588.4666026	756.5083684	235.8956093	186.3440966	519.0853758	304.6760035	293.8873088	373.7142007	1079.898693	415.2008648	223.6433942	59.92707191	1705.660289	1768.678555	1367.61279	934.6602577
2.68_839.2430m/z		839.2430037	2.67665	11.92337036	0	0	0	477.3743376	99.12512921	58.47181354	206.7561584	157.7285077	133.5835088	135.2752157	25.14924396	0	4.94509037	0	0	0	0	0	0	0	0	0	0	0	0	0	0	0	0	0	0	0	0	3.987426605	0	0	0	6.878723085	0	0	0	344.4858081	68.00519105	24.47887481	75.36021983
2.40_289.1206m/z		289.1206435	2.4021	2.110243281	0	0	0	446.4010917	484.0715543	956.820692	607.292435	348.700592	667.4655491	358.9065307	412.3022163	0	0	0	0	40.7647769	11.11469978	0	0	0	117.9544997	313.3485172	206.1233492	221.7663235	344.3104478	53.11539077	0	0	0	0	0	542.8918847	408.8764406	278.4678916	833.6195939	514.0526407	982.7675165	1.217422485	0	0	0	322.1347037	332.0992244	400.5672565	221.3510434
2.01_643.2743m/z		643.2743449	2.011233333	0	0	0	0	66.22331506	79.61964566	76.05661048	96.07390245	73.80886893	70.43136449	74.88337031	44.12308081	0	0	0	0	0	1.584610982	62.3571838	0	0	16.52368224	27.00761722	26.57708194	25.13076602	66.29365681	1.851500068	0	0	0	0	0	52.78251248	63.88605581	57.7712824	55.01808456	50.99337401	104.9715531	0	0	0	0	47.78847627	54.6233761	31.84064481	35.01782227
2.35_896.2110m/z		896.2109775	2.34875	0	0	0	0	75.4946424	79.74922101	54.11750063	68.55384185	28.00239453	35.44876531	41.19563825	48.83152954	0	0	0	0	0	11.42945902	0	0	0	184.2533433	102.8717555	46.3998182	48.90259352	21.35685861	22.30165234	0	0	0	0	0	226.51309	112.6904191	210.2222742	143.6158014	76.53825014	96.80655094	0	0	0	0	54.47890857	54.71227179	22.65596777	24.98707962
2.61_545.1645m/z		545.1644786	2.61415	916.2114536	809.7208107	815.1354122	622.7120395	197.0839614	200.5059209	268.1016713	291.938142	162.3160228	181.560807	127.5472597	278.9191543	1056.409655	1553.449553	949.7879398	642.0381372	620.2805214	915.6035933	588.5684269	1479.594806	1178.79486	233.8328944	196.7378264	177.7758442	428.7339931	306.8744982	757.6515977	1056.32949	1424.639745	1233.254663	2031.156904	1172.490793	136.3252916	186.7296128	244.9473853	139.1123113	154.7932629	131.3054951	528.5724329	368.7218147	136.1199649	74.9059648	142.2209414	137.5578883	112.2391602	106.4080641
2.28_337.1424m/z		337.1423543	2.281433333	1357.231788	908.3899372	1158.387685	247.5175921	161.2207959	160.3506336	244.8954691	131.5131956	239.4543634	225.9717076	236.2250983	328.8451599	799.9650545	1650.472654	837.1272293	652.8751325	988.1852758	1530.625479	1785.317462	1043.503462	920.429066	244.289725	202.1966499	240.0822618	236.0121863	265.3056327	1063.651379	1628.91971	1479.494039	1978.356336	1483.889849	1387.687565	131.0922942	158.7002115	155.9126751	118.1112948	167.0582451	243.0923159	783.001899	413.6526834	193.4398736	29.77386475	116.3411431	110.0091931	102.5240225	47.93503325
2.63_563.1017m/z		563.1017126	2.633383333	9380.215975	7639.994461	13700.77808	8189.119623	462.6056662	1206.112084	437.2418522	398.3054012	1149.887532	1141.961771	1233.713173	1860.406184	2234.019671	6325.325554	1908.600069	3171.413367	4296.314024	6537.172617	7554.225438	10109.10728	7968.742837	895.3076849	632.5741171	1222.39853	2486.305297	2022.555953	4420.795846	7875.614279	6506.261752	8683.221467	10609.32486	7209.463614	697.4386953	648.3269015	331.7224636	740.4448782	808.9853826	1079.984987	5411.54944	3479.017193	2287.901377	985.0683258	333.8283485	827.4580157	183.0486847	145.1776954
3.09_457.2320m/z		457.2319602	3.091566667	246.5500171	153.6798006	253.1134851	76.63959916	8.363780072	13.15128491	9.152707296	4.563465154	87.75141415	53.83291328	68.97184745	41.21612723	0	4.883952818	0	0	437.7855593	416.9305613	232.6365469	241.4512459	341.0031304	310.8153287	243.5690564	157.9128901	51.7864684	114.2449791	70.53981032	88.12571256	47.79352496	72.65752191	51.73624278	8.347017933	22.98823372	38.38563281	17.50602248	22.81991514	17.16814987	10.202385	142.237408	69.9810283	42.2675769	9.218969206	6.035522461	9.022491574	3.831726134	1.663330078
2.11_352.0963m/z		352.0963097	2.112666667	8087.133229	10387.50529	12169.79059	7193.466825	4047.479331	2493.450852	3313.057387	3126.688311	5131.556753	5549.776644	3894.665253	6438.955679	14431.82359	16375.72214	15248.95185	15364.62513	7740.819502	10713.53871	7548.890896	9018.929099	5539.802911	2527.901705	2411.740214	2399.56538	2726.300951	4547.43991	14102.10627	9942.989924	11404.56689	11699.45277	9713.035624	12665.2865	3384.640999	3383.604024	2349.629604	1698.990232	3412.169747	4720.458347	4665.555827	4730.148652	2032.240832	865.3013569	2920.76695	1710.641922	1386.991648	1139.641596
2.59_333.1459m/z		333.1459437	2.594916667	206.2915202	237.8580754	53.41270021	13.14270574	2530.075591	2952.399824	4475.745428	3724.177921	1655.204161	2164.97723	1867.813278	1915.322608	306.8381795	194.3939248	336.4364243	438.8306117	433.9863556	288.1293995	323.8228759	259.5955987	210.8227699	1706.007467	2230.458738	1462.349706	1444.200519	2044.829255	529.7545929	228.8726342	196.076785	337.3311858	171.9312519	230.4341376	3104.284459	3032.487045	2767.272242	4114.537253	3253.064989	4824.388626	119.0118398	108.3132113	8.919419732	1.580934672	1825.768723	2025.505698	1873.744038	1357.419624
2.43_350.1856n	350.185616	395.1850773	2.43095	208.2026315	352.6403153	345.2822939	83.54299072	4602.954979	4333.716131	7302.53907	6066.464923	4451.820204	5983.428243	4014.192469	5235.843958	401.4393101	313.9241943	829.3508584	708.3687112	807.6490226	424.4508705	268.0276457	233.5478279	126.4670972	2238.436621	3746.114762	3162.216589	5484.024854	4997.603115	933.6558002	128.2459658	181.1917647	215.1624057	85.26460306	357.5919212	3106.891939	3497.26402	4133.37488	4357.20506	3447.09429	5397.845579	120.1143808	160.5814934	57.6589031	10.04937744	3321.612706	2973.163272	3057.164279	2211.156048
3.72_315.1729m/z		315.1728868	3.72335	163.4618223	168.3793558	158.7874077	140.25985	127.2718517	142.8321104	165.5817478	128.1273458	148.8205099	177.2492063	165.7552975	136.187199	197.9900056	164.65514	143.8478288	132.4806013	300.831384	264.5991669	387.0850862	267.9005336	378.4135315	247.5839199	247.4191017	289.3975412	266.2822926	309.354949	337.7187663	364.1381675	346.920184	420.2551245	490.4369766	349.1530798	249.3769615	185.8552374	232.7326823	235.3598932	229.1977326	282.9751448	94.30291748	76.6747511	26.51600709	16.87184239	91.84269706	97.99054017	69.31980778	46.70093032
1.16_536.1093m/z		536.1093091	1.1578	5966.386772	8973.232091	12616.5246	19010.84196	3785.161454	3709.657164	4548.167383	5558.544059	5121.737632	5051.711596	3848.89788	6794.556203	18160.67154	13039.7258	30290.2603	29325.97117	2955.488524	3254.09447	1969.285629	1583.519107	4558.452285	1404.692388	1715.945241	1106.814677	2015.519369	1324.217432	3980.635963	7615.61222	4280.134322	4604.736327	11598.28618	3347.019923	709.2099831	641.0231783	575.4770579	1793.329611	581.2126617	496.1114064	3442.073944	4086.132377	2106.84122	2286.812152	2731.471509	2545.025123	1904.063056	2026.024789
2.21_205.0194m/z		205.0194046	2.2093	39.9259454	44.66956828	40.85957666	0	53.52546811	56.43119386	50.9105978	12.89180564	31.62068741	7.285794574	9.788641603	6.511987601	51.37712469	78.32262574	101.3688249	77.1552585	0	0	0	0	0	0	0	0	0	0	0	0	0	0	0	0	0	0	0	0	0	0	23.03371565	20.34113989	6.823165894	0	38.62537779	38.71484608	21.31341709	4.698913515
3.54_372.1510n	372.1510009	417.1492038	3.544966667	1053.442001	1071.509031	1452.87657	953.2572371	370.7990921	251.8967157	312.6411312	320.0776342	138.8459946	99.07395127	165.0346093	192.1215803	513.1899773	791.4283324	443.5799712	419.1241033	1026.668193	1391.750855	744.3673857	1623.694192	1167.735005	235.007399	182.7545411	199.7783772	340.9712391	164.4039314	583.7170839	972.0101776	1355.203812	1405.28466	1459.148498	1226.409711	98.79461639	316.5348856	205.6155554	165.4788094	326.9619834	206.95115	607.7422404	487.9320738	242.6167541	114.6672114	267.5783234	172.8147485	130.8853385	116.6645824
2.42_542.2114m/z		542.2113829	2.421333333	0	0	0	0	176.9361705	118.9422214	16.79387979	164.2547924	91.87710699	108.7637195	112.9974887	32.2819924	0	0	0	0	0	0	0	0	0	232.0148275	121.0036541	30.38775456	0	32.86727943	0	0	0	0	0	0	227.4191419	121.6271924	87.35647646	203.8775407	75.69958935	244.9738225	0	0	0	0	127.6817686	81.60078633	7.030657269	59.86896526
2.15_489.1907m/z		489.1906987	2.146333333	435.9344264	445.026366	303.8176252	215.9249029	1281.651778	1686.815995	916.7769761	2175.895974	2938.596199	3161.447586	2127.849991	2465.611017	295.9301762	469.7260039	498.6120571	445.762636	534.4027859	664.138832	933.0008853	479.7040385	529.4958814	3133.925036	1292.031632	1886.213726	1633.598459	2175.118695	916.5685951	1156.872993	840.7781787	974.4277755	868.9762555	799.0510828	2111.851216	1929.298989	1966.610337	1241.265947	1458.4004	1886.649696	251.4953502	202.6512436	50.73469251	25.97358353	924.8734456	1157.246855	383.8031945	793.0888258
2.35_843.2995m/z		843.2994516	2.34875	318.9283588	248.5536317	130.484781	179.4562769	3512.90579	3058.468942	2485.664743	3577.804548	2183.11395	2890.257903	3039.539987	3622.190785	112.5121605	299.1642141	334.0006532	137.8087912	376.8800837	570.2536889	144.4365801	186.5175466	191.8553585	4540.505249	2384.262368	2169.845452	1746.181646	1298.753307	576.0982749	160.3941302	230.5885037	251.0529137	49.71534916	269.6617351	5669.771758	2643.906042	5093.725169	3334.566935	2195.959444	3067.370863	183.9932669	113.1836368	21.78973401	21.5867764	2535.004701	2098.274841	1040.608669	1304.068229
2.59_519.2380m/z		519.2379727	2.594916667	930.5081646	630.9833439	821.2069898	184.6547972	858.3890754	552.750049	611.9457027	661.8495256	1467.51212	1260.38307	1324.484346	1597.653261	62.12156048	97.12132672	83.17700563	30.74693354	1094.656766	1124.111448	1321.973851	684.6249787	586.7715699	1877.126975	1842.247103	1574.080757	1095.335655	1436.731543	207.0190065	86.32775576	137.9950859	151.3096183	42.05314313	148.7284109	990.5216096	683.8923301	618.6367994	659.2075791	497.6419053	882.5249851	536.8203622	287.3303002	137.1338614	22.21210585	619.4360086	379.2163802	256.1874062	241.2364697
2.37_431.0952n	431.0952276	430.0879511	2.37325	97.89724025	29.22175232	193.0254305	124.2236687	0	0.00433017	0.779814613	0	0.003360212	0	0	0.111094926	188.9931813	180.5877993	50.72587685	80.32654309	39.17503297	53.87751931	0	37.52671028	17.80847176	0	0	0	0.05470543	0	7.598051755	103.9736764	123.4597792	48.38810489	218.8337207	81.53863287	0	0	0	0	0	0	56.47799124	13.30668226	32.23343562	14.94285186	0	0.002970731	0.326464721	0
2.25_809.2926m/z		809.2925752	2.247766667	238.7061924	146.783154	51.95885459	363.12691	225.5541366	282.5591514	244.0607046	237.1191962	34.18001183	38.36957831	106.8755632	13.36043237	575.9917735	622.2045445	440.0647344	427.4410845	121.7685535	202.1543624	250.6878333	276.8165551	218.6325862	27.42407136	5.715621818	3.995861583	18.9001315	6.874891419	456.6598648	540.2193064	774.5111624	854.9815141	682.0583703	857.1754792	238.7853311	298.2687524	214.4872302	195.3793616	199.643728	173.7275353	137.7122196	66.84050872	8.676641157	43.68049726	162.7657645	193.850835	102.1745534	86.42719466
2.55_199.0881m/z		199.088106	2.551633333	0	2.69436109	0	0	36.04867814	41.84505874	68.81312019	33.12411845	46.19748832	52.49968356	37.6587052	36.81916707	3.456076089	0	0	0	3.709382778	0	0	0	0	53.80806805	83.24011567	50.9828194	46.03621496	22.76537173	12.92227313	0	0	0	0	0	45.93561103	47.25302492	47.72990247	74.22956727	41.5901326	56.18463276	0	1.226928711	0	0	26.01366903	28.70796978	28.80820095	12.07335669
2.51_681.2772m/z		681.2772131	2.5127	120.3548335	43.49366684	8.809658906	0	3455.734036	2592.67916	1024.247564	2922.559771	2979.837303	3991.962079	2277.634275	4086.370602	37.52636889	50.49174969	36.06134984	18.04623044	88.18898974	181.2602973	96.60122844	55.56839453	49.06962544	2885.154635	3716.313646	2820.194235	1757.994139	3016.349806	99.08339907	87.70288145	89.46379215	109.3141696	58.77629223	81.42139604	3981.849118	2923.363015	2301.75438	4146.728282	2402.929486	4369.516906	69.43402304	19.80567074	1.471130371	0	2493.748068	1778.7179	428.7951128	1065.239113
0.66_114.9947m/z		114.9947048	0.656333333	2412.010783	2075.851246	1679.023891	2072.933433	556.7617221	603.2343232	699.9894775	580.0681029	934.4370506	785.8250055	625.0273833	567.1653004	2296.830335	1816.494892	1842.28402	1862.620988	1453.076291	1400.935813	1697.802249	2077.271469	1249.873173	608.5935269	604.2062839	661.7689246	410.4791913	512.7996808	1971.5711	1645.634921	1676.678101	1403.881756	1431.192688	1734.643291	355.5810402	415.489459	423.5318298	343.1514074	297.4565095	1022.664307	1391.515466	945.2784571	280.3812346	249.3529415	401.7738211	413.8513183	293.0464056	211.4280904
2.95_182.9798m/z		182.9797638	2.94685	121.4911269	93.88228207	27.29813641	9.607678862	79.412734	81.82717995	104.6638556	62.98205872	78.33819297	99.28018294	75.87160016	52.84065145	101.9047228	91.04028361	53.48186084	0	0	0	0	0	0	0	0	0	0	0	0	0	0	0	0	0	0	0	0	0	0	0	70.08956312	42.75108773	4.558532625	1.155706665	57.30630595	56.13786382	43.81689677	22.95622934
1.25_347.0901m/z		347.0901464	1.249633333	885.4666189	481.7941252	508.4869863	631.3946258	155.4960549	127.7867142	114.5000851	62.71460648	96.54669915	147.2803505	62.97859881	71.70488795	936.0931526	902.9572077	841.2916249	765.8915753	585.7269815	1153.766326	507.6849439	525.405973	953.7667827	39.28081279	120.1294025	34.55219449	96.36310597	163.6368122	324.3029928	726.5755533	547.9027033	835.6535336	774.845257	612.7764264	73.8854545	80.76897363	115.3001111	139.3510297	121.8843393	62.64286034	510.8354006	219.394144	84.91255527	75.95039218	112.2100203	87.668586	47.93477539	22.8587461
2.16_499.1741m/z		499.1741035	2.15595	296.7142335	162.7915405	39.62847209	0.336920238	98.89226523	126.5861269	66.84566631	46.6820775	144.8536153	117.9014528	144.6149223	89.27573448	90.20792239	109.5192066	56.55075699	10.80240284	0	0	0.481721799	0	0	0	0	0	0	0	0	0	0	0	0	0	0	0	0	0	0	0	171.1776944	74.13023283	6.617582982	0.0405281	71.36324519	86.84491828	27.98453816	17.01507539
2.58_590.1208m/z		590.1207726	2.575666667	0	0	0	0	68.46871731	98.54627396	20.04540406	23.86559646	77.43454383	29.40133525	158.2816442	42.33839495	0	0	0	0	0	0	0	7.643567237	4.632695034	371.7144035	133.4113256	55.69152678	11.75510133	68.06793465	0	0	3.783911874	1.522020142	0	2.588862659	159.2706154	87.82698199	39.30584716	91.77822856	122.8092778	136.4773707	0	0	0	0	49.40881726	67.60806509	8.391888446	8.698732889
2.20_485.2176m/z		485.2175917	2.199683333	819.1717678	1180.572608	173.5704646	221.3071095	3830.918424	5603.074339	5872.23598	5496.363842	9456.597277	14362.65586	8406.038623	12656.10293	800.8003115	767.764374	1118.483283	1397.118664	1533.353409	957.3938381	1400.993898	820.7399194	722.5467149	5533.137347	7993.085791	9142.845265	9522.7117	11080.01098	2044.644395	580.0700477	598.6302638	887.3824442	314.6410993	1041.541414	5077.401245	5118.257629	5555.359742	7181.310175	6018.590733	7932.274627	472.5891742	537.5962539	28.98463888	26.62100859	2764.490935	3844.011543	2458.37645	2003.360821
1.63_1043.3890m/z		1043.38897	1.630433333	143.4617228	238.4232813	232.9649855	839.8980997	0	0	0	0	0	0	0	0	122.8179274	205.7542592	321.9298512	327.2730945	261.2558055	282.7793047	0	78.52790171	403.8367615	0	5.74566549	0	0	0	231.6170973	199.1079075	192.8608794	295.8574543	256.3433242	188.1541826	0	0	0	0	0	0	82.76464078	108.5705885	38.90296653	101.0312528	0	0	0	0
1.14_203.0468m/z		203.0468379	1.143383333	109.8981862	301.5206152	226.0643089	397.8521248	397.1880462	215.5554287	246.2688762	504.4485105	869.7963187	206.1728369	76.86638991	0	374.941564	2231.052579	836.8973149	350.3568817	0	0	10.27799067	0	0	0	0	0	0	0	0	0	0	0	0	0	0	0	0	0	0	0	63.40146851	137.303163	37.75061829	47.85758965	286.6212829	147.8826633	103.0989912	183.8656267
2.70_677.4912m/z		677.4911518	2.70115	0	0	0	0	1920.943754	3447.50609	179.5140755	2324.393054	1034.433854	224.4579905	4463.847882	257.2583651	0	0	0	0	0	0	0	0	0	9799.321093	2428.107995	123.7982944	0	721.0676661	0	0	0	0	0	0	5843.245272	3413.132012	2260.430258	3552.52943	3819.264727	6484.315752	0	0	0	0	1386.203257	2365.175331	75.15249337	847.2142878
3.52_704.3931m/z		704.3930767	3.520466667	0	0	0	0	149.5590349	182.2167747	165.0078087	249.803277	251.7801096	829.288979	362.6588458	296.2567968	0	0	0	0	0	0	0	0	0	7.681885223	0	0	0	0	0	0	0	0	0	0	0	5.893011127	77.6758748	0	6.464201841	0	0	0	0	0	107.9257114	125.0105465	69.07953159	91.05039489
3.29_527.0496n	527.0495587	526.0422823	3.294	162.9873908	318.1168339	2956.713514	2084.366964	0	0	0	0	0	0	0	0	328.4465532	425.1873751	213.9520398	0	546.0692541	1068.669339	201.2955402	1531.738608	175.8121194	0	0	0	0	0	108.0768971	223.3027683	1101.713733	63.87730919	2202.674163	504.7268129	0	0	0	0	0	0	94.02921271	144.8605677	493.7434123	250.7282797	0	0	0	0
2.46_649.0115m/z		649.0114506	2.455	839.0836231	637.5550799	1056.041552	648.5555607	19.75619926	84.82110655	26.50624253	8.869301998	42.30762098	61.04226354	59.45449751	49.21927879	125.4411051	939.5857483	115.6833308	362.6443762	615.5351227	1260.049763	867.0430001	1656.688105	1354.448927	51.88037403	34.75893291	34.57688035	263.5676007	138.2399043	1125.122019	3556.325422	2022.778394	3136.032278	3411.067629	2015.045709	60.14965879	85.34440344	23.05945628	54.05602543	52.39325	95.76518515	484.0765418	290.3228655	176.3490297	78.01467921	14.25659012	58.19185914	11.09667981	3.232757628
2.54_377.1408m/z		377.1407814	2.542016667	19.31039409	22.20791109	19.2786038	16.42102577	155.4422729	164.6501018	311.4021433	222.0966483	89.84850675	130.7185106	53.99929611	70.51129242	36.29332195	18.09551474	51.05062217	8.689958529	14.01417886	6.053513113	2.566504217	3.217630745	1.927591101	29.50061241	92.62774519	75.55415278	100.444703	120.3999911	21.13043634	3.319840382	7.044627946	3.747372381	9.495794425	5.167646856	104.2300125	154.5260157	135.529931	214.1878054	179.8361764	253.3297209	11.14037807	10.11279588	3.219345932	1.975283438	112.1712098	112.9588604	130.3666437	80.95165032
3.67_629.2789m/z		629.2788793	3.669983333	1292.154152	749.1454542	2584.966672	595.9244392	0	0	0	0	47.2539461	4.999025352	21.09737475	104.4431323	66.35206943	24.75274195	15.09951996	0	1014.474074	816.9217988	411.8490219	1132.334744	548.6925539	23.75719152	5.221695023	8.857785273	0	0	10.88980889	15.0213715	41.06752484	29.27176338	22.66230422	60.57844595	0	0	0	0	0	0	745.4578972	341.1376708	431.6651779	71.68368722	0	0	0	0
2.31_464.2219n	464.2219045	509.2200761	2.305483333	28716.97987	26626.23112	25884.95496	21000.64301	13676.88578	14643.15286	18184.96562	14163.91845	11757.32971	17117.37394	12882.0724	20520.14313	26951.19039	40970.86178	25220.33894	28534.24805	16946.77237	24120.03633	22150.72316	23578.77777	17732.12475	10913.00783	11489.69876	9292.088549	11636.06779	11989.09823	20314.4155	23835.13263	27876.40431	24921.70808	25125.76111	25958.96816	7257.14667	8732.996398	10635.15735	7607.454519	10990.29607	9284.621325	16567.14054	12124.76217	4322.544584	2526.165107	9869.598507	10045.99354	7613.027027	5162.583866
3.29_885.4178m/z		885.4178174	3.294	573.1896735	496.3615327	3816.316249	1615.280287	0	2.004259905	0	0	0	0	0	0	470.4398452	488.8799329	342.8274757	0	779.3240694	1242.750672	138.5528993	1606.812761	263.2398263	0	0	0	0	0	138.3958914	336.2531562	1138.305993	194.4844172	1824.465415	666.5453821	4.340156647	0	0	0	0	0	330.6794071	226.0276909	637.2890029	194.3018934	0	1.375030518	0	0
2.12_854.2390m/z		854.2390459	2.117483333	31.24737268	54.34072745	0	0	0	0	0	0	0	0	0	0	65.33078965	151.2067928	51.59239093	22.58989228	36.84764214	144.449486	29.58968666	57.60493709	38.02246851	0	0	0	0	0	182.9262711	97.33868123	225.2067802	156.1515637	186.7073503	298.8355759	0	3.864248658	0	0	0	0	18.02695189	24.74508667	0	0	0	0	0	0
3.25_425.2123m/z		425.2122697	3.245916667	794.9537796	532.5579026	687.469826	490.0143874	129.0546991	211.7506605	187.9236171	168.8785201	123.2987293	150.6313624	134.2606149	194.6274878	632.7205225	685.0423562	730.921289	343.7234915	664.7001591	637.4793893	746.6879991	719.3281344	592.9768612	133.2375019	196.2859925	86.76842237	67.44393118	159.9605317	442.2477598	623.4037245	499.2277383	615.7720387	507.7749442	627.1970748	111.8503969	64.40353062	53.82043262	115.8193751	100.1648114	221.8640072	458.6175513	242.5103983	114.80101	58.94377838	93.12924641	145.2723869	78.67309766	61.55426031
1.60_264.1122n	264.112188	309.1103909	1.601583333	589.0038137	721.8445506	1642.956685	608.3124867	416.5329806	897.9100233	537.3230577	791.777912	1646.586428	1429.392273	814.4514251	632.5297964	210.8224401	537.9581767	879.2813727	425.7142289	10.05493432	6.949638803	17.06993489	13.92393007	0	14.84145831	4.801270157	0	0	0	4.626890364	5.613716471	6.20252573	4.018039854	5.454201227	0	4.718436695	3.506766193	3.821363204	24.00327118	4.14024869	0	339.8027579	328.7056837	274.3583496	73.17384413	300.5810935	616.01476	224.9470824	288.5938584
2.23_613.2219m/z		613.2218841	2.228533333	958.233372	569.9262392	376.1363973	1046.550645	1292.34377	991.6360994	1190.61566	1191.29208	228.6751579	241.3769226	274.7790689	333.6885873	1034.087297	1287.820293	1198.612603	1171.555067	576.0111892	567.6518306	923.7030522	563.3399257	829.2481719	173.6035444	125.2408842	159.7304154	279.1536048	252.7160983	1257.389584	1033.701196	1425.213468	1366.775407	1120.620602	1569.032809	611.1632683	677.9788865	630.0899106	499.5636613	669.648626	1163.896008	552.8153383	259.5267831	62.81124884	125.8894654	932.5890667	680.3159091	498.4441207	434.2121353
3.34_475.2133m/z		475.2133149	3.342083333	6.535683994	19.27454923	0	0	0	0	0	0	61.69271644	71.22847889	46.83810501	55.23226144	0	0	0	0	0	0	0	0	0	0	0	0	0	0	0	0	0	0	0	0	0	0	0	0	0	0	3.770507753	8.777033611	0	0	0	0	0	0
3.73_561.2877m/z		561.2876692	3.732966667	964.9577565	376.2950742	486.3790288	702.1102928	0	0	0	0	0	0	4.570573744	0	18.98952945	49.58818169	0	0	388.278583	305.6271006	493.3673685	614.6815876	876.1300684	0	0	21.63001178	0	0	11.49115502	108.7251376	84.29047619	91.35271929	84.13270014	31.92041148	0	0	0	0	0	0	556.6947094	171.353139	81.22073382	84.45677221	0	0	0	0
2.34_763.2826m/z		763.2825751	2.34395	1869.269461	1472.932227	980.2271579	2018.46431	718.8760218	730.3403067	509.1249437	669.8846087	432.6093605	451.3597156	758.2334324	544.1338083	1185.738632	1684.010856	1150.301574	1084.172248	1708.723481	1937.081116	1893.418735	1956.993015	1904.741106	851.6335693	472.3481344	493.0523174	609.0623055	562.6042662	2051.244703	1543.347109	2531.988336	2590.11807	1632.413582	2135.308508	854.4181945	935.5258688	817.5310758	679.3210691	747.8165557	729.4053832	1078.402047	670.7277824	163.6887373	242.8008565	518.7597401	501.0528862	213.1421107	244.1651642
2.35_481.2250m/z		481.2249688	2.34875	21.89921477	4.497191714	0	0	205.5588031	199.8102156	250.1844658	208.1276089	412.3832889	504.4259917	439.0468381	396.059262	0	0	8.294210784	0	0	3.080372771	68.25589055	0	0	301.0354358	348.4768051	77.93873405	309.5494018	423.8718271	0	0	0	0	0	0	160.6980615	254.5411605	314.9759717	321.914533	220.055895	293.3173784	12.6338971	2.04788202	0	0	148.3366088	137.080597	104.7382293	75.86009762
2.81_533.2799m/z		533.2799013	2.81175	36.26322318	44.74360401	27.64080209	12.35003089	52.0004532	41.78913529	38.33110746	18.58004647	221.254098	251.3182254	137.0253425	252.3134064	4.540858163	0	0	0	48.03600997	13.22195623	0	0	0	200.2457402	317.849789	264.658865	360.7525992	363.1367749	0	0	0	0	0	0	61.96814445	65.27879793	34.20185483	50.92906483	36.60304541	59.86690939	20.92065104	20.37485347	4.615754579	1.485583898	37.52488714	28.66960327	16.04708874	6.772211271
3.29_464.1736m/z		464.1736418	3.289183333	699.0918842	610.4238948	2738.349118	1737.929131	103.0552801	95.92060866	171.201578	114.9222264	144.3725513	169.0187647	120.4525259	194.072333	622.3502461	726.4314873	428.6631872	277.4973881	174.2010831	213.7205426	153.51765	188.5503697	111.662565	78.28953563	100.0278296	101.5772327	88.31730243	123.4594287	161.4408097	160.4421873	150.4034999	157.4158324	217.6978788	147.6247824	65.44740349	83.40579724	52.53550332	86.25674546	103.1691207	60.84348861	403.3137728	277.9681629	457.2786072	209.0553097	74.36738563	65.80671692	71.67251605	41.88781756
3.22_427.2262m/z		427.2262416	3.221866667	992.3937244	506.5837519	839.4362964	467.1813771	5.229963464	15.11749609	0	5.502088323	110.2655173	93.33277456	129.2594339	190.7261653	98.20135809	97.58080607	74.40573394	0	693.8372203	685.5255565	448.1330012	574.2453516	679.9198518	196.2621224	173.3387938	121.5255971	86.30954825	90.6476969	73.80230609	158.0927054	111.7484918	150.8452621	126.8175003	122.5202268	0	0	0	0	0	0	572.5228201	230.6825734	140.1779846	56.19719801	3.774078429	10.37141861	0	2.005447328
2.40_577.0778m/z		577.0778291	2.3973	599.3619333	217.9581483	353.5720011	132.8769358	0	0	0	0	0	0	0	0	67.29000267	398.435477	49.51810851	98.57571841	10.80350468	60.59855803	0	27.04215217	71.50393376	0.028184617	1.700330473	0	0	6.869904475	17.50246825	168.1472517	77.43041983	104.0939923	139.4540732	43.32580352	0	0.221816097	0	0	0	0	345.7784707	99.2513999	59.04320642	15.98375244	0	0	0	0
2.49_465.2633m/z		465.2633239	2.488666667	4.841194581	5.853118383	0	0	54.98789162	62.35109082	69.64702022	26.31326963	202.4041163	245.3182493	171.5492484	202.1854202	0	0	0	0	27.00805136	44.79373602	0	0	0	391.6679459	231.3909202	131.5526932	227.0255237	272.1055478	0	0	0	0	0	0	43.93979352	67.13953712	68.11407141	91.87110874	72.28895177	97.62083964	2.792938232	2.665329091	0	0	39.68070084	42.77621504	29.1573082	9.590881348
2.70_678.2910n	678.2910194	677.283743	2.70115	16659.81562	20100.53821	19573.49667	12798.34449	146174.3005	224669.098	87712.6333	221378.5952	124808.5063	105420.5191	331631.4628	181321.3578	12918.85801	17596.46593	16743.53501	17284.23538	27941.4063	28794.15503	52827.42568	31725.97802	21426.86856	513602.767	165334.2394	81066.3427	60556.18889	141893.4867	35628.44576	25425.7227	25422.54917	36160.12607	26122.60739	29404.25085	315142.3106	201063.471	170294.2667	241136.48	242492.2729	417802.1669	9611.230289	9153.163446	3268.590273	1539.511493	105483.1986	154135.1326	36720.369	80689.92831
3.39_522.2432m/z		522.2431517	3.385816667	212.651525	242.7899267	152.0260016	110.5943356	8.999502916	9.028666641	0	0	143.0044067	60.53384915	18.63312409	99.09214798	52.79698409	59.62842566	51.93346682	18.32764356	57.49677332	74.41849179	173.5504921	176.4068935	209.2283059	27.25466344	10.71363333	36.32048175	30.29671013	22.62064645	63.19333352	93.41182164	70.47815358	69.8796255	46.96745543	45.98707052	0	3.13425505	0	0	0	0	122.6809963	110.5590238	25.38691571	13.30338083	6.494276693	6.194152832	0	0
1.80_414.1670n	414.1670001	413.1597236	1.804	180.0346206	234.6844182	12.3948896	114.4579631	2943.542468	3798.827737	4030.713553	3631.994662	3397.105939	6314.850546	4679.832295	4503.33994	208.7576169	174.0254472	420.0117501	378.323114	524.2544498	546.8310729	871.9271274	385.7623119	212.6661403	3943.28025	3425.362635	2580.84226	3923.371286	4565.474752	1052.660106	310.3697567	258.2536776	320.3279895	182.9235153	505.9215599	3804.788978	3794.806262	3752.750764	4661.747981	3316.800674	5712.941571	103.8639465	106.8680259	2.069830254	13.76813617	2124.137236	2606.200951	1687.434107	1323.819896
2.37_422.2243m/z		422.2242979	2.36845	0	0	0	0	114.7351275	183.8944383	186.3400868	190.7025067	68.69231853	74.87831784	57.16642466	67.82169249	4.757017062	0	10.28970442	34.29770134	0	0	0	0	0	9.116212435	26.82813042	35.27994096	80.30724756	42.76384597	24.88737948	0	0	0	0	0	95.79314996	127.3499189	62.24437557	125.7632516	106.5089223	162.6808693	0	0	0	0	82.79586898	126.1615144	78.01016215	69.5088501
2.71_374.1864n	374.1863876	419.1856656	2.710766667	3763.630921	2413.851148	11230.12249	3706.121792	794.1388022	578.7388487	1143.746723	837.9497145	500.2044972	663.4440875	507.3162897	723.9095026	7267.970431	8141.543845	5290.328784	2209.923652	985.1903661	1720.014985	1094.493207	1574.618234	1111.658198	382.728381	517.1025017	437.2616518	746.8421172	354.4551984	1495.806233	1424.386501	2575.691916	1555.943952	2510.583165	1591.113187	319.4393635	530.6389804	460.1867213	280.4871145	412.6472018	299.1270437	2171.279942	1099.193159	1875.325077	445.8089949	573.0713309	397.0461001	478.8227208	305.4229444
2.58_536.1999m/z		536.1998761	2.575666667	484.4500165	540.5407776	354.6798994	128.3234379	5980.627481	8831.176319	2817.54346	4436.756699	5283.082552	3242.212717	12980.77509	8170.577608	497.7255041	496.4596172	496.0603592	270.2214541	286.4105707	379.8250133	748.5103046	474.4390767	353.6655282	18581.89115	5504.26512	3044.057951	1633.708346	3664.580887	684.2113709	390.7321744	462.3962918	489.0485663	280.9963132	440.2225658	8401.651615	5952.74926	3278.59176	5322.144006	7009.185415	9516.592409	279.484526	246.1455527	59.22821504	15.43601266	4315.777218	6058.663808	1179.547708	1617.146317
3.27_805.3269m/z		805.326928	3.26515	361.4468073	288.8313595	107.2038858	92.68878354	98.59715822	108.7290981	87.98976796	78.02848294	74.59633093	54.40333799	52.49850718	94.45925819	204.2546642	173.5020156	199.5863964	179.2395566	233.5085838	337.7058181	613.5876182	362.6345768	157.6114159	0	41.12515379	30.87443416	16.71224824	0	127.1360333	318.9253693	153.2707126	231.3845629	84.79717592	89.25594034	0	0	0	0	0	0	208.522626	131.5248684	17.90204297	11.14952388	71.15028825	74.5940323	36.83638977	28.44047632
2.46_549.0855m/z		549.0854998	2.455	16525.3352	12402.86856	23869.57346	18605.53411	1038.00425	2926.519081	1497.870429	1202.852586	1741.592239	2191.665262	2230.37107	2489.871639	4332.087892	19132.10175	4730.627991	10368.13292	5710.048689	11464.96408	11205.45143	15948.42968	13475.25286	975.9269694	812.2437318	1254.950894	4009.748178	2487.085378	10414.37753	25413.31972	17411.50666	26773.43434	31109.99861	18539.06405	1224.911339	1557.527462	1080.705869	1473.771443	1489.388625	2098.017784	9533.647061	5647.882755	3985.994786	2238.057713	749.0510167	2007.750111	627.074491	438.4258056
1.25_251.0950m/z		251.0949672	1.249633333	0	0	135.8416899	0	65.7514676	54.6563724	96.78575805	2.535949086	0	0	0	0	159.556081	157.4307904	295.7520376	160.450896	0	0	3.51182996	0	0	0	0	0	0	0	252.3938713	822.7045009	405.1598511	300.9996506	404.456922	341.042693	141.3197364	167.7093043	151.7139289	232.3714602	370.1593391	97.18226224	0	0	22.68428753	0	47.44797879	37.49722272	40.51877838	0.924324006
1.97_481.0599m/z		481.0598988	1.96795	0	13.74660964	0	12.80958021	7.581203417	98.67390635	54.36843301	270.5846378	94.62920172	144.3549152	144.7850095	37.33821949	0	0	0	0	0	0	0	0	0	0	0	0	0	0	0.853413097	0	0	0	0	0	0	0	0	0	0	0	0	6.259780884	0	1.540863037	5.470794678	67.6956278	22.76101911	98.62495966
2.35_525.0954m/z		525.0953867	2.34875	14.07625169	0	0	0	168.976529	68.94484058	113.1411506	138.881339	57.51171975	61.92532071	46.2774024	75.26838625	0	0	14.07873372	0	142.0647756	124.5531774	50.9964699	101.2620339	109.3530931	350.2663101	404.2566539	393.815573	726.3493932	474.1429107	133.0137986	67.08699834	84.16527369	80.44837578	9.877353382	113.2363489	705.0608516	505.4529606	984.6279121	669.7307881	402.1628761	971.301524	8.120743933	0	0	0	121.937883	47.29988342	47.36586561	50.62063599
2.67_292.1105m/z		292.1105283	2.667033333	13.57506524	0	0	0	204.6807978	225.2550487	151.1817991	297.8287804	243.5889547	209.3271034	393.8125638	129.8610726	0	0	0	0	11.28255068	8.751105472	0	0	11.59967263	296.2926672	169.5091564	110.9996082	77.54956593	38.80127255	8.959656732	0	3.339750384	0	0	0	257.1094541	180.8284741	174.250611	228.0712359	140.3848513	245.8629129	7.831603974	0	0	0	147.7030173	154.5371264	63.29135542	108.5551334
2.88_421.2370m/z		421.2370317	2.88435	6.794032985	3.18787604	0	0	131.8726263	118.9014198	148.3478059	137.1718887	466.6661741	862.259513	360.8164428	341.3763234	0	1.089628375	0	0	14.33160948	18.27473373	0	0	0	132.6452129	779.6237082	267.9027295	259.0584465	178.2800257	1.711106003	4.99402786	0	7.352569448	0	4.373122732	136.3134476	114.0790453	80.91028652	243.9531889	125.5653042	143.0206468	3.919552119	1.451660156	0	0	95.16273635	81.57279425	62.10492114	49.9975612
2.16_532.1203m/z		532.1203483	2.15595	0.101686585	2.491966748	0	0	83.45869626	99.27217101	58.41094155	81.19347597	85.59749427	101.9889251	103.9944174	61.33056997	0	0	0	0	0	13.73679996	0	0	0	254.8957099	75.21724946	68.2882391	45.54690358	44.44587729	11.73213014	6.049338806	6.268413536	14.29602739	0	0	260.9719215	115.9946784	152.098463	204.3002654	103.83136	210.8949572	0.058664106	1.134764587	0	0	60.22597814	68.10606967	24.45339111	29.59407954
2.53_538.2199m/z		538.2199078	2.527583333	231.9527846	320.9139469	12.95023149	18.15149305	2763.055624	3374.69333	4159.746908	3121.681427	2673.657462	2670.469801	3935.078967	3823.400759	239.6004943	132.588444	192.0951966	216.3803729	373.3111434	285.8630479	248.201459	233.3151463	195.4044102	2907.920453	3632.138741	3723.741128	3636.368316	3167.877217	695.7531864	178.9280018	227.1537164	288.3421622	176.1896077	215.2297306	2416.771702	2174.449537	3155.575559	3906.952782	3198.803395	4621.66594	133.8161045	146.1342864	2.162567139	2.183441162	1993.893208	2315.221846	1741.453149	1137.816645
0.94_187.0156m/z		187.0156052	0.93615	4.270426609	0.244856688	0	0	63.5195331	73.2460024	66.91801664	41.94343485	77.12792196	53.88146516	82.51432752	63.97307723	0	0	0	0	12.73381701	5.144975404	0	5.278488482	0	85.63913161	63.77271524	97.8751216	55.84182023	82.27762033	10.43785472	2.928409742	0	0	0	0	93.87266731	72.30707575	67.80964466	58.67390814	60.00407416	115.992702	2.463655931	0.111500163	0	0	45.83735649	50.25071267	28.01482719	15.28789514
3.15_311.1425m/z		311.1425425	3.149266667	53.38242371	39.32785637	17.8930777	12.17853002	56.22023551	89.15433506	66.00748784	102.6069235	10.93806025	0	6.321536057	0	195.6204213	185.8711028	108.1474299	205.7420201	167.5841045	165.6505356	242.4437224	253.5977985	305.2210234	150.7453177	148.6864568	182.024736	341.9948261	226.6271758	315.2671245	327.0971894	311.9583082	511.1669229	372.0104334	376.3084953	170.7140863	281.1194105	154.5789903	271.1640258	280.1498365	346.1998483	30.79690552	17.90868949	2.987976074	1.464954077	40.56999242	61.16468787	27.63363975	37.39903259
2.46_503.0781m/z		503.0781156	2.459816667	505.5041938	513.487827	952.6309824	737.4879344	102.606094	184.1587464	201.561207	114.1183196	180.3934412	193.7350688	198.3893225	171.6980355	147.07566	783.9085742	195.4753533	304.7264424	720.0581745	1475.276497	1270.261272	2040.967992	1680.071292	243.3360422	249.2529467	270.7514755	652.2384563	404.0578709	1419.283623	3649.515152	2214.072473	3432.238452	3881.4714	2441.132656	255.3351525	304.0779957	238.4254473	314.430421	331.378234	446.5451571	291.6309117	233.8264756	159.080435	88.71234495	74.04324117	126.342844	84.38239303	41.59480286
0.66_133.0053m/z		133.0053152	0.656333333	77914.4947	68967.53001	70643.74916	88138.11421	20278.58765	21112.36411	27333.65185	22939.45177	32844.83861	30662.81034	24569.19668	24998.99132	78112.51394	63784.31745	69063.29367	81513.9708	30323.79528	35243.06933	48661.88024	59671.19639	42544.31055	11937.53429	12036.25078	23523.57352	16651.39278	20592.24742	33712.5555	33219.46818	38922.74016	42683.80517	48909.12858	49633.24482	11360.75768	12627.65005	14051.74599	13392.2285	13199.62189	30229.55132	44949.72624	31405.68019	11796.84322	10602.12436	14633.55925	14484.22178	11443.06977	8361.163902
2.99_535.3075m/z		535.30746	2.985316667	1029.758172	560.7318085	743.6608187	332.9414914	204.4166412	185.7428994	281.9229915	242.3235757	993.5874501	1209.552152	610.3336062	1110.78511	80.29428863	176.4019768	152.8949678	94.82151101	1056.369997	1241.87201	913.9356248	921.3145246	766.4225437	808.4077589	1774.928468	1956.12654	1844.604108	1907.108157	423.9300482	399.8957512	282.0189564	675.2324148	310.4736478	347.7159811	275.6237593	427.8767857	353.6543986	352.2878363	473.3967406	410.7828127	594.0787799	255.3399237	124.1843785	40.04949648	147.5123949	127.4296584	118.0253732	88.32413058
2.02_321.1468m/z		321.14676	2.0213	0	0	0	0	148.2162919	140.3098048	140.9912811	222.3432524	123.2237703	130.9668698	128.2423037	99.11851666	0	0	0	0	21.81757119	5.117859708	8.044053835	0	0	201.4693373	146.4791793	76.91362835	82.59429208	122.9883697	51.14603913	0	0	0	0	0	279.7318018	153.8024626	194.0212647	152.414879	85.2912747	214.1966917	0	0	0	0	106.9567529	96.2601023	59.02515606	81.04153466
3.29_564.0161m/z		564.0161001	3.289183333	37.04845546	77.2523607	1023.802301	638.9620227	0	0	0	0	0	0	0	0	56.41547825	96.82190883	44.28673147	0	481.3219665	687.7983464	87.91611433	891.4925936	531.7914899	50.98447968	87.0872705	85.67663853	136.6369877	139.9649184	391.7639985	477.4921461	665.7973995	359.0232779	1294.780899	498.8898189	36.79426413	68.98847354	36.91927102	59.4632259	65.93275343	72.20258518	21.37366015	35.17833586	170.9653774	76.86067355	0	0	0	0
1.72_278.9633n	278.963259	313.9330197	1.71745	0	0	0	0	129.47191	122.9313075	149.0306224	128.5442964	126.0547119	178.9233096	166.759467	113.997601	0	0	0	0	91.51837411	37.1745939	0	10.43261904	10.89436439	822.1338754	762.5175139	707.4956684	533.0398481	612.3877681	148.7528363	37.45839252	23.66527665	7.331890536	0	27.20696779	771.7257402	594.4855208	689.2424359	747.8664698	555.1319634	941.3774632	0	0	0	0	93.43031667	84.33751479	62.39077818	46.85290397
2.72_708.3020n	708.3020326	707.2947562	2.7204	6299.837279	9871.150963	10198.02638	5397.865164	76992.44703	112092.1445	42585.6783	62084.93984	75723.82516	49578.8009	182908.6379	142653.5592	10878.11106	12464.72546	13374.17254	11681.40726	6163.575269	6583.73489	12730.76991	10077.3769	7917.657423	205597.2833	76662.45104	45243.29822	26735.20878	55868.14832	12035.08887	8460.84241	11626.72757	11005.69529	8953.241768	9219.154226	112167.5044	72394.5129	39041.02348	79763.16092	94233.15828	136823.5806	3634.445197	4495.016861	1702.974712	649.3086247	55559.76357	76901.26369	17828.23936	22629.23992
2.01_455.0914m/z		455.091437	2.011233333	329.3089067	112.2444317	61.72216329	46.29660151	100.233154	104.0107408	112.7166104	79.97253756	164.0037487	166.2696774	117.1251535	266.4112232	160.9863869	110.6840684	207.1635531	232.9004595	59.72034859	100.7397092	70.90500389	192.095314	146.7979814	0	0	13.39716837	39.27478021	11.33716167	28.71721481	79.58240745	81.21950874	90.42349166	162.4603922	61.28985097	0	0	0	0	0	0	189.9819188	51.11264277	10.30702209	5.569013257	72.33086558	71.35698438	47.18813438	29.14906166
1.72_287.9853m/z		287.9852716	1.71745	2.977721618	0	0	0	306.548978	327.0622269	448.024443	402.4760762	323.9872397	410.405941	334.6116988	372.3048177	5.681535452	0	1.993661361	16.15270138	39.89163257	15.08384469	0	4.566496115	0	396.0570217	419.9511922	499.5751427	349.0828357	392.8936921	68.10363902	5.89585266	6.183070496	5.721608937	4.770663114	18.94745276	526.5440086	484.7933938	449.4059007	571.6782137	497.4074695	825.4936926	1.717880249	0	0	0	221.2137605	224.3823479	187.5627518	146.697858
0.63_821.2860n	821.2860386	918.2529975	0.627483333	1358.347561	545.5517753	443.529086	1246.8608	176.5224564	178.7057043	90.23295427	163.5942529	258.7236829	369.2598964	245.9743117	144.3833472	520.2005972	668.0070832	329.2389914	460.433405	1336.780994	1535.918924	53.71288399	386.2469582	884.4573837	4.231884562	11.6753029	0.155591772	3.954730836	4.288455294	225.3543443	1287.143931	725.2907816	642.2638939	912.5434228	456.0749739	4.765261625	42.8725458	8.151752704	2.142550194	4.78678698	7.895507314	783.6456008	248.427406	74.06519547	149.9847526	127.3832216	122.6017627	37.77548629	59.62820627
2.13_215.0832m/z		215.0831738	2.1271	28.27000642	36.63227682	0	6.656651047	3879.73995	5294.413611	5547.644047	7010.219532	3756.333896	6006.54243	5103.431343	3586.825914	46.94589525	16.73112366	73.23632279	99.61428919	68.37311438	34.1575943	37.66405584	15.40590022	6.011365385	1987.350721	2167.724978	2710.979633	1882.201581	2374.301083	110.3376686	13.79774474	0	14.67942042	0	9.190458926	3908.225616	3537.230117	2389.872704	4183.130801	3907.11274	6608.770783	16.30927666	16.68120593	0	0.800727844	2799.721825	3632.253617	2322.48798	2555.143648
3.50_569.2792m/z		569.2792172	3.501233333	19.72368181	37.36365241	15.67211382	0	70.42780634	162.9606924	571.5426076	112.9566223	0	0	10.73875634	0	94.73461652	92.5493903	144.1894851	16.52030065	0	0	0	0	0	0	0	0	0	0	0	0	0	0	0	0	0	0	0	0	0	0	11.37880829	17.01425175	2.617095947	0	50.82254715	111.7998343	239.2728922	41.17137767
1.15_309.1086m/z		309.1085645	1.153	482.594138	474.2705338	365.5596684	360.5703342	310.5696013	260.2656749	255.2383904	183.9976936	330.2469114	272.1666859	221.154907	323.8359517	648.4270939	593.333912	655.3596635	593.5031908	400.8865452	479.3077276	528.1942026	368.0074387	373.234194	250.2649113	262.94293	249.7230106	161.5480644	212.8390146	506.0441615	592.6425663	487.5311175	591.0035709	643.5679523	541.1037468	273.796304	223.1243448	206.6397939	265.3509889	254.1208465	237.31567	278.4138493	215.9681332	61.04503437	43.37296703	224.1151475	178.5563064	106.8540246	67.06502356
2.75_651.2377m/z		651.2376637	2.75405	0	0	0	0	5.640407842	0	0	0	37.53868062	23.21505493	7.858269312	6.291970478	0	0	0	0	0	0	0	0	0	51.31634345	118.4528241	103.9182776	73.87835687	63.62605849	0	0	0	0	0	0	7.909310261	9.040436969	5.208129809	5.022012469	0	0	0	0	0	0	4.070265827	0	0	0
0.56_343.9075n	343.9075429	440.8771629	0.55535	2729.791825	4076.256767	5765.481943	5243.501539	1253.337393	1336.033683	1674.312109	1387.092109	1783.740674	1779.623509	2419.220809	1672.027743	3877.142196	3954.708204	4299.757272	4979.103954	3293.040237	3079.109641	4198.304945	4712.359088	4348.844201	963.8293168	717.6662687	1189.484699	1099.003894	1436.981548	2618.180056	4070.008418	5263.930439	2916.511669	4766.082054	3834.356843	1115.505271	869.6343383	1182.885784	749.3147682	761.1759567	348.7374687	1574.846833	1856.201264	962.7813836	630.7402407	904.441045	916.5912478	700.9407441	505.578973
2.63_699.3099m/z		699.3098566	2.633383333	3.337985123	7.028005263	0	0	730.2662774	385.4705537	601.839043	531.673028	27.23489584	41.75277957	9.355584224	0	9.313134042	25.8474503	49.43898069	11.73890031	0	0	0	0	0	155.8133737	47.55005038	22.27271046	34.5628828	13.47807787	8.411795163	0	0	0	0	3.511412534	320.0214897	539.6620199	351.5836657	203.7975938	315.5280623	416.5722047	1.925720215	3.20033624	0	0	526.9792464	264.4536139	251.9563136	193.7886473
2.53_215.0828m/z		215.0828034	2.527583333	0	0	0	0	51.21387869	48.03042383	144.0813001	97.38865012	46.50311059	99.73665965	22.26401845	26.54168539	0	0	0	0	0	0	17.9287961	0	0	5.356683263	25.18137131	47.80304481	4.765562858	59.81443107	4.40584722	0	0	0	0	0	53.53137089	68.02981619	33.00209251	62.29285828	65.50425039	111.9812159	0	0	0	0	36.9572744	32.95146422	60.31877401	35.49703253
2.78_245.4131m/z		245.413143	2.7781	0	0	0	0	227.2234461	273.1997185	207.9197854	65.74079148	132.6773472	60.52103027	56.51675541	0	0	0	0	0	0	0	0	0	0	0	0	0	0	0	0	0	0	0	0	0	0	0	0	0	0	0	0	0	0	0	163.9703819	187.4297587	87.04437383	23.96175541
2.28_365.1742m/z		365.1742319	2.276616667	438.502105	594.8543248	674.6231069	120.6807625	5146.509319	7992.248475	8301.487814	8894.628618	4925.088346	6148.684175	6933.12245	5957.25539	581.2990174	311.9773765	879.9897049	1419.523516	814.2129185	594.2991523	492.8927403	273.3979285	210.904163	3526.57593	3282.557685	2813.364409	4013.081344	3109.23784	1346.925961	169.9718624	201.4586848	294.6825197	85.34121916	289.5692506	5096.767376	4820.860653	4983.855058	7865.64765	5824.284693	9512.831967	252.9766721	270.8782623	112.6557285	14.51667604	3713.855735	5483.114007	3475.368192	3241.988887
2.94_493.2935m/z		493.2934958	2.94205	1876.927984	564.7988212	1674.653882	1232.142621	5.446234918	18.11070767	4.465478241	4.863421392	45.86843775	36.14504106	44.03085107	70.93132868	122.474464	217.2816286	123.3433713	117.6248628	587.044543	1083.202037	526.0713473	1077.410531	1059.882748	28.66735648	98.15562794	97.22493404	92.00840715	74.71908465	93.99118766	393.8244775	560.8657119	898.2992557	692.4967583	317.5206194	10.09829709	19.36140772	0.003804358	9.702637643	26.33086791	9.597290295	1082.820333	257.1919155	279.6514841	148.2143044	3.930145567	12.42492337	1.869445741	1.772660645
2.64_675.2667m/z		675.2667204	2.638183333	287.1602258	327.9517409	222.534624	99.80137237	4734.438545	7827.976066	2514.17001	3956.32447	4637.826854	2438.200017	14205.1663	6956.095302	331.3536458	407.4095353	358.4266214	183.8785857	272.2400195	323.0559228	693.269312	330.7886786	280.6218494	16947.04434	4500.321344	2261.974511	1062.042779	3031.459119	518.1051156	391.6514381	396.8285224	491.9196764	269.5023006	372.023625	7277.137793	4585.31907	2721.113641	4730.471903	5976.43263	9110.218163	165.6658827	149.3390801	37.16119403	12.00509644	3416.494687	5370.414265	1052.542228	1442.034346
3.05_1037.5200m/z		1037.519962	3.0483	185.9052272	129.9703304	0	0	0	0	0	0	160.361436	169.5085489	97.38513368	265.3357518	0	0	0	0	635.3379058	492.3358284	219.1396132	176.6740064	197.1295175	180.2667285	342.4763568	197.4194389	201.4071675	342.9258628	0	6.234585213	0	0	0	0	0	0	0	0	0	0	107.2507638	59.18446883	0	0	0	0	0	0
0.53_747.3696n	747.3696156	844.3671909	0.531316667	200.9779811	640.7063233	1602.586587	2376.203384	108.9089395	105.1674011	138.4065025	35.39573133	216.1545254	185.7617078	390.2723701	70.78017144	479.5146357	493.1694155	596.8342413	654.8197551	287.8310802	199.6531718	332.99939	513.557895	762.571739	0	0	0	0	9.133276339	71.24072049	350.9444414	601.4370921	70.89703896	435.7384037	289.0477634	26.40814247	0	7.246727395	0	0	0	115.9464008	291.7578443	267.616922	285.8332515	78.59153934	72.15051581	57.94305396	12.90133322
1.83_244.9669m/z		244.9668665	1.82805	0	0	0	0	38.01442731	32.67424066	41.44707927	37.25585348	40.27652785	31.92432789	18.67278962	19.34460305	0	0	0	0	7.168758372	0	0	0	0	14.07990726	46.83462231	49.59854814	31.15886541	39.56165389	23.05112344	0	0	0	0	0	29.14971974	31.41630284	34.31291316	44.19074351	39.81474827	47.37411295	0	0	0	0	27.43220504	22.41629339	17.35157169	13.57932614
2.35_613.2124m/z		613.2123564	2.34875	578.9778905	401.2789036	159.2263513	498.7378907	88.51721426	134.1482952	82.85492823	78.30358266	87.73757319	84.04111048	151.1300386	82.61898335	291.9655987	390.9085248	188.6036214	210.380044	272.6800313	329.9274826	424.4506356	353.9507374	523.3054613	82.2757283	56.33248188	68.84276073	90.92173476	50.4352944	243.1437138	377.5662397	503.9424648	572.8798004	411.3182635	487.8250063	66.82344009	95.22660564	74.56748006	100.0657474	92.83269444	75.60503429	334.0186929	182.7300022	26.58930656	59.99312766	63.87633704	92.03297405	34.68671985	28.54074697
3.04_883.3866m/z		883.3865776	3.043483333	0	0	0	0	281.678489	89.74778705	253.5603515	137.7364779	55.26791182	69.65337101	0	0	0	0	0	0	0	0	0	0	0	6.618850787	217.6325381	229.8833163	444.5131605	61.51904686	0	0	0	0	0	0	56.3820646	417.0883106	328.6050777	258.3111154	546.5564106	155.4617363	0	0	0	0	203.2665651	61.57182799	106.1515237	50.20334744
2.30_392.1963n	392.1962783	437.1967295	2.295866667	605.7305948	768.9869783	718.8610201	420.3477481	5261.432048	7048.25034	8095.122056	6682.577311	5153.356875	7352.61811	5682.192253	6554.949006	1441.961438	1449.984853	2846.922147	2302.854233	1511.759359	1144.031227	688.709977	554.5800926	306.8436044	4074.458263	5381.496601	1739.228556	5135.746045	6131.379392	1346.992403	984.929149	1114.588512	1280.433963	1486.384046	2317.63305	4042.24583	5506.138605	5514.06595	8311.267937	4460.601536	7653.765158	349.4526214	350.1728872	120.0430449	50.56358578	3796.786982	4835.480314	3388.974402	2435.721862
0.54_272.9512m/z		272.9512481	0.540933333	17014.809	26837.39904	42572.03349	58338.84886	11404.57953	11180.04629	15168.77924	11535.49515	16498.58876	16821.99868	20573.05009	15166.31476	25206.76624	24077.33423	28833.07635	35644.52485	15565.37054	12638.81236	19736.85708	21232.78575	22518.63734	5034.948899	5531.735076	6855.883758	6857.159887	7719.648207	12223.70837	16075.18166	20705.80629	11554.91576	19767.63857	16239.52606	6511.074076	4103.260453	6882.677383	5835.431443	4693.15911	4490.877435	9816.029864	12220.92152	7109.130115	7017.573905	8229.842885	7670.115439	6350.318649	4204.554085
2.11_496.0134m/z		496.0134382	2.112666667	99.09631648	157.731727	139.2913019	35.24301921	43.35891243	20.77009224	22.9300981	18.849998	62.39601142	61.59682927	25.13668356	55.48034539	207.2749489	273.4512765	213.7998363	165.5150822	409.4580185	501.3623044	261.0319951	372.7829243	250.4554747	79.4610397	68.52558115	52.00600035	62.14810964	122.2140128	612.2109692	460.5967411	494.3959108	485.0494821	367.122226	598.4807264	95.63587484	103.2552111	57.09556366	25.61317564	81.14267023	94.83903206	57.16975146	71.82615027	23.26034037	4.239379021	31.28892529	14.24940479	9.59954834	6.870605469
2.19_1074.5056m/z		1074.505605	2.190066667	740.8882	333.8031811	349.7302718	211.0944904	0.013198288	0	4.209758344	0	4.795069823	16.88905235	0	0	791.9809085	706.5247328	884.7061203	769.671698	3206.64166	2795.819023	2864.616447	588.0962949	1867.272148	5.80162456	292.2780601	473.2617955	361.4727426	326.8614975	687.1150994	1520.554967	1281.248618	3216.271261	1570.633872	485.9077835	20.45892793	96.37236588	28.60914664	164.117457	162.4603184	63.53352873	427.4265256	152.0036451	58.40167366	25.39253372	0.00952423	0	1.762390137	0
1.84_390.1275m/z		390.1275131	1.842466667	45.58315936	25.38267887	35.06675901	77.47321182	16.80784773	22.64441816	5.714118221	12.87811658	19.45552618	34.04811624	13.14229606	5.348024313	110.7061793	123.0676543	101.1463297	30.35431816	55.90957845	146.6948394	252.5093389	5.587937209	73.51329149	0	6.631355939	0	0	0	31.07227391	92.31673713	34.25524895	82.77369761	95.79755849	45.25959991	0	0	0	0	0	0	26.29742441	11.55848694	5.855819702	9.319244385	12.12898254	15.53529358	2.392181396	4.69392401
2.01_820.2425m/z		820.2424919	2.011233333	0	0	0	0	42.24100989	57.68659878	26.61366524	44.31630673	77.84308913	64.82406679	70.67786388	0	0	0	0	0	0	0	0	0	0	140.1632279	69.04245588	3.599480266	34.98263645	137.7402667	0	0	0	0	0	0	230.4261915	147.4255154	108.3900765	96.06157287	52.03005805	168.3655016	0	0	0	0	30.48221758	39.57612164	11.14165168	16.1527794
1.82_145.0411m/z		145.0411164	1.823233333	116.9763174	171.2134031	68.58145396	96.11579977	1703.899436	1360.835951	2487.142057	2148.364515	1561.505249	1548.604592	756.1562506	1203.471511	285.1176118	176.3339401	358.8533213	365.2453882	121.7762732	66.1030716	151.2475355	98.62238093	85.68817817	165.1352627	658.8851565	861.9919527	562.8156435	601.8530796	366.4852249	120.7488305	86.1069204	105.9198375	65.51118915	104.642486	496.8743643	1118.653244	571.6763506	1079.626062	1047.417318	1564.936675	67.48492002	77.96528861	11.45245927	11.5617593	1229.5784	933.6069426	1041.227138	783.0539287
3.70_417.2069m/z		417.20689	3.698833333	144.8713497	48.64848848	78.94508974	10.49634117	1.67426158	1.701465729	0	0	0	3.283282191	0	0	67.24710796	38.33844952	5.279491082	58.31663437	12.15804605	38.48955431	13.11981527	17.65464823	62.54572241	0	0	3.714301899	0	0	15.04164698	90.96848142	39.59639556	44.88997243	55.20519901	18.62762211	0	0	0	0	0	0	83.57787001	22.15301709	13.1830892	1.26260376	1.208190948	1.167297363	0	0
2.38_431.1851m/z		431.1850751	2.378066667	498.8630736	461.0991898	147.5321372	332.1036325	2640.273149	3044.439544	1404.617365	2581.489728	2065.302981	1939.539087	2896.762837	2034.444964	169.0155716	199.0429078	185.0519319	131.5451208	744.01562	639.3138806	555.396298	505.2687787	719.5774989	5005.652856	2099.433702	1089.200255	1201.293791	1250.000155	275.2501311	603.7718329	278.9977467	762.4956943	246.1928896	363.3432955	2744.352227	1649.090204	2881.738707	2702.199909	1401.875799	2585.541172	287.7995767	209.9703105	24.63648253	39.94871052	1905.290162	2088.649916	588.0346538	940.9230411
2.63_257.0941m/z		257.0941179	2.628566667	31.57715383	18.56260249	0	8.423407534	150.2754139	196.6458275	200.4780627	132.8982129	250.8660024	200.8071033	286.1387239	215.4254363	3.780268339	0	0	0	48.29023272	31.13606363	19.60014451	30.84955358	26.78054564	535.5846885	289.4895074	294.3763726	202.3165761	261.9858115	59.98616231	20.30783651	12.59257764	36.19488141	6.130557694	10.46798761	169.8684626	124.2878006	194.4491703	232.9282766	202.6855934	301.0712959	18.21720625	8.452835083	0	1.013250794	108.4426692	134.9096558	83.92894115	48.43985597
2.78_245.1307m/z		245.130735	2.7781	4924.807238	9856.837852	3853.813511	2708.462198	35656.4557	40087.63036	52361.95074	44884.54303	39038.80493	45744.71742	45691.53874	50926.94392	13221.9934	7292.519357	18676.22629	23149.60091	9568.15223	4525.236985	4588.134659	3922.524597	2579.591713	18750.04594	23821.14643	22565.74741	27518.3272	28619.68718	12149.4156	2709.333962	3089.978514	4294.649936	2417.125057	4728.979712	25546.90115	21991.49569	23736.52903	34736.24935	24325.61617	41424.13215	2841.175291	4488.499113	643.5506938	325.8006289	25730.63105	27502.27902	21921.01731	16359.89494
2.72_728.2480n	728.2479887	763.21739	2.7204	19.10132485	20.36689145	0	5.140223391	470.6087896	650.120797	143.4553331	241.0473371	441.4123381	168.6349882	785.6145306	466.7041073	1.831508722	7.4908399	7.195450383	0	50.21282427	60.68703156	45.91466867	83.46972928	32.38050647	1714.802421	1048.25156	522.8487457	195.6746946	539.9829411	62.10505314	48.34613314	46.57659172	42.22949624	32.37708332	21.16262782	1252.928867	939.6159385	429.6052367	932.1092302	1014.123449	1234.510714	11.01976373	9.274452472	0	0.618316923	339.6036117	446.017971	60.05671666	87.85895641
2.04_1133.3166m/z		1133.316618	2.040533333	312.0990568	131.4635119	113.1230163	185.7004775	0	0	0	0	0	0	0	0	109.5398971	168.6515333	41.98321013	0	0	0	0	0	0	0	0	0	0	0	0	0	0	0	0	0	0	0	0	0	0	0	180.0533677	59.86441751	18.89048221	22.33789063	0	0	0	0
3.43_729.2055m/z		729.205508	3.4291	82.60838757	240.8814435	184.1455574	143.7035645	58.49736798	70.0547956	173.7370419	66.0485056	0	0	7.747210836	0	885.8752878	629.6171607	721.0724408	48.05984687	93.19506893	204.3216055	227.9090017	410.7703723	120.6703897	0	0	0	0	20.57110652	426.7629961	501.1001732	938.1115942	407.4937355	749.1256454	1017.745361	80.61190821	7.479848833	27.34521691	14.83704904	11.87842536	25.11507009	47.6576845	109.6899596	30.75058013	17.28608645	42.21323077	48.0613725	72.73397283	24.07391363
3.29_358.1908n	358.1907809	403.1905414	3.294	14559.65255	19478.93513	80556.22889	59405.89959	743.2219974	610.5573728	2069.748571	1555.048829	625.4891269	1461.684952	1838.367448	3562.043649	21341.75029	25160.96288	16903.95785	7658.828852	11934.4665	16557.25905	5497.361619	23369.39203	6232.511722	253.5843332	957.5628932	739.2758679	1477.01083	476.8729757	5300.566882	7400.470174	19737.70336	4991.601618	30730.52594	13744.59485	153.7060696	495.4121146	418.4127475	113.0991993	226.9482088	29.70911454	8399.623188	8870.104627	13452.13432	7145.929324	536.3284328	418.8753257	866.4878526	566.7972481
2.65_565.2461m/z		565.2461273	2.6478	94.18133816	63.9709065	0	17.8355625	1833.360042	2482.034038	1915.815266	2966.225338	5579.492084	5709.63756	4658.22315	4877.254347	53.9236118	53.39975664	85.07541941	86.29202603	150.3435809	77.10634183	322.9180073	40.82999215	25.6339003	3661.110742	4201.743454	5852.361749	5125.781437	5154.482651	251.2108276	109.5398672	145.8754085	152.108115	71.37212684	133.3698336	3292.375825	2192.659796	1975.762889	2873.23706	1937.927041	4327.756817	54.33424658	29.13037237	0	2.145437911	1323.000559	1702.809371	802.0445956	1081.154705
3.09_815.3741m/z		815.3740852	3.091566667	0	0	0	0	1142.19374	893.9146387	1207.712589	1799.050152	30.38316385	22.00107111	0	0	75.62786316	34.49784417	122.2131271	92.71787738	0	0	0	0	0	25.00644221	25.89058481	3.735500116	33.11919163	7.383044343	124.880239	3.342914734	0	0	0	0	615.5171486	1336.360416	938.3625868	560.8832845	927.5182677	860.5920203	0	0	0	0	824.2368779	613.2737104	505.6016478	655.7328981
2.24_453.1919m/z		453.1918595	2.242966667	9.91630531	19.68524164	0	0	104.2210008	118.143216	98.97394009	71.88264727	236.144944	293.7504815	327.8800688	231.512203	2.795656699	0	0	0	8.395722132	7.458034117	52.25295161	0	0	246.6003035	303.8659312	348.2711431	172.7372232	286.2387652	2.612732931	0	0	0	0	0	171.1174934	119.5350147	99.89827566	161.1175653	159.8635433	245.9442066	5.720825255	8.964050233	0	0	75.20860015	81.05262549	41.4348477	26.20039055
2.78_245.3743m/z		245.3742565	2.7781	0	0	0	0	186.4721025	236.5681365	171.8103272	28.75394055	97.52947358	28.42304725	28.01301151	0	0	0	0	0	0	0	0	0	0	0	0	0	0	0	0	0	0	0	0	0	0	0	0	0	0	0	0	0	0	0	134.5631465	162.2985155	71.92736526	10.48047757
2.31_902.4644n	902.4644065	937.4338078	2.305483333	0	15.51469195	0	0	204.7357049	552.3400925	104.7148488	639.0975247	172.4753418	279.9269783	231.2490222	165.8006523	0	0	0	0	29.93628109	0	34.22815095	0	0	572.3990083	192.3905355	346.3164545	160.1746275	62.01312955	5.287430731	0	0	0	0	0	513.3642209	348.1968225	344.8515793	126.6630483	216.3360506	200.1578865	0	7.064910889	0	0	147.7426396	378.9351279	43.83824478	232.9436294
1.58_686.1419m/z		686.1419302	1.577533333	192.539899	94.73590007	10.18174784	320.2970958	31.64751009	52.33530665	190.2868492	50.76963845	47.42220079	130.6743026	0	0	739.8748545	166.4770049	881.9192978	607.772976	0	0	0	0	0	0	0	0	0	0	0	0	0	0	0	0	0	0	0	0	0	0	111.0783787	43.13979897	1.700256348	38.52850348	22.83767104	35.90484629	79.66245062	18.50494391
2.79_965.4101m/z		965.4100509	2.792516667	18.43571714	15.66253884	0	0	1555.219728	2855.907935	763.0326679	1661.58506	1345.877505	1032.542525	3968.295009	1763.199538	3.439365238	3.435507718	0	0	132.942276	110.5041794	69.18271585	30.69836634	0	18086.94199	3127.96511	1631.619932	1029.604021	2518.013016	354.1017481	30.10800224	87.31055012	71.46818681	63.47428954	46.46483404	7932.638744	5725.042639	3896.464956	5005.501379	6702.023672	10031.46508	10.63576734	7.132235786	0	0	1122.287234	1959.307052	319.43906	605.6284674
2.20_423.1562m/z		423.156209	2.2045	2.153487597	3.41727605	0	0	49.88891279	46.99114688	38.88480871	18.87402786	84.23077232	64.24538382	89.80935366	16.6289679	0	0	0	0	31.69166544	47.04059406	86.0508702	6.668436178	18.41226318	322.1493166	105.7428151	87.46731508	65.03673726	66.8139205	7.215147947	0	5.248576224	6.9047467	7.937265115	0	184.0038968	81.49186315	143.1062753	109.7350081	91.80375741	127.9814072	1.242370605	1.556121826	0	0	36.00114435	32.23846412	16.27889245	6.879364073
2.76_860.4221m/z		860.4221346	2.763666667	0	0	0	0	1453.22608	470.29961	943.7522576	974.4705539	149.3868831	129.7890784	18.23953636	150.9595974	16.89496907	0	50.74302406	209.0778318	7.730510695	0	0	0	0	26.86618775	203.1328433	211.2245552	417.6584588	147.908439	24.83193471	0	0	0	0	0	808.366722	1405.919684	823.6191833	617.3661964	714.7627536	1020.700314	0	0	0	0	1048.68595	322.650927	395.0962346	355.1832057
3.29_635.2312m/z		635.2311821	3.289183333	271.16617	224.20286	735.5524415	169.8385464	0	0	0	0	0	0	0	0	201.7004339	259.0875979	94.5823527	0	0	0	0	0	0	0	0	0	0	0	0	0	0	0	0	0	0	0	0	0	0	0	156.4387365	102.0950485	122.8303556	20.42986062	0	0	0	0
2.20_538.1313m/z		538.1313355	2.199683333	0	0.066748594	0	0	14.89631808	51.93089538	25.20985507	19.18072061	109.9231849	209.346007	88.29347063	107.9360812	0	0	0	0	37.11173318	0.961250295	0	0	0	149.5712247	298.7665658	316.0033066	287.1909639	395.9321203	24.0065264	0.002308547	0	0	0	8.073805927	89.36827952	95.88720712	47.60818239	195.1790493	71.34748241	153.5111208	0	0.030395245	0	0	10.74957275	35.62739832	10.55395495	6.991150022
2.72_303.1001m/z		303.1000802	2.7204	6.9040351	2.169146985	0	0	211.9569236	359.5605668	421.8900879	383.4187088	237.7109674	265.6044102	182.7397752	247.4913952	7.994637071	0	2.241369398	0	22.80717875	32.03188006	0.019628011	14.4133301	20.73983947	153.8042158	191.0277937	230.3519434	205.3361127	236.6126256	17.66374403	32.65346926	35.8224724	37.1986443	50.77272076	24.76928407	229.9306374	256.9891047	200.7909829	244.4457016	292.3308992	412.0012344	3.983013545	0.987762451	0	0	152.95366	246.6779638	176.6217605	139.7516688
1.96_386.1141n	386.1141075	431.1138206	1.96315	31099.58659	30896.12588	20390.24689	31335.02861	11210.96888	12512.02654	9285.003256	8070.793527	4040.291476	6578.590757	11525.81721	10065.60037	43436.498	43480.50344	44356.82561	69825.78775	22847.05631	21883.08461	26224.51362	19044.07932	19297.80082	4765.12262	3426.811005	4667.233534	7058.810025	3729.67737	33586.07302	19524.84314	21260.70963	23379.76782	15194.41757	28896.08401	6252.124922	6990.960006	2052.023951	6394.285857	7909.172162	9714.390764	17941.69248	14069.14019	3404.979898	3769.287248	8090.128376	8583.925813	3887.111046	2941.710559
1.78_431.9948m/z		431.994821	1.784766667	103.2674332	70.23339611	20.51280264	135.9124345	0	0	0	0	0	0	0	0	48.86833588	82.36924757	38.38982814	36.41291826	174.4095335	98.50663822	57.17717318	91.18950066	153.2123733	3.719089315	42.22280784	22.56275934	0	0	9.571960256	115.4942694	71.10263567	86.26478024	101.706832	56.62837659	0	0	0	3.003165544	0	0	59.57611444	31.98211646	3.425445557	16.34889224	0	0	0	0
3.58_631.2072m/z		631.2071625	3.578633333	167.7870275	123.1401802	11.72160115	132.096947	0	0	11.0284977	0	0	0	0	0	1043.697914	577.0009654	425.7607452	214.5579882	0	2.521146008	328.9120372	603.3335992	137.5990982	0	0	0	0	0	411.257655	1667.263294	1539.491729	1364.752845	1819.982687	1026.492527	0	0	0	0	0	0	96.79817575	56.07422968	1.957397401	15.88992766	0	0	4.617014562	0
0.65_871.1819m/z		871.1818604	0.651533333	189.1048034	153.6932483	15.88180225	34.86146117	0	0	0	0	24.70670815	0	0	0	163.4141716	121.6208035	134.0853827	62.45871235	113.7864416	94.14187442	118.2668761	127.4569609	323.8566497	0	0.256106518	5.193941329	4.005362251	23.32469459	307.6688392	303.8261337	159.8967008	132.4145224	114.8389317	109.8649894	4.306710848	0	0	0	0	0	109.0966344	69.98715198	2.652111947	4.193481445	0	0	0	0
2.03_809.3126m/z		809.3126058	2.030916667	0	3.118513197	0	0	245.5495026	73.409113	75.36455659	314.4310151	177.2267408	185.2826674	208.5675941	120.1946335	0	16.81295539	0	0	0	6.677797089	0	0	0	143.4260872	174.8068493	38.65906484	52.83715558	79.50684499	9.582665597	0	9.141221497	0	0	0	327.3460833	359.3123473	436.7127832	82.02804386	198.2788963	119.4316139	0	1.420074463	0	0	177.1949436	50.36261535	31.55092059	114.6064552
1.72_489.1560m/z		489.155965	1.72225	0	0	0	0	110.6196384	71.75829871	83.07617707	81.28236924	14.02051078	26.31208925	42.42274963	0	0	0	0	0	0	0	0.064449371	0	0	29.52677272	0	0	0	0	0	0	0	0	0	0	85.54577099	45.75137784	100.4632959	77.32124608	77.36628351	66.70848754	0	0	0	0	79.82602442	49.23006761	34.77934435	29.6264801
2.50_303.1363m/z		303.1362896	2.498283333	2.141109408	0	0	0	61.45007884	84.90605159	81.05954028	85.70994521	68.54708926	71.99395468	45.73978404	71.07119709	0	0	0	0	28.19242914	8.501663921	0	0	0	55.83860415	75.47283278	71.97182933	83.39748303	72.8773779	15.24293623	0	0	0	0	0	58.56714094	84.77847548	62.41353967	59.62557291	80.5357374	101.066133	1.235229492	0	0	0	44.34398416	58.25013602	33.93509143	31.24028015
3.05_1124.4740m/z		1124.474037	3.0483	82.99496579	100.0577584	0	0	0	0	0	0	183.0361039	271.3870725	40.45700256	292.1166575	0	0	0	0	492.6354955	432.406821	537.5855022	147.0574655	114.8058692	48.77247974	329.2499537	255.7450782	622.0938896	575.0255919	0	0	0	0	0	0	0	10.501932	0	0	0	0	47.88070572	45.56320867	0	0	0	0	0	0
0.56_638.8259m/z		638.8259351	0.55535	540.7778706	874.2011595	1423.747737	1298.46613	246.7207146	246.1193158	275.2433907	245.7942247	333.7563601	308.8987546	455.9497884	285.1909377	769.7422122	796.0097841	847.214616	984.5363455	660.5528548	566.3245171	785.0552274	1034.512237	1029.623208	136.9755379	119.1284141	241.1012785	185.0196901	315.0850562	418.0410464	768.7258687	1125.628803	549.4720425	1017.065532	851.7717804	200.0554723	147.7510216	209.5684488	140.8774219	120.043397	86.52518991	311.9806826	398.0841714	237.7525122	156.1923523	178.0401208	168.8511402	115.2289983	89.58914185
0.84_252.0760n	252.0759978	251.0687213	0.8448	11173.75284	17917.38749	25954.9202	12238.03753	6695.942568	10263.53925	10849.73953	5782.839878	5468.61693	7077.470974	6975.139173	10685.00835	11368.28458	14194.05275	9897.810485	15877.71209	3618.400776	2583.437416	5046.797946	3017.15561	3863.371769	5800.915731	2939.695936	3997.299987	2449.099929	2432.77032	2551.410895	3172.039933	3525.558277	2875.48256	3209.950425	2093.402176	3497.57398	3777.445578	2568.515036	2571.807961	2720.433733	2784.596214	6446.260523	8159.024127	4334.228123	1472.112229	4831.967294	7041.342118	4542.178522	2107.778011
2.58_793.2074m/z		793.2073544	2.575666667	52.26981332	65.87374746	9.58680003	154.008188	964.8476518	1342.350325	283.7134139	597.2298787	998.9880727	684.9506778	1761.987632	1026.83361	85.2774664	69.07783725	58.97142306	24.98222012	49.92275302	144.0873338	118.7480526	201.4223625	172.3556004	5754.580868	2689.560671	1514.302814	688.1944077	1794.759297	282.391454	266.8407003	260.0501772	260.8459421	412.0445106	352.4608802	3172.569432	2237.978547	1104.907585	2624.415284	2215.820721	3651.488009	30.15502839	29.9968673	1.600905646	18.5256285	696.2593018	920.9248049	118.7749228	217.6833584
0.96_416.1129m/z		416.1128533	0.955383333	404.3602891	246.7762419	192.887039	116.7871455	8.807550304	0	0	0	7.484794431	23.87171734	8.987906231	9.443032869	194.3547996	184.6179094	133.8238608	156.2543719	70.79232775	27.0743232	113.6893198	87.51239251	185.8957929	0	0	0	0	0	0	105.5598162	34.9441624	57.11963152	165.9620319	68.22549767	0	0	0	0	0	0	233.2798841	112.3742684	32.21032555	14.04831327	6.355758667	0	0	0
1.78_335.1262m/z		335.1262252	1.77515	0	5.852615575	0	0	38.59760544	91.43149333	86.20720959	65.12645992	50.35687487	104.7482603	130.4204184	121.963976	0	0	0	0	0	6.000547904	35.99927479	0	4.018843856	125.4929836	95.62984605	28.99864979	64.84444763	49.36393595	7.175853048	0	0	0	0	0	44.74259938	61.6265742	67.31725769	87.19446362	86.32738623	66.94675618	0	2.665100127	0	0	27.85304163	62.7269414	36.09013237	23.73783869
2.00_413.4721m/z		413.4721496	1.9968	107.2034797	78.48356214	14.96258595	0	3527.330684	1780.356716	4167.251554	2433.799454	906.7759144	348.8824973	66.34209712	119.8632351	1305.849349	1214.790964	1095.010511	330.1527855	0	0	0	0	0	0	0	0	0	0	90.64450517	0	0	0	0	24.35827563	69.87082505	446.0324299	527.2433388	122.0296109	156.2173346	277.9312291	61.84686279	35.73898692	2.49861145	0	2545.414082	1221.42084	1744.594924	887.0916508
1.80_457.4433m/z		457.443285	1.804	0	0	0	0	217.9973885	684.7280384	161.196658	131.5651036	557.1177274	485.6368622	85.90611321	30.46555083	0	0	0	0	0	0	0	0	0	23.44715412	0	0	0	0	0	0	0	0	0	0	21.25940614	0	0	0	0	0	0	0	0	0	157.3126174	469.7604073	67.48401618	47.95395312
2.69_701.3217m/z		701.3216569	2.686266667	3.670503498	0	0	0	594.281082	267.3717125	695.2116156	484.8738904	0	0	0	0	37.44218806	33.71255837	70.28753128	48.72852629	10.63376101	0	0	0	0	95.69414685	100.6774548	46.86226097	0	23.58573528	60.1238191	18.26269629	34.91883028	10.44278463	25.40723955	28.05515562	212.6243222	407.7773263	299.7691265	171.106335	245.2495488	261.199167	2.117553711	0	0	0	428.8487726	183.4314319	291.0461823	176.7309049
3.67_282.1392n	282.1391879	599.2689571	3.6748	1361.954524	1869.21268	875.2728891	1748.748656	185.1189232	298.2192839	295.3274951	187.8457223	94.59101238	105.1468175	166.3149971	120.4748529	5748.218942	6569.060951	4423.724227	2298.791939	491.1749237	981.5520214	1333.156076	2355.924951	1083.231961	255.1152491	54.87876882	4.262599231	97.94623734	22.91774995	2214.824222	6425.186588	5684.376479	5359.494036	6012.65344	5081.124892	69.94254254	82.30432377	168.0771889	436.0275774	110.4324274	312.9733236	785.726497	851.1816447	146.1623593	210.3567892	133.5866569	204.5945315	123.6370884	68.46758536
2.00_413.5281m/z		413.5281386	1.9968	85.78774146	58.08635394	0	0	2103.889946	1363.418996	3028.599411	1927.276657	722.0000787	264.9555361	43.33116323	81.99327553	1063.218138	994.3971407	866.6836855	223.1799543	0	0	0	0	0	0	0	0	0	0	64.97911091	0	0	0	0	0	48.3172865	342.3717396	429.3151926	87.75710171	114.131008	165.5143355	49.49188862	26.45072913	0	0	1518.222014	935.3790512	1267.905018	702.4699707
1.99_461.1607m/z		461.1606879	1.992	3378.162416	2740.724869	2275.960333	3329.389834	715.2315816	508.8120623	401.0809755	549.4235131	795.947993	818.6946083	1596.057046	1239.312365	1956.286018	2148.644406	2072.8926	1934.21542	1195.863922	1291.995748	2225.021839	1916.025549	2092.852451	794.843248	586.5963419	657.6400371	1034.954476	708.0226294	805.6297749	1399.770512	1532.353221	1769.709398	1492.087839	993.3682367	652.7404509	373.3081458	553.2111141	492.5787127	476.1687345	688.5537531	1948.898936	1248.041342	380.064019	400.4919479	516.1298167	349.0725488	167.9101501	200.2584931
2.86_627.2651m/z		627.2650651	2.855033333	302.2542356	310.5459387	647.9322346	341.0865919	22.21023249	52.70723176	19.4169363	25.64261507	33.30458455	30.86566386	42.22012916	61.13702049	137.4222692	230.0639217	74.06238359	68.29200988	320.4681443	566.125707	333.4921369	470.6081722	480.2408176	72.2167763	54.63636211	88.71037709	81.16459746	49.56087839	157.2244365	320.0755607	470.6970906	448.4021056	294.1319542	284.3636939	45.13345167	57.29286243	34.03079988	23.88580176	23.18155597	5.374304931	174.3737824	141.4130161	108.1986032	41.02926976	16.02748469	36.16000699	8.12878418	9.346435547
3.70_330.2324n	330.2323683	329.2250919	3.698833333	5349.200608	9509.584099	5124.611923	3153.775922	423.5627976	307.0810511	433.6416047	517.6753292	999.5862409	1248.878998	737.3604756	1122.155474	3549.968866	4016.766808	3399.38783	3605.998395	4002.146339	3806.666449	6207.439674	4116.227401	3951.970734	152.334047	999.3217519	1896.531502	1945.893795	1493.681377	3117.000067	3787.701029	3665.679075	3762.541552	2643.449355	3757.431073	235.705218	323.3410351	171.9339512	448.0765892	346.6316937	387.1066199	3086.012479	4330.370493	855.7621039	379.3673692	305.6539934	210.6741824	181.5414626	188.6866486
1.16_142.0415m/z		142.0415385	1.162616667	232.7830565	403.618762	228.0292364	238.3416981	135.6062809	164.0793324	193.5430905	83.25891213	94.84127608	97.70513409	65.17339243	105.1686955	329.8126812	465.980833	307.205706	216.1378584	139.6165872	227.9063634	106.9599182	105.0941419	123.1472456	53.61983733	44.02942383	53.45302037	25.9557765	37.82055189	136.4309746	159.2304914	216.704873	203.0734241	208.61237	188.3605101	88.04777676	65.46955118	67.90514787	94.00562959	66.54099108	96.56861341	134.2950975	183.7955014	38.07874274	28.67009744	97.85703918	112.5672818	81.02565654	30.34690704
2.66_593.2784m/z		593.2784167	2.657416667	2687.270852	1581.277091	871.9918975	867.6515749	265.2241979	402.4361523	305.8608869	317.7673943	436.2815086	381.3997471	357.1446154	458.0558042	961.2152473	882.9784109	695.462434	410.847626	2179.530215	2074.842442	1808.912603	2205.474724	2580.996114	556.5932049	1033.156636	848.8528897	416.5221494	604.1282962	1038.519701	1367.888904	1288.742907	1845.59212	1096.748921	1194.134596	317.1430198	311.8492183	282.8790834	408.8583292	330.0628274	500.246557	1550.316018	720.0646828	145.6144645	104.3697154	191.3927183	276.0929306	128.0468299	115.8225268
3.38_361.1787m/z		361.1787447	3.381016667	72.41479414	111.5756977	577.6094489	212.4999716	0	0	3.19030431	0	0	0	0	0	114.1091669	125.887987	70.97755478	0	92.99125674	133.7816022	145.1466027	187.5677359	22.83422166	0	0	0	0	0	31.72748074	60.32794461	147.0395194	12.24667582	253.5001324	106.1903888	0	0	0	0	0	0	41.77688869	50.80812198	96.45535791	25.56159892	0	0	1.335601807	0
1.81_342.0798m/z		342.079815	1.8088	664.0775163	1501.548577	1769.853735	2235.855542	564.8639911	480.0558706	506.1291791	358.8654617	663.8190823	469.1490395	397.0314805	774.6872768	2313.593599	2141.939229	3005.324526	1968.726682	271.1729143	191.4557434	701.0323587	284.3074186	545.9645601	245.7569348	225.884379	145.5628523	289.4971173	213.1321365	482.9109184	588.171615	464.3636389	535.7234992	725.7802097	622.6595811	151.8619834	111.312795	215.7482453	266.5106951	111.0620358	254.3829348	383.1136	683.7587829	295.5489662	268.9508246	407.6206304	329.3442486	211.8879518	130.8022953
1.87_381.1690m/z		381.1690225	1.871783333	18.12264269	11.64494316	0.414533087	0	827.6106606	928.1191396	853.8331136	722.533663	1243.379892	1138.395626	1396.291034	1400.844061	0	0	18.14477486	0	25.48923321	27.65313817	0	0	0	1614.654153	1963.312024	840.0681803	852.9289704	754.9489154	58.42694928	0	0	0	0	0	803.749123	571.4233571	1190.188261	1588.542485	1146.115989	1164.29274	10.45515127	5.30274697	0.069223136	0	597.2254994	636.739845	357.4521231	263.3551334
3.50_427.2265m/z		427.2265225	3.496416667	167.1063875	113.0022373	157.629768	45.02000093	0	0	3.119813638	0	50.85624705	31.5812148	64.48121251	60.30231395	0	18.2310787	0	0	179.7389458	183.6609928	497.1457185	139.5860963	157.3316078	78.65869324	64.48992967	53.32459951	10.85252755	41.74809097	0	22.45937075	6.651602779	0	2.55866435	6.904272931	0	0	0	0	0	0	96.40550708	51.45772403	26.32269213	5.415451109	0	0	1.306091309	0
0.59_251.8767n	251.8766954	538.738469	0.589016667	198.680271	137.7563196	169.974109	453.8776425	13.58773743	58.82562887	57.53690962	53.64502751	33.24745067	44.3629223	100.1532478	0	185.1948181	165.7032442	96.28709677	41.36296217	43.03631158	203.0448756	208.1503581	499.1416516	187.9420178	0	0	13.26063866	0	0	120.996104	145.6941924	423.6106998	383.3228334	386.1218782	332.3799618	0	0	0	0	0	0	114.6208266	62.72996754	28.38408123	54.59689319	9.805266725	40.35755779	24.08748288	19.55298984
2.71_1177.5181m/z		1177.518071	2.705966667	0	0	0	0	153.5928437	366.6374516	22.66060889	308.3383598	34.84371458	5.840217198	207.8519889	17.10104929	0	0	0	0	0	0	0	0	0	685.1022302	330.9860422	44.64849512	0	163.6121267	0	0	0	0	0	0	498.8255465	399.5946188	209.7925859	476.6312082	427.124648	920.9071355	0	0	0	0	110.8366133	251.533089	9.486728296	112.3857531
2.78_185.1087m/z		185.1087421	2.7781	176.8106217	370.0605884	76.3668451	50.97283565	1850.009058	2103.960899	2662.294628	2161.131217	1958.369515	2169.81581	2191.586497	2152.410244	478.3234272	245.8719021	646.5540259	688.581421	443.6613902	187.1068329	165.9816339	140.5378135	91.74396547	1046.010994	1390.655261	1093.308172	1379.313095	1555.420125	642.8056886	115.6784707	127.9047221	162.1519447	95.52918695	169.460047	1361.017242	1355.845739	1179.427684	1885.989593	1236.971146	2129.894383	102.0039862	168.514147	12.75254654	6.131516963	1335.014924	1443.430783	1114.553713	787.7072432
2.50_584.1960m/z		584.1960046	2.503083333	537.2288916	263.3383063	381.6613024	427.2765651	830.2539459	321.7498398	401.1457795	492.1681498	358.3630882	338.1772681	473.8098833	497.8632729	519.0967854	544.7080248	737.755432	847.9493972	53.43073198	61.06288721	86.96670643	41.24173537	61.54057206	137.9189197	121.7038561	80.16325504	179.9680795	60.9316218	88.51628398	65.43962352	95.12084306	139.5880862	26.58213669	51.41278462	177.8105913	144.0447878	173.6263065	87.0938336	96.15373998	71.48364397	309.9332377	119.9161203	63.73385614	51.39705243	599.1329633	220.7377634	167.9372799	179.3895777
2.78_389.0471m/z		389.0471317	2.7781	427.8590182	1020.726261	246.8853985	152.6260174	5002.472915	5470.282222	8082.747088	6855.037035	5371.915952	6803.395499	6670.419558	7269.7375	1393.422025	679.9867974	2020.902675	2456.429326	1963.101743	884.2968103	694.2859759	661.1485052	419.7335905	4349.215685	5716.974197	5039.631481	6130.40121	6335.494113	2343.826775	469.7949731	547.0022297	734.6220361	349.1807347	848.0097835	5832.743982	5125.283219	5602.65589	8295.681759	5372.27339	9065.5932	246.8365586	464.807171	41.22754487	18.35936735	3609.915298	3752.908981	3383.793696	2498.581429
3.00_380.2133n	380.213313	857.370623	3.00455	160.2932076	164.4321949	106.8813966	92.71782593	726.1728131	1021.707214	1204.781284	1097.059731	75.2535107	89.88337806	88.86893317	114.684237	295.5376487	235.3601076	267.3583472	67.49931024	63.23214981	147.7932911	130.0575247	177.1231433	153.6267704	224.6358136	176.6745803	59.69649037	88.15590635	107.4277959	268.5361522	232.5513994	219.1720937	280.7679608	262.503315	255.6704563	649.2738397	650.3230864	1290.964318	712.3641744	753.4784711	1007.657805	92.47490889	74.87733614	17.84819031	11.15301739	524.0252955	700.9463172	504.3744742	399.8655378
2.48_801.2636m/z		801.2635589	2.48385	0	5.992279437	0	0	453.0444851	109.0713821	63.47630357	185.0082528	118.8883211	118.0851651	200.8706701	87.480517	0	0	0	0	4.283652073	0	0	0	0	118.425262	55.05325742	120.5985524	382.7591523	127.3314481	8.750251865	0	6.151619997	0	0	0	243.1336252	162.8887933	88.17723642	3.346894062	43.04733163	44.84559011	0	2.72869873	0	0	326.9287501	74.82885761	26.57397461	67.43336068
2.14_617.2426m/z		617.2425652	2.136716667	197.7272824	94.22052163	15.45756502	0	2889.098985	5413.201086	5427.630561	7368.978551	1145.242317	2168.693314	1278.16907	1404.286437	67.75981795	46.16222244	55.96758231	0	0	6.553594092	0	0	0	495.5989969	430.9313169	381.7016747	733.5015959	1037.958898	60.59390887	0	0	0	0	0	1773.13706	1734.338663	2761.765257	2381.93718	3083.126418	4357.790229	114.0710371	42.90511156	2.581268311	0	2084.849394	3713.748239	2272.245052	2685.907147
1.67_727.1950m/z		727.1949673	1.6737	164.1658206	116.4329236	64.22967863	156.3887097	14.44718918	3.013618306	0	0	6.081680844	0	14.1278131	0	118.4977071	148.4947409	66.02497904	38.70788714	78.76880389	113.9984742	128.1808614	103.6786497	81.88014366	19.29442961	0	0	0	0	59.99629154	55.09769767	98.1056945	127.156747	98.11925336	80.36978917	0	0	0	0	0	0	94.70906179	53.01995248	10.72575363	18.8119812	10.42546959	2.067504883	0	0
3.47_574.1826m/z		574.1825511	3.472383333	208.6205674	170.5623849	106.5735474	0	55.8045441	21.70373725	95.18257021	22.92546627	164.5645976	117.9520169	49.61910833	122.82025	196.7776576	171.1761865	148.7412058	67.82896713	0	0	0	0	0	0	0	0	0	0	0	0	0	6.37863689	0	0	0	0	0	0	0	0	120.3554926	77.66883507	17.79678238	0	40.27001863	14.88993568	39.84761339	8.356066348
1.87_484.2100n	484.210033	529.2088336	1.871783333	0	0	0	0	1934.129578	1384.777566	2406.948692	2389.445376	826.4778909	772.1409119	524.440479	811.0750247	3.718910374	0	30.59196348	0	0	0	103.6768998	0	0	313.1162251	737.8120027	642.9105553	772.7057996	485.2965359	222.8060312	0	0	0	0	0	1102.118468	1218.69174	1510.43808	1185.371349	1431.396899	1506.658729	0	0	0	0	1395.718492	950.0321837	1007.654665	870.9251042
2.06_397.2006m/z		397.2006242	2.064583333	0	0	0	0	44.48562393	40.92781285	57.78549843	36.74605043	61.65785531	92.14618903	59.36683763	51.58803313	0	0	0	0	6.9515253	0	0	0	0	53.71690235	76.43438196	0	85.95396946	74.87280299	0	0	0	0	0	0	33.32626898	50.81131225	35.3272118	93.02755602	20.08304438	51.28079955	0	0	0	0	32.10198978	28.07868958	24.19155309	13.39350885
0.59_386.9114m/z		386.9114286	0.589016667	95.90981746	225.0918403	206.5820874	0	56.66603516	98.59936924	132.6068082	70.25921495	87.04809354	111.7669689	155.5611163	96.59463396	194.5084386	163.3570117	177.6891467	171.759029	19.66709648	22.78128767	27.65939304	21.71672761	32.79216393	0	0	0	0	0	57.23589552	20.91256073	27.40814602	28.12018458	52.31499205	9.611671539	0	0	0	0	0	0	55.33142524	102.4998626	34.49727012	0	40.89169312	67.64449132	55.51504665	25.60866832
1.69_354.1446n	354.1446391	399.1435641	1.6934	602.5198675	1112.122344	757.4569576	881.3590847	2688.622468	2072.230344	2758.209549	2681.010584	935.6536155	690.0637019	699.1886695	930.3114886	3356.823988	4597.276114	3460.021206	4234.368961	1010.825038	1245.771874	410.4520756	563.1092158	704.7386701	255.7067203	289.9360195	693.0164117	628.1010498	438.5923994	3074.730092	1399.863409	2041.67363	2507.504081	1635.775707	4212.735131	2696.095779	2213.266344	2267.93078	1581.723253	1935.176453	2664.538861	347.6003175	506.4261204	126.4882043	106.0185903	1940.180296	1421.661909	1154.707921	977.197238
1.97_665.2281m/z		665.2280801	1.96795	0	0	0	0	144.5461087	366.3751958	216.6943916	474.1373413	139.3862298	26.04591189	20.37884661	34.43251927	0	0	0	0	0	0	0	0	0	12.04611702	11.74296513	12.72220536	104.9163071	0	96.10306334	0	0	0	0	0	298.8830303	225.7297633	584.7825565	319.2029344	330.4772238	562.5508509	0	0	0	0	104.3082528	251.3531673	90.71781022	172.8175574
2.16_501.1815m/z		501.1814768	2.15595	72.23480737	199.628649	54.42300848	164.5463585	139.6896786	186.7324959	66.27063546	122.2983369	125.2019681	143.3956079	144.2278753	30.97726893	55.7148321	58.57375736	14.03815201	0	1.84206942	0.387404167	0.003599848	0	1.234749047	12.26524119	0	2.10E-05	1.854196748	0	0	0	0	0	0	0	2.659407074	0	0	0.014304685	0	0	41.67305235	90.9047128	9.088131733	19.79326391	100.8037258	128.1085751	27.74380493	44.57632422
3.57_637.3418m/z		637.3418069	3.573816667	49.72840368	32.18583339	166.8529699	0	14.62921454	0	4.305179675	6.092741903	0	0	0	0	323.5300449	195.7735881	467.017826	284.0326226	8.462122694	14.32217438	8.742512149	0	5.092219991	0	0	0	0	0	357.3936407	157.9472783	117.1185884	146.3659566	61.29629439	196.8417965	0	0	0	0	0	0	28.6888613	14.65643311	27.8628803	0	10.55682385	0	1.802337706	2.220733702
3.50_493.2976m/z		493.2976481	3.496416667	650.4640438	253.0630754	502.4717044	298.0754796	0	0	0	0	0	0	0	0	35.63508181	80.84248993	20.881586	0	221.2896626	386.0904061	243.8315176	396.7869023	480.5652171	0	22.93368589	41.30819957	8.95828939	0	48.34892274	192.7668623	222.1338886	506.6232743	296.4959727	144.3533272	0	0	0	0	7.494645092	0	375.2598385	115.237098	83.90805964	35.85546764	0	0	0	0
3.48_422.2317m/z		422.2317109	3.482	0	0	0	0	48.64686639	3.406445596	57.83599329	142.4438881	145.632811	322.8977321	35.11132427	137.3432834	0	0	0	0	0	0	0	0	0	0	9.991922493	0	0	0	0	0	0	0	0	0	0	5.543382176	0	0	0	0	0	0	0	0	35.10485118	2.337005615	24.21269247	51.9191438
0.54_852.3583m/z		852.3583415	0.536116667	101.0617817	404.7841596	1003.798929	1747.085176	67.47519317	64.08203009	75.6238802	45.54464533	148.3585498	130.7914677	280.2669484	61.97688109	281.3165023	259.9712079	370.4278654	459.8653739	247.1013739	159.4372522	201.1101732	329.0769983	555.9644721	0	0	5.403508886	8.172627648	12.55158004	57.36550197	294.5768785	479.5700326	65.49687523	296.9951971	196.4447668	5.526084573	0	7.891703294	0	0	0	58.3036499	184.3261874	167.6250019	210.1566895	48.69186425	43.96373285	31.65948486	16.60049456
1.99_650.2749m/z		650.2748893	1.992	0.211051731	0	0	0	73.25578602	44.98159405	104.0124533	131.1365623	58.97789842	166.8400675	19.73213375	42.35426259	0	1.860589908	0	0	0	0	0	0	0	27.8214191	19.10723102	52.87105649	0	0	0	0	0	0	0	0	54.38891849	22.57274329	35.06694632	23.52487831	28.34254989	59.85382313	0.121758057	0	0	0	52.86329125	30.85980237	43.5441911	47.7977548
2.90_543.1228m/z		543.1227943	2.898766667	102.6070562	123.4584708	73.60741766	14.0402502	0	0	0	0	0	0	0	0	75.32355271	23.57595393	6.190543948	99.12469951	66.77016738	176.307269	104.0150549	175.7464994	72.75586118	0	0	0	0	0	228.6129819	161.7327598	93.67358828	85.70168289	175.3616794	121.6988097	0	56.00750912	0	0	22.49346975	0	59.19513567	56.21916936	12.29174805	1.688900199	0	0	0	0
1.76_341.0803m/z		341.0803095	1.760716667	213.4944526	92.62185773	161.8172001	241.3365148	73.03793993	47.35600044	20.57464041	53.28329443	0.629016436	2.079003083	1.750960213	0	204.8991777	271.5215719	90.78763111	126.3033715	86.5583947	118.8705378	55.13452977	120.7342346	175.0591376	21.99352773	10.76682346	10.21951124	0	0	135.5164217	360.7647598	324.9374438	239.0758086	401.0015639	279.7184796	128.3353248	70.39402077	67.89399379	157.9567641	53.93204058	151.4102283	123.1672904	42.17712947	27.02195399	29.03034361	52.70608781	32.48877336	8.613450077	19.42114234
2.68_1157.4751m/z		1157.475123	2.681466667	0	0	0	0	103.5716405	12.27715394	0	31.0992819	187.4082495	248.4449897	182.9534732	153.0132166	0	0	0	0	0	0	0	0	0	92.72893328	141.4414295	180.7373954	615.6974659	385.9472912	0	0	0	0	0	0	69.16811027	92.72778437	68.83786637	0	11.68087112	14.84109299	0	0	0	0	74.74000481	8.422790527	0	11.33532727
2.31_475.2126m/z		475.212596	2.305483333	856.7696344	623.679386	503.3554881	181.2290001	3688.308174	6069.264763	3295.622609	6475.708517	3860.50447	4924.716855	3139.620198	4028.006181	299.9796402	294.8843023	200.6579073	15.18835642	943.6413861	779.4788706	1251.951791	544.8873432	606.5279191	5303.579907	2295.857393	2191.656975	2186.583387	2936.183169	461.3160946	343.3642098	294.2437919	324.5568426	263.4934004	280.3785329	5237.029185	3414.667977	4428.893545	3644.540522	2957.336427	4655.321305	494.2797956	284.0043037	84.05564323	21.80001709	2661.579649	4163.843347	1379.692682	2360.320588
2.72_821.2898m/z		821.2898444	2.7204	0	0	0	0	369.3516366	432.7007229	89.66000754	188.3475834	256.8034245	101.1071811	665.2628417	330.3014821	0	0	0	0	0	0	4.932532996	0	0	145.3394751	47.11728342	0	0	1.008533801	0	0	0	0	0	0	70.45617675	68.50177239	75.47379523	35.03635792	33.55371931	18.56895111	0	0	0	0	266.5338016	296.8560602	37.53562558	68.65050791
2.90_373.1790m/z		373.1790019	2.898766667	310.5465902	225.3560691	2161.985092	451.2936116	0	1.579522006	0	0	0.530054256	0	0.20107573	0	13.11255806	67.86159653	5.28953485	0	30.41715986	202.2047574	33.98541591	49.47642259	43.61596664	1.276614002	0	0	0	0	1.71331636	7.773626789	68.82039911	56.8795414	35.30333267	15.84112722	2.71938363	0	0	0	0	0	179.1577327	102.6201842	361.0312232	54.28606039	0	1.083637385	0	0
2.65_521.2562m/z		521.2561771	2.652616667	203.4840981	122.2115731	196.1348862	0	1162.67009	1628.361511	1190.154917	1924.468285	3963.284683	3923.08961	3249.15281	3357.232343	4.063392911	2.434586853	6.296952193	0	252.7277735	255.8017521	118.841343	130.0518011	111.2085542	2867.524205	3163.87209	4092.100016	3471.07438	3602.692763	84.89060335	2.492099861	2.542619991	12.3256446	0.182870357	1.419558387	2368.861754	1450.377854	1155.938969	1819.819837	1191.533995	2755.146961	117.3922072	55.65137072	32.75268555	0	839.0131473	1117.143922	498.2512335	701.4463516
2.20_831.2605m/z		831.2605018	2.2045	0	0	0	0	24.24486319	141.2339452	18.03729153	7.696535498	24.05009036	38.48262271	87.0729018	62.98114449	38.84277234	33.17998891	91.09441542	44.09231431	0	0	0	0	0	31.49106113	66.28372338	109.25793	91.4344695	93.78888093	28.89069237	0	10.55730634	5.947447859	0	0	60.1527805	113.32799	44.74653808	63.15257699	274.3529917	73.97141373	0	0	0	0	17.49572742	96.89411258	7.551204153	2.805297852
0.90_366.0754m/z		366.0754175	0.897683333	365.6368269	364.9983692	347.1984401	285.0191851	164.7881668	208.912565	202.6060099	110.1779411	127.4416589	143.4649727	109.1294023	183.5762548	288.5931631	330.0676034	218.0730434	269.9712808	540.8185052	523.3728321	356.4938486	520.0881873	516.3943304	301.150771	329.9302144	230.4315445	296.8184473	336.7024181	603.0499389	611.3261021	741.0294155	800.5023703	628.7826878	495.6772168	302.2598367	208.0256794	335.6481459	371.4136452	290.2431046	509.67205	210.9398942	166.2089689	57.97888154	34.28492737	118.9154513	143.3253001	84.81979352	40.15858064
1.63_471.1663m/z		471.1663012	1.630433333	5.298499918	7.788039873	0	0	56.49172217	126.3586245	111.4777558	166.5880506	130.6664529	139.2814899	107.4346303	63.35200236	9.738629168	12.24516459	45.92841642	0	0	0	5.697226739	0	0	0	0	1.413770968	0	0	1.43259795	0	0	0	0	0	0	0	0	0	0	0	3.056762695	3.546432495	0	0	40.7659043	86.68883936	46.66949529	60.71941078
2.73_1209.5405m/z		1209.540487	2.7252	0	0	0	0	135.2346922	312.6753888	16.33410039	52.91221616	119.0640098	31.01320765	314.3394535	258.9138093	0	0	0	0	0	0	0	0	0	1126.919823	520.7475755	114.3011006	0	191.4998751	0	0	0	0	0	0	486.3851173	336.8364325	57.36705407	290.7455146	424.4654736	488.0080877	0	0	0	0	97.58889105	214.5122001	6.838173375	19.28588861
0.56_443.8832n	443.8832471	442.8759707	0.55535	1097.509878	1635.488915	2126.05572	1917.501842	531.6426	540.3174325	610.0238048	475.6948731	701.9072114	656.3782566	874.4404178	542.4812286	1508.718377	1498.382017	1599.582843	1722.123419	1512.800307	1355.492349	1719.518887	2011.335435	2006.736893	451.4878444	394.724358	566.0144936	473.696373	604.2022849	1213.754857	1891.420718	2545.525806	1234.717848	1998.126048	1515.160061	521.1512146	423.8081731	485.3449115	381.0323052	311.9146534	120.3258006	633.1654817	744.7510707	355.0313553	230.656092	383.6472056	370.686934	255.3828151	173.3852596
0.53_918.8443n	918.8442783	917.8370019	0.531316667	80.95885078	328.6396707	611.4413463	1208.65774	47.17752592	57.35783224	35.63606012	34.02932006	106.1264352	85.07380463	196.6273603	36.8006954	228.3535234	190.0898197	203.9202778	240.57949	271.6010097	132.8283164	255.6296218	393.5915133	471.9905341	0.740851917	13.80567791	0.857065926	0	0.728095683	98.79922619	280.9954213	481.7671539	42.11900275	295.1286406	186.3897093	15.49401208	0.732827383	8.102237099	0	0	0	46.70604864	149.6523421	102.1049673	145.3893106	34.04453666	39.35057004	14.9188233	12.40329217
3.02_443.2223m/z		443.2222852	3.023783333	3305.978065	1530.989413	2701.868682	2806.142569	542.5812444	653.5759795	739.1577972	601.7092386	544.7011133	549.6801365	509.8493177	775.9151424	1929.634192	1093.857041	1386.874556	874.7680355	1429.440349	1217.030442	2878.904583	1822.778393	2134.699527	454.0958274	740.3570015	606.5132493	491.238903	527.9353256	910.3092219	1152.053757	1052.716804	1258.436691	1231.686188	935.9928894	411.0101423	344.8985043	282.0536102	553.0510984	433.6710827	690.7135432	1907.254992	697.1652292	451.1867166	337.5505902	391.5408176	448.3884127	309.4439882	219.3160331
2.36_225.1039m/z		225.1038706	2.363633333	1102.670405	4254.635729	2969.882492	4549.150114	65.85918269	282.7814429	165.5183119	146.1596695	198.8704348	270.1244701	207.0227457	240.423309	1835.95192	1431.887825	1220.241416	701.953541	864.389394	327.5959391	2532.956586	1317.711081	1277.491431	507.208731	60.03902448	258.7990295	281.0817385	129.8525154	1016.070766	961.8854777	973.2977016	468.2537164	564.8915691	1272.065446	105.4469241	43.21998388	52.47801603	59.25440538	74.33745145	47.65922051	636.1426463	1937.429527	495.942508	547.2167819	47.52570882	194.003339	69.29325072	53.27350298
2.73_578.2757n	578.2756637	675.2670396	2.730016667	883.9043449	967.920233	699.7135047	230.9669293	7086.527636	10862.34134	3879.812652	7331.348554	7086.504263	4389.672666	17414.58716	10117.82043	670.164837	816.7653709	681.9233093	648.0670423	698.6689779	930.1864884	1972.019906	878.7893893	701.3144599	29345.2571	6278.499099	4097.565052	2405.953157	5508.434331	1431.112084	971.0904942	968.8174604	1325.589341	633.4215156	982.9458186	12967.08861	8829.200549	7015.168544	8035.038071	10317.12876	16009.14442	509.9341076	440.760939	116.8455895	27.78298729	5113.823696	7452.152685	1624.260347	2672.191449
2.67_589.2266m/z		589.2265947	2.67185	0	0	0	0	25.62637427	34.60472168	67.35625192	84.37473633	89.73556143	355.4172738	92.58163607	39.46557439	0	0	0	0	0	0	144.8934198	0	0	196.066508	329.1238632	712.2578659	14.20176826	107.3749275	0	0	0	0	0	0	333.1443842	308.380914	125.1905083	134.0955572	132.1651202	44.22948187	0	0	0	0	18.49266195	23.74070761	28.19829176	30.75361201
2.15_561.2156m/z		561.2155721	2.146333333	127.3590306	72.36876606	125.3047482	67.82062605	104.2394556	140.0695074	173.3150205	143.1514162	46.78552074	46.15394023	36.86260153	41.99099144	201.3192566	150.8610251	199.4318014	122.2571703	92.94502854	182.545419	81.28595018	103.292859	79.77453423	13.00738548	33.31596588	18.46881415	45.37209986	22.97003402	230.9414002	249.0783786	210.3690142	243.2472941	401.2611844	304.255731	48.47103945	58.63570964	125.7282742	85.77273611	103.8566579	44.60923448	73.47482114	32.95449789	20.92471714	8.158135873	75.22191764	96.09524536	72.55729609	52.17702956
2.78_203.1196m/z		203.1195659	2.7781	873.1222381	1844.000526	515.5679425	369.9385036	7907.868257	9065.537043	11524.29973	9707.666843	8486.397804	9792.032471	9784.320583	10386.33344	2390.874894	1258.618548	3414.287764	3775.235706	2276.266301	971.9900531	858.5379458	726.7285958	458.1134616	5051.573601	6633.0421	4944.893326	6203.545623	6718.718801	3286.831458	588.4383485	667.8056436	820.2815281	416.1018136	899.9737932	6005.712698	5820.124955	5506.206704	8191.198389	5497.201744	9427.98475	503.713792	839.7008098	86.09500853	44.49986313	5706.52457	6219.447919	4824.579114	3538.331883
2.57_851.3035m/z		851.3035114	2.56605	0	0	0	0	255.4785393	535.3902718	86.83641678	346.3321222	565.6593755	551.4151818	3555.177555	869.0894104	0	0	0	0	0	82.84909716	23.24958004	0	0	6357.279528	928.5072543	972.4994161	64.82993822	927.1978805	120.1125185	32.10046314	12.01214003	12.44416017	0	15.0475239	967.3369238	1138.167788	759.0361148	444.5301951	1073.170078	1273.743249	0	0	0	0	184.3599962	367.3066357	36.3535462	126.2340385
2.70_488.1775m/z		488.1774858	2.70115	11.16382198	9.494634223	0	0	235.645274	383.3428996	89.52961896	267.1616049	158.0923397	87.00833383	459.536887	106.1495356	0	0	0	0	12.44248139	20.84396939	40.13870827	6.036446215	0	1640.025751	423.8148165	166.954312	64.12928852	280.0150771	34.6999656	0	0	0	0	0	879.9095431	539.9590431	440.0437885	542.1034355	591.9778649	904.0994024	6.440531297	4.323562782	0	0	170.0477932	262.9939283	37.48103918	97.3773039
2.31_891.3613m/z		891.3612925	2.305483333	9.320776649	0	0	0	265.4324416	121.4129229	110.2955192	145.9319194	33.90997108	13.13859334	4.936182862	24.05697688	0	0	0	0	0	17.75984715	0	0	0	53.64634527	48.52232413	73.33294741	59.04762917	8.18745066	5.447549211	0	0	0	0	13.06839335	312.3391401	346.8979434	285.2327187	169.6761781	211.0793712	268.3481987	5.377258241	0	0	0	191.5429924	83.29582099	46.17455903	53.19049072
3.29_528.0398m/z		528.0397712	3.294	60.66655111	112.4271753	1010.353986	684.3071201	0	0	0	0	0	0	0	0	102.5726315	153.0818346	68.2471819	0	191.3302923	401.4956396	50.521775	498.0389693	47.97820892	0	0	0	0	0	30.55438664	76.23625799	367.2314838	8.551711942	730.5277079	153.8093139	0	0	0	0	0	0	34.99919848	51.19585857	168.7196349	82.31523048	0	0	0	0
0.79_454.9715m/z		454.9715159	0.791433333	754.468278	571.4431392	626.0789843	604.3729686	90.7177886	104.9489556	130.6174544	91.61945746	247.1073389	127.0003473	76.26281488	52.10019847	669.7020459	578.4564876	568.7403958	565.8742587	173.7148688	128.5002647	349.3862155	242.3091653	309.5038719	42.95472484	73.67145066	86.31608707	87.58397149	177.9633371	132.3715739	222.6180385	199.128721	311.0221501	284.0039988	305.7420116	11.90160231	56.00002694	30.78804074	54.90554158	45.69581567	21.99949847	435.2610215	260.2175324	104.5493155	72.69995992	65.46432904	72.00065041	54.68221558	33.39422877
0.85_424.1748m/z		424.1748367	0.8496	0	0.384661171	0	0	133.6131134	53.06806027	95.62373078	36.86578043	46.33424708	24.61238708	33.91560413	21.80319665	0	0	0	0	0	0	6.925877402	0	0	22.90338345	12.86428491	0	0	0	0	0	0	0	0	0	83.08980258	10.88006009	47.54427264	135.3607981	41.37972678	56.77123794	0	0.175162801	0	0	96.41871738	36.40755483	40.03230262	13.43714905
3.04_799.4000m/z		799.3999922	3.038683333	35.11760698	2.470389476	0	0	2903.180425	1088.106537	3355.393963	2487.097792	154.8012977	203.414516	12.15448018	209.7757243	473.2970637	72.65236292	626.7218254	565.7456999	0	0	0	0	0	21.83290281	139.3846088	134.2190752	415.9378735	259.5330991	232.1878348	0	0	0	0	6.467437257	1044.684573	3188.07182	2492.535073	1356.28625	2806.330565	1873.916139	20.25973249	1.124938965	0	0	2095.010929	746.4998382	1404.715602	906.5182763
2.20_431.1859m/z		431.1859412	2.2045	1353.45589	1855.115008	1633.035152	2427.252188	4673.615308	4670.274461	3981.300265	4427.358115	8784.102792	8325.649509	11141.28313	5751.136269	1310.473443	1044.447955	1474.155625	938.1352135	2185.039607	1623.170594	2214.613044	1241.118303	1511.387597	11381.42289	4699.860669	3301.556661	2788.946692	3491.237442	908.2179301	1453.123773	938.2489331	1596.131041	910.7097571	896.2659272	7126.162859	2999.308963	4908.86144	5292.237832	3128.506578	5903.595124	780.8235421	844.7620008	272.7015466	291.9739067	3372.603048	3204.060459	1666.747529	1613.720642
0.57_448.8265m/z		448.8265131	0.569783333	140.145992	50.6290435	38.84373502	18.27453768	169.8831582	377.933734	218.7539168	283.6293836	228.6481854	308.0356156	347.3182734	322.4789485	118.8647243	65.74161286	94.2972493	115.4472313	413.8378304	357.3403304	729.9909848	475.9506633	540.197981	660.6023553	785.6195692	1041.55554	1232.706265	1112.568975	611.3594313	303.0642163	271.6379057	575.9219787	301.5876679	388.7306998	543.276286	472.2433988	490.0310267	878.0332872	435.547406	288.1981836	80.85175935	23.05490059	6.486539254	2.198242187	122.5921304	259.2829486	91.5800181	103.3796181
1.87_417.1329m/z		417.1329029	1.866966667	2.038343358	23.47181632	0	0	86.7174421	141.4233843	121.2275632	120.5571479	45.08092635	32.58440424	26.83696001	15.60976169	0	0	0	0	0	2.077262607	0	0	0	138.2374111	65.32868266	5.796413592	5.568291798	47.82929536	51.09142219	11.99944799	21.28879674	9.350975287	31.24559739	13.89362784	101.2343862	52.31981113	293.642007	98.03606145	85.19009756	91.29391925	1.175942632	10.68833923	0	0	62.57757438	97.02407799	50.75119382	43.94168103
1.99_749.3097m/z		749.3097139	1.987183333	85.76386329	491.2371524	887.2121109	492.5503338	2272.05724	4021.183406	4981.886202	11915.42837	2676.009948	3202.206578	2377.486103	1685.193545	641.2234583	453.6400854	1314.878947	989.6522778	0	50.64777932	17.07085581	0	0	15.93136169	4.778588078	5.930886576	0	0	109.089807	30.21153781	60.05092332	22.441701	15.73860369	51.80838025	26.45341043	17.05517705	6.304264355	0	14.65039701	9.330780673	49.47811304	223.6942066	148.1560973	59.24882711	1639.575932	2758.748946	2085.636844	4343.035334
2.41_507.2020m/z		507.2019657	2.406916667	534.6505544	570.5143411	666.6828174	295.3463649	1102.146301	1180.660436	1088.54757	1521.402876	1782.629875	1685.221788	2367.535755	2468.011179	585.6919555	432.6291699	440.1903759	290.9691335	665.5771999	883.8016015	597.6694324	519.4479219	437.4538624	2818.920762	1488.441686	2009.789304	1426.257625	1440.781768	772.8158617	306.3189365	346.8608268	404.0041734	263.325264	362.2689969	1227.937484	1358.936406	1661.73107	866.6302013	1405.756554	1669.045085	308.4457667	259.7945865	111.3297746	35.52718273	795.3375986	809.9968109	455.7139257	554.5336887
1.69_309.1106m/z		309.1106339	1.6886	638.2144734	760.5669563	883.8846127	656.85524	308.67372	528.2658812	392.9680458	584.4281085	1712.728023	1099.984456	1403.446031	627.2172496	223.3849821	309.9055348	632.3827662	350.1472339	93.32585699	88.53320751	99.69456674	61.79203394	54.62895068	61.34812079	6.916621977	19.8437401	14.16832881	6.114630999	65.48766077	69.93726588	75.79531451	64.44177281	31.97426164	64.35549949	36.1067744	16.62517726	5.124909039	0	0	0	368.1929271	346.3386696	147.6004363	79.01304674	222.7470299	362.418919	164.5137206	213.0172618
3.29_362.1863n	362.1862772	361.1790007	3.289183333	1277.029845	1744.365916	7005.642702	4105.852946	48.79941214	37.0829884	135.7813168	91.58717389	79.54159975	91.36093264	146.6425124	235.6643094	1537.413176	2114.639224	1227.292375	448.5627465	1058.654302	1493.581775	645.7531054	2239.762752	508.015452	58.79452324	117.8619368	124.8757107	91.92033184	17.74766284	401.7838454	560.2058718	1799.857085	360.2613557	2814.183236	1171.448515	0	43.38872333	16.00488681	0	0	0	736.732519	794.3302897	1169.876593	493.8926128	35.21493218	25.44093239	56.84403567	33.38246179
0.56_524.8407m/z		524.8407404	0.55535	901.1577941	1227.468564	1591.010755	1293.089714	372.7941437	404.3068205	481.763042	399.2224462	521.7028501	502.6703167	682.0088699	496.3230042	1217.419612	1197.148154	1281.465623	1533.725808	946.9432452	919.4094812	1320.339003	1559.704467	1365.568913	291.9322078	191.5131692	388.1930945	356.2181165	463.8579132	807.7584939	1185.069627	1562.725369	1016.626902	1582.958464	1337.636296	348.4221604	266.0294974	375.9380959	239.3998847	258.6005978	83.05909505	519.8878116	558.9512217	265.6838667	155.5456238	269.0180048	277.37631	201.6872143	145.5119477
2.01_767.3362m/z		767.3361969	2.011233333	2.358150911	16.87078579	0	0	1315.577708	1874.447521	701.4474414	2283.169839	1788.621519	3046.35642	3118.235865	2120.223285	0	0	13.23482958	0	113.0838438	78.80729151	127.6783083	15.60128984	0	2094.267071	999.514777	606.2887625	737.7409563	1967.105045	88.82873015	0	0	0	0	10.92130126	3798.234085	3062.099467	2418.774642	1751.723781	1571.768533	2941.432811	1.360443115	7.682434082	0	0	949.3552842	1285.972213	293.6567734	832.1889044
3.62_647.2895m/z		647.2895456	3.6219	155.3807643	154.8112349	898.8697916	103.8597102	0	0	0	0	68.95215326	0	30.85130381	54.26721042	0	0	0	0	411.5288415	452.6528153	151.2147127	280.9168049	71.03414355	7.020612944	8.361707046	16.76787165	10.90520278	0	0	0	0	0	4.084555751	6.446786173	0	0	0	0	0	0	89.64086654	70.49624847	150.1028206	12.49327346	0	0	0	0
2.78_463.2487m/z		463.2487467	2.7829	6823.561822	8282.42219	5158.159673	3746.330789	4453.520561	3215.217509	5076.996916	4017.268325	20755.15289	23916.70688	16070.37817	25957.17024	3138.7128	2998.280541	4678.820483	4662.191291	13083.78113	10667.81685	13087.86614	6566.96561	5011.66707	11996.07219	18994.28734	16759.20888	23168.53426	25828.3387	5198.385341	2509.263613	2228.133817	3043.565902	1438.865791	3690.736819	4218.679397	4137.89497	4824.243427	5525.088138	4114.414674	6647.334064	3936.587628	3771.558913	861.3642634	450.6457309	3213.776922	2205.812822	2125.454375	1464.247674
1.92_343.0615m/z		343.0614702	1.924683333	197.3334785	92.31946096	80.77231487	148.2855609	2.308935943	10.73940603	8.710433256	1.713130792	0	0	0	0	206.6424988	49.98615286	65.3528468	10.46900068	31.35107565	54.49764807	0	85.26336888	32.49846596	0	0	0	0	0	61.1520901	143.6821488	91.56422286	121.4713572	146.6199939	93.64266363	4.191936853	2.760912409	0	0	0	0	113.8438473	42.03942733	13.48821865	17.8372543	1.666188568	7.367812428	3.646570754	0.624416288
2.78_289.1207m/z		289.1207077	2.7781	144.197327	439.7746736	84.2630362	37.87827774	4630.399613	5877.623217	7521.624783	6467.913632	4769.681908	6185.298515	6021.22633	6484.532923	628.1134633	242.3298445	1046.514973	1065.730068	977.5268417	310.5885875	175.624479	132.8661771	56.215506	3936.700747	5329.175393	3121.642361	3469.308111	3627.436827	1461.406386	119.0875426	132.1047338	169.593282	48.96977509	184.9868864	4970.130403	4332.358928	4160.924473	6273.662356	3617.224761	6453.396675	83.18901894	200.2597853	14.07113636	4.556373988	3341.417472	4032.366898	3148.883201	2357.479443
2.66_619.2384m/z		619.2383647	2.662233333	24.45030422	8.856560589	0	0	340.9146488	332.9719174	316.2388475	1297.569343	1665.003603	3986.855528	2172.148425	778.4649807	0.199208918	11.82097836	0	0	41.29938235	52.54648492	7.729745892	20.88979526	0	3534.476103	3725.129188	13387.16515	917.2259486	2175.415685	29.5531224	16.1099195	31.87490963	14.04222865	0	14.31620892	7334.886919	4460.119974	845.7764993	2038.979273	1063.147246	879.3461923	14.10564857	4.033003783	0	0	246.0129274	228.4367147	132.3915009	472.9489641
2.15_159.0568m/z		159.0567651	2.151133333	384.090861	359.8788828	351.2223983	523.4266297	154.2724568	135.3058362	150.2564997	137.6144129	201.5958686	180.221429	166.2292061	173.423944	371.3875522	227.5768908	271.1760505	423.7549542	333.1799729	387.5052756	286.6982856	254.50982	299.3372813	94.31889089	125.5266969	168.022842	131.6334574	122.4866387	214.6058583	381.1142594	221.9953004	201.7924618	343.0741966	193.8409222	96.12286626	128.8391729	83.63258791	132.210893	128.1393071	95.47846463	221.5862289	163.8777132	58.65084479	62.96293345	111.3270399	92.82710966	62.90398436	50.15885613
3.92_743.4889m/z		743.4889411	3.91615	149.8713262	124.0709461	79.01561655	22986.25616	91.25177391	99.34050766	176.2956327	37.64404271	94.41540446	74.83523286	87.73753479	8.712261797	36.18507204	37.66358028	62.17209523	66.25878606	0	0.505508967	0	0.016279361	13.1085423	0	0	1.595799808	0	0	0	0	0.842940151	3.274074112	0.000667475	0.087884949	0	0	0	0	0.25030091	0	86.46241126	56.49807169	13.19486651	2765.014301	65.84966681	68.1529523	73.80511157	13.72081661
2.46_535.1061m/z		535.1061068	2.464616667	250.5890956	188.0755399	377.8961006	164.9767687	0	0	0.027191565	0	0	0	0	0.498208412	0	99.21496301	5.672346654	0	68.7552841	434.4408109	186.4189507	415.4772836	185.9497695	0.177457802	0	0	16.98145285	42.30092568	111.5302139	304.0770564	215.1444333	227.141307	369.1752468	215.3087602	0	0.049560487	0	3.294553898	0	0	144.5675967	85.6437842	63.10510278	19.84503791	0	0	0.011383586	0
2.78_1015.4988m/z		1015.498752	2.7829	3.130042169	21.18979221	0	0	5.164045194	0	0	0	523.2772825	618.7483529	229.1623842	555.00674	0	0	0	0	258.4351382	184.2984208	137.4534704	11.09123662	0	251.9480662	710.3870129	558.013162	1064.427337	1466.788842	0	0	0	0	0	0	0	1.376169386	0	7.07810707	0	0	1.805755645	9.64917603	0	0	3.726510082	0	0	0
0.70_79.9489m/z		79.94891906	0.700066667	1.768907739	0	0	0	30.48535689	30.86544122	20.71235724	21.36860553	17.47865309	15.98222087	29.15830048	0	0	0	0	0	0	0	0	0	0	0	0	0	0	0	0	0	0	0	0	0	0	0	0	0	0	0	1.020502269	0	0	0	21.9990309	21.17535931	8.671104401	7.788608679
2.84_531.1481m/z		531.1480533	2.8358	0	0	0	0	40.0467183	98.03574971	48.98079791	922.0338683	115.8547098	700.6070887	274.0009006	41.36018148	0	0	0	0	0	6.403892812	0	0	0	1107.298919	430.583775	820.800038	66.61233603	795.8276518	60.92660219	26.00022974	4.031027562	53.60469203	0	0	601.547676	2627.590144	6106.945577	579.5266815	705.4286895	117.2234271	0	0	0	0	28.89875937	67.25781789	20.50551791	336.0706425
2.75_799.3277m/z		799.3276925	2.74925	0	4.821890369	0	0	236.8149251	269.944161	199.6172964	273.030975	85.70461078	74.24436485	29.27134139	134.6727976	4.483603022	0	0	0	0	0	0	0	0	2.496132868	22.85478673	8.723671564	23.69046711	27.33977706	0	0	0	0	0	0	23.8732085	6.168093544	0	0	0	11.67414899	0	2.195739746	0	0	170.891844	185.1962705	83.5685865	99.51662116
3.01_461.1976m/z		461.1975759	3.009366667	64995.15182	70399.07635	61009.40435	68992.90778	2972.848602	3511.366114	4809.012031	2682.046049	5352.205631	10393.36907	15036.26689	13964.06309	31753.99519	47929.11005	32089.29536	36229.83088	35699.82941	37251.97893	14226.6331	44443.12459	20814.91537	2793.68415	13871.28269	15001.64148	11074.44704	7463.950325	8945.534065	12076.47697	34811.46784	15373.93827	30892.46494	16309.23122	2175.115805	5739.812586	4075.310541	3864.185125	5203.353308	2129.95655	37496.41569	32057.56212	10187.99804	8299.149516	2145.285308	2408.986755	2013.264106	977.5746531
2.28_394.1916m/z		394.1916065	2.281433333	3.943342059	0.011518635	0.025543574	0	77.33725828	106.2220086	98.85541978	68.4759965	82.68047718	93.0560688	52.44017143	68.31482419	0.511463448	4.512433236	2.000371429	2.8209592	28.90335753	1.718035487	1.341014095	7.396436698	0	47.04992564	114.2429478	121.3113204	128.8889039	99.99250385	12.97281038	0	0	0	0	3.523977286	117.4092362	101.1613143	50.89429552	122.7634713	89.98940958	118.8499667	2.274957268	0.00524523	0.004265537	0	55.80858838	72.87403355	41.38522988	24.95870589
3.32_721.3314m/z		721.331365	3.318033333	385.3261643	405.7636313	344.8952634	150.2635083	488.9824375	386.9593258	492.4591839	443.0101388	87.6067125	94.12909938	49.63346039	125.4726386	2166.693708	1253.95801	1330.814197	776.3903749	121.6934164	330.7233829	256.0858948	754.4906319	200.3081876	52.05288655	187.9246205	156.927158	157.7071585	210.688832	1052.799869	1673.391664	1529.75927	1600.494066	1317.212854	1271.421138	307.706026	666.5998007	497.1173261	500.9101092	550.3027294	600.7319908	222.2988888	184.7722085	57.59427264	18.07518138	352.8625166	265.4749919	206.1650902	161.4720534
0.53_910.3484m/z		910.3484193	0.531316667	48.77539543	213.9175367	566.4792274	1039.584602	34.24568984	30.79257021	46.47019228	29.77339087	84.07333843	72.09750657	171.298117	0	121.6177543	174.4052679	189.3909317	291.7987895	179.0920396	76.43270381	132.9833751	260.9838599	313.9492177	0	0	0	0	0	28.17173187	177.6887437	303.4375788	25.44685591	235.3455802	126.531671	3.222832313	0	0	0	0	0	28.13906039	97.41143034	94.59671537	125.0515208	24.71258551	21.12536585	19.45446789	10.85205538
2.22_593.1891m/z		593.1891089	2.223733333	3.683014402	2.97062436	0	0	138.7588877	68.16716167	39.11685796	31.44878802	74.95037569	67.46643391	156.225959	59.03432594	3.104679467	2.314200681	4.395719166	0	17.71673721	2.904363444	28.34901424	7.56E-05	3.34019493	209.831931	123.0748947	105.0665015	263.4687907	23.09014079	1.339849873	2.162603438	0.030022337	1.960687641	0.318841892	0.849753122	143.9003046	116.6357618	89.54582368	67.9029632	103.3222316	115.9593267	2.124771389	1.35273046	0	0	100.1320427	46.76635369	16.37603848	11.46271819
3.57_482.2494m/z		482.2494451	3.569016667	946.9292554	1106.014732	742.4882924	192.8379149	2.249786217	0	0	0	76.73919553	54.31346685	22.72669495	69.93537998	254.6626079	405.4984287	132.7870494	125.003719	20.02928758	51.03481673	98.84154496	0	0	0	0	0	0	0	0	0	0	22.68428072	0	0	0	0	0	0	0	0	546.2938695	503.6449031	123.9885776	23.19645221	1.623504579	0	0	0
0.83_808.1271m/z		808.1271466	0.8251	138.181475	73.63807371	17.09884508	73.72961067	38.52584934	18.30100592	26.68082834	30.53693932	36.35381628	28.62131169	23.63328235	15.58651775	86.81483604	80.91782927	61.04761285	89.48525415	271.1460537	152.7954229	293.3130832	207.8403884	285.1162039	107.3418171	142.2817083	127.2040318	181.3248206	209.8663219	382.2739538	511.9717157	293.7604153	444.5461163	291.2347774	358.2152156	78.88916725	106.9955827	74.62677465	132.9552773	78.05865924	31.17268075	79.71840797	33.53250134	2.85534668	8.868927002	27.80126056	12.55547825	11.16976911	11.13035992
1.97_413.0638m/z		413.0637987	1.972766667	106.0919677	106.8851951	286.7687657	79.46666217	44.79973961	145.5960824	71.40035508	75.8782319	71.88637307	0	0	0	151.7862339	108.4124086	232.4843718	72.84275707	0	0	0	0	0	0	0	0	0	0	17.66830503	9.31139185	0	0	0	0	0	0	0	0	0	0	61.20561936	48.67221217	47.88769295	9.559036314	32.32866387	99.88677418	29.89133135	27.65673477
2.26_375.0862m/z		375.0861826	2.2622	2.948767994	0.320940393	31.6362314	60.79067717	0	0	0	0.246011682	0	0	0	0	476.0467014	95.85583307	157.9426099	19.02495529	0	16.18028179	0	21.3452565	3.452230531	0	0	0	0	0	224.8447526	537.0548295	820.8079665	1692.71136	1953.765991	887.80175	0	8.417297829	10.81737479	2.069596537	0	6.516474339	1.701176586	0.146146329	5.282953782	7.312504071	0	0	0	0.089668403
0.53_1188.8134m/z		1188.813368	0.531316667	14.92907571	84.16161985	189.5963768	168.9873167	0	0	0	0	0	0	0	0	32.65083165	39.23700239	42.58718603	18.3180987	50.81251715	27.97808335	27.58503594	24.02723571	151.5682544	0	0	0	0	0	3.870566027	82.20137945	134.7127992	0	15.27896326	5.03720351	0	0	0	0	0	0	8.612747457	38.32459879	31.66081583	20.3274663	0	0	0	0
0.60_259.9473n	259.9473366	294.9167379	0.598633333	20.48392741	121.4573403	80.28316093	0	84.34306272	82.39162377	122.4512105	31.38184887	82.74407381	85.79942778	103.6521619	83.4139639	65.98395904	61.52558465	61.13889364	36.70105273	0	0	0	0	0	0	0	0	0	0	13.42140917	0	0	0	5.50624971	0	0	0	0	0	0	0	11.81740231	55.30791641	13.40653453	0	60.86416011	56.52510277	51.26346644	11.43831965
3.22_225.1039m/z		225.1038832	3.21705	628.3332615	772.9491279	475.5000667	1118.402607	98.84597469	140.3059434	50.82328143	137.1586271	246.0164285	273.1156378	180.6859334	181.6021689	159.5074053	196.9552563	162.65727	134.8231209	323.7560164	366.0390535	934.4800821	384.2641233	661.8626829	142.8136679	113.7157733	146.4747229	185.2397426	202.5738915	122.3005122	211.2347244	173.9751384	154.8037945	131.9435605	120.6544585	132.3035938	92.23996627	67.21337367	98.24266682	78.59330072	111.9934873	362.4923476	351.9771276	79.40404924	134.5325303	71.32984072	96.25745321	21.27686261	49.99272752
0.55_556.8651m/z		556.8651468	0.545733333	894.0405117	1385.981565	2287.216012	2688.377506	436.4914923	436.3479055	487.1967727	463.7738608	651.2687977	593.8448154	879.1477121	413.0474294	1281.83853	1295.941367	1427.030155	1520.388847	1228.178785	1027.50403	1555.394689	1638.933001	1893.164755	295.5459496	228.0795561	412.8980263	370.2994206	527.2638893	714.0863396	1390.679902	1926.45778	900.4174298	1564.875934	1351.267668	360.4887951	265.1305903	388.0120871	276.029759	237.2227622	137.3179417	515.7817734	631.1331399	381.9436116	323.3846434	314.9836776	299.3582244	203.9620132	169.040189
2.55_595.0370m/z		595.0369513	2.546816667	267.1087715	105.124065	194.2280718	31.96242921	0	0	0	0	0	0	0	0	13.76317689	82.12071563	0	0	108.7261644	365.1795401	293.5435876	432.8331658	477.1613011	27.13217475	0	0	0	0	59.66905153	524.6050612	367.0553046	325.7634357	433.3894575	231.0665419	5.799193084	0	4.462094613	0	0	0	154.0979789	47.87024799	32.43426543	3.844757199	0	0	0	0
2.10_693.2917m/z		693.2916559	2.10305	0	0.0687415	0	0	49.50610316	81.48470152	138.2848108	30.18330685	0	0	0	0	0.194576755	0.024699202	0	0	0	0	0	0	0	11.67554565	0	0	0	0	32.09666157	0	0	21.43948538	0	0	88.28467858	108.7764655	112.8115322	93.22244191	221.6816458	187.4015781	0	0.031302753	0	0	35.7248989	55.90290513	57.89210844	11.00146499
0.84_146.0122n	146.012156	191.0107131	0.839983333	12618.79184	10511.55205	11864.81475	24504.27003	4645.980643	2689.145064	5118.163448	3489.662816	4378.255712	4783.670368	4125.668428	2862.378256	14959.54568	13958.89773	14058.88545	14313.16676	10462.93183	10025.305	17086.50069	22332.86842	15926.93487	5265.629213	5139.331607	7743.929797	7723.751033	6438.198018	12590.83543	18953.59921	18866.88362	14217.85323	23019.4217	18949.79052	4291.561343	4084.714852	7908.647744	6830.353026	5765.568985	7784.692564	7279.919364	4786.635712	1981.312729	2947.616027	3352.661151	1844.898718	2142.688497	1271.94159
1.07_265.0840m/z		265.0839687	1.07125	615.2599986	688.7952835	641.3496414	297.5200121	281.0926123	251.8059846	279.3673784	170.8264144	223.6922192	192.5901581	196.4438243	259.5604785	712.5103913	860.8680764	616.7483599	504.3670793	547.9986457	472.4790825	383.4367478	373.8448689	460.3468869	226.2534959	224.0684801	257.8424373	167.9892099	169.0680237	383.8283379	495.6659983	531.4221306	543.8197066	654.3942607	498.5189142	232.6882932	219.6531096	166.172314	210.4686943	210.9327137	243.4362393	354.9502389	313.6560695	107.099372	35.78865051	202.8437812	172.7525021	116.9554811	62.26424517
0.71_377.9466m/z		377.9465683	0.7145	104.5808371	126.2344377	109.1113755	329.9558629	12.71990301	7.742336221	6.427829944	0	18.34713788	5.29618365	9.397929043	0	227.1577965	196.8174868	149.5465405	44.65658327	12.11780115	4.432859322	96.36339928	241.3795994	68.17316911	0	0	0	0	0	25.90969603	189.0772308	190.5390414	15.95507223	229.5428538	147.9436072	0	0	0	0	0	0	60.33383156	57.48325883	18.22057585	39.69035555	9.179014708	5.311660707	2.690972538	0
0.83_293.0433m/z		293.0433181	0.8299	178.3769694	173.6347188	139.3897964	286.7399062	107.1880506	62.90743604	71.56754203	83.1209952	102.7403232	76.75892329	108.7773169	38.78772541	145.7458776	115.4862214	125.8233571	121.0998352	320.2703714	167.9736509	692.613036	618.1171804	446.9136839	456.112367	251.9819393	342.1947835	293.1448082	434.6178004	428.740537	683.327933	507.6294954	462.2378735	509.1777769	526.2317914	409.676977	306.6311717	439.6154663	354.3596382	244.4122569	494.3784433	102.9076294	79.06788089	23.27678802	34.49191272	77.34970087	43.15789791	29.96132316	30.29663792
2.67_243.1148m/z		243.1148104	2.67185	55.02853923	79.52832862	31.38411306	0	1478.79543	1247.417423	1529.165083	1048.963836	1739.048966	2230.147191	1441.524285	1490.379223	81.01858254	55.32306477	119.4050002	35.19305712	84.41578369	42.70048914	82.54837785	46.91354653	37.85565979	974.97342	1633.971183	2015.652242	1589.80152	863.6305687	101.6557134	20.73811534	27.90239455	22.94947257	22.04784249	37.13047375	694.5477093	688.2066668	840.8926884	1679.950561	1117.590234	1372.806811	31.74656761	36.21474126	5.240852386	0	1067.137462	855.7957084	640.1758104	382.3351424
2.36_413.1753m/z		413.1752657	2.363633333	0	0	0	0	45.09901215	51.36438038	24.19491876	46.45772928	144.8788345	92.50092261	109.8701161	68.18055357	0	0	0	0	0	10.37636324	21.32388113	0	0	235.6285561	67.77407345	60.04372458	61.37071067	75.14377507	27.6174826	0	2.120592531	4.132885195	0	0	84.29439968	49.54242442	68.83377214	47.64993153	49.57592099	68.64665837	0	0	0	0	32.54462676	35.23873844	10.12905794	16.93330307
2.93_421.2365m/z		421.2365156	2.927616667	5.541020657	1.621652171	13.47721211	0	196.0378011	150.260339	223.4541266	197.5960719	747.8865242	1251.715064	501.8355795	463.0885892	5.173597852	11.00817621	7.782723415	3.20644519	16.95095682	19.91603682	0	2.624215953	0	109.3368733	855.9347471	365.6571655	301.1915227	288.0096314	5.26755044	2.866462729	12.75002519	1.298755682	0	14.07173914	170.9942395	157.9205429	116.3535392	297.8702711	195.8823647	239.4444318	3.196675568	0.738450245	2.250567957	0	141.4660048	103.0867061	93.5477328	72.0214746
2.58_521.0604n	521.0603988	520.0531224	2.575666667	359.7295454	326.3724623	386.4606903	314.0853732	336.4052445	185.893915	583.7364382	305.3607077	342.5258887	367.4279073	133.3117394	290.7853467	488.3620039	379.3976632	461.5306	527.1375365	1964.883039	2276.946236	1284.106901	1241.119766	1486.419916	535.2816738	1575.091912	1224.477366	2496.105301	1520.989685	2898.530678	1970.121927	1573.829773	1611.268561	1133.389066	2160.189263	1025.936218	1238.70546	1736.085554	1556.436384	1434.284112	1970.480754	207.5319188	148.6199255	64.5353089	37.78129603	242.7588233	127.5332633	244.3777664	111.3004335
1.84_455.1701m/z		455.1701171	1.837666667	651.7004195	662.5819764	163.1121892	84.6111957	1491.002332	1770.243105	2074.41598	1623.742671	2774.912075	4915.382367	3781.810092	4421.176203	459.824835	615.7833424	527.1052305	355.1976112	623.770471	658.6100417	756.1481824	667.4319221	325.2557776	2282.731851	2449.071053	2800.849253	2701.828988	3174.886818	1035.937862	567.5518007	501.4875042	619.747906	546.4869421	606.2506291	1392.282593	1668.644127	2160.185132	1732.83813	1858.034863	2082.256356	375.9731172	301.7193402	27.23820502	10.1778717	1075.946281	1214.482357	868.4418352	591.8353561
3.39_445.2377m/z		445.2377227	3.385816667	1905.273156	903.5931709	1582.865145	1410.089503	65.64683637	56.38361696	71.72214495	16.42782438	140.9013192	142.5145668	129.2172142	185.2185142	558.0322095	502.6711162	404.8485582	227.8393062	1182.628628	1004.302063	2845.41416	971.3321034	1415.84223	102.5280516	156.0371904	218.4587827	46.34297013	108.1534167	424.6856726	575.1534494	411.2408633	414.1716872	502.513659	397.465953	13.39593125	19.79569054	0	0	13.49860742	26.81696007	1099.172973	411.4683843	264.3236262	169.6195159	47.37247416	38.68220575	30.02604675	5.987751302
0.85_394.1280m/z		394.1279907	0.854416667	0	3.965711628	0	0	209.4933597	72.55650593	158.4064199	29.55782183	52.92606308	47.28461974	13.64735379	64.09075332	0	0	8.754588782	0	0	0	0	0	0	4.597588758	14.29092297	22.19102006	0	0	0	0	0	0	0	0	67.79434086	24.33233477	27.01633011	87.15332812	51.74069347	50.63828181	0	1.805862427	0	0	151.1758878	49.77768086	66.31589968	10.77348296
0.56_297.9130n	297.9129915	692.7682561	0.560166667	1223.991693	1443.887264	1539.723125	1020.952796	495.9471143	641.1311654	671.5833674	529.5684788	699.2845123	759.8623715	1069.566884	700.9877708	1622.19351	1452.11691	1631.09081	1817.255491	1545.131513	1620.934049	2129.65023	2275.777146	2073.454628	661.4931839	582.9070147	964.4440049	850.5891341	891.4194533	1749.648939	1822.555193	2310.024875	1723.516203	2261.483763	1923.104868	743.0859853	536.3635068	645.6509562	686.3527307	526.7084248	214.4958964	706.1342272	657.5016045	257.1193137	122.8103029	357.8884095	439.8505983	281.1543576	193.0215636
2.36_473.1968m/z		473.1967748	2.363633333	279.8444063	284.1120761	117.9707005	31.50272383	1055.218479	1249.901109	798.9836738	1501.64738	2644.436148	2211.454505	2420.374831	1978.819328	83.88947566	145.3663686	53.38828633	13.00568812	425.1896307	552.202243	1061.861523	257.5574092	347.118622	3852.947881	1445.912496	1328.666259	1242.346839	1444.707248	247.3178821	271.139193	222.0478707	222.7940968	176.6546322	179.974265	1600.703591	912.0803851	1123.71615	910.0358902	754.4720997	1262.46908	161.4453062	129.3758526	19.7	3.789459288	761.4732545	857.4996508	334.4897334	547.3330396
2.30_761.3508m/z		761.3508213	2.300666667	1.429307934	17.44783304	0	0	309.7371558	290.1325523	102.5457576	115.5013308	210.0067402	84.50076434	346.8106196	167.6796001	0	0.62510548	0.011855258	0	0	0	0.742685428	0	0	1017.461481	150.9425022	31.56820951	7.084609248	0	0	0	0	0	0	0.089120304	418.5804313	118.0039119	139.8467115	274.580326	357.0481498	194.960138	0.824583418	7.945203554	0	0	223.514433	199.046597	42.93016773	42.0988944
1.69_394.0502m/z		394.0502266	1.6886	3.750623362	124.0628749	107.6101133	128.3156165	48.44561625	103.0267416	104.6002496	108.1967432	70.5017033	97.56931347	66.09773328	0	105.4341851	7.406924336	90.65323414	119.3768188	0	0	0	0	0	0	0	0	0	0	0	0	0	0	0	0	0	0	0	0	0	0	2.163775739	56.4943963	17.96987915	15.43507182	34.95962381	70.6819078	43.7902685	39.436457
3.02_743.2791m/z		743.2790616	3.018983333	0.124762589	0	40.58097497	0	712.7157294	579.5755556	636.5864046	1584.93007	17.96913505	65.94748711	0	26.56796723	6.622787832	6.629843029	17.20678297	0	0.221413275	0.659434992	0	0	0	20.60004756	59.31644377	51.45250875	196.4167637	33.44450574	15.46854286	0	0	0	0	0	598.2322459	714.3333605	652.0006123	638.9059199	689.1732074	549.7561929	0.071976905	0	6.776642025	0	514.314312	397.6201262	266.5030886	577.6886135
2.24_457.1524n	457.1523906	456.1451142	2.23815	371.1593644	213.8617851	443.0384217	176.8755397	41.52206052	63.74541812	60.64870714	41.70482634	42.25410216	37.67174105	15.91821152	72.60035138	145.0848654	399.3862908	100.5002828	63.31698523	185.1198052	331.724875	240.5408083	222.5304178	416.3832749	38.94042241	29.95130422	37.22478746	50.16239006	28.41104894	167.0474639	1009.729796	493.2993191	722.4376266	527.431018	275.626649	30.597443	45.48526429	30.6536923	57.92830161	35.48659426	35.25756216	214.1259067	97.38604278	73.98325913	21.2763398	29.96340491	43.73279886	25.39021828	15.20092511
2.19_275.1047m/z		275.1046822	2.194866667	1.852285036	7.375474469	0	0	345.8679943	497.3450996	504.6509486	362.1098196	389.2674369	297.4061891	367.5029525	402.8601089	9.484242647	0	12.38095217	0	22.26612757	7.048940532	0	0	0	381.2058497	374.7031246	297.4416165	250.9915844	401.3282082	59.5378535	0	0	4.428053058	0	0	425.9197294	339.5316381	295.749982	545.5928237	425.4366537	692.5451424	1.068603545	3.35856297	0	0	249.5873911	341.2055932	211.2690995	131.984826
2.34_551.2318m/z		551.2317619	2.339133333	11123.4441	16333.97137	16355.09061	15218.47185	11321.95232	18347.11269	14801.32318	22772.02775	21530.79865	25768.5105	34134.33911	42024.86219	8887.455324	8045.608953	8412.306995	8054.301631	10719.12336	12553.51175	8350.920868	10587.76112	9839.447029	22592.38687	11778.96778	19519.64291	17513.53282	12770.27259	8175.358245	4876.89278	5621.851978	6878.024852	4601.139299	5230.634795	10314.82038	8754.287679	9058.366202	7462.823122	8803.768839	13178.25759	6417.236859	7437.985395	2731.146663	1830.628356	8170.216924	12587.10999	6196.485367	8300.139788
2.70_532.2857n	532.2856975	1161.5229	2.70115	2.92312112	0	0	0	280.9621636	706.2959549	74.3868161	439.1380129	158.9797027	86.7634741	576.8782313	151.4566375	0	1.544503231	0	0	0.296956474	10.46105714	74.7792692	7.495913302	0.046481739	1285.920184	836.3948792	125.592698	48.61302598	434.117661	48.79069137	12.14684282	11.82917835	32.56973969	0.465638314	27.46947524	1303.127142	742.9733752	372.9177521	1002.788145	869.1841524	1885.105411	1.686380623	0	0	0	202.749646	484.5571626	31.14159538	160.0607084
2.70_1169.4233m/z		1169.423342	2.70115	0	0	0	0	132.5729358	208.7809279	21.78410599	711.5113814	23.74067843	21.72978191	50.30766804	16.82666025	0	0	0	0	0	0	0	0	0	395.0830062	212.1158212	17.51591082	0	83.86229566	0	0	0	0	0	0	270.191336	326.8970661	3364.136991	181.5186323	92.56011932	49.28619278	0	0	0	0	95.66809805	143.23499	9.119785601	259.3376397
2.24_281.1308m/z		281.1308303	2.23815	8857.971688	2934.209131	2360.633423	4779.58612	1187.730184	1888.552943	1950.467471	2502.317424	4891.926106	4764.26937	5712.818961	3344.786064	3350.726794	3230.251782	3157.054706	4554.450292	3773.00587	6019.234373	2149.824096	2089.773935	4041.928786	1252.012175	1048.098138	1010.548878	966.4498601	1753.942411	1547.412038	1037.784126	1416.777022	1325.279261	1010.599461	1524.914228	885.8490834	485.5102788	504.5371689	369.9750515	336.0868706	787.2070762	5110.260985	1336.148091	394.2036303	574.9359044	857.097167	1295.649294	816.551534	912.0656555
2.31_562.1327m/z		562.1326691	2.310283333	458.2685361	364.4581527	189.2347847	217.5007902	87.93397849	120.1197492	94.02330753	81.73899677	92.01459658	90.65275095	81.34997063	103.5046719	356.2591585	581.0201018	282.39158	304.1083199	542.9035393	754.2541469	707.2331651	692.0402814	578.1276211	169.1836997	154.3752182	102.6875788	207.5044625	112.5486198	597.3727383	805.8174498	875.0289968	774.6357743	770.4803854	822.2117479	100.7334925	137.4221605	143.51547	67.03217305	105.0174547	14.31855396	264.3801429	165.9629711	31.60043335	26.16314685	63.45545885	82.40863402	39.362295	29.79291554
0.59_405.0110m/z		405.0110189	0.593833333	4.619074846	80.7517218	17.84693308	0	127.4133195	68.29971037	108.7265708	30.6702219	131.0368035	126.0214637	75.79668522	133.7257784	32.85555344	34.50874943	62.39545751	39.75576873	8.43327494	0	0	0	0	0	0	0	0	0	11.69124016	0	0	0	0	0	0	0	0	0	0	0	2.664794922	36.77183668	2.980270356	0	91.94478391	46.85728926	45.51772817	11.17893988
1.99_430.1498m/z		430.1497784	1.992	405.1852574	396.0700388	481.3754615	372.8972046	1061.044295	665.8861989	1285.804063	811.8851048	633.1038405	604.4036504	514.1561586	804.1381266	821.3106433	855.7475958	1052.036394	1387.327465	322.2859188	308.5684455	285.1195882	175.2227083	181.6451034	184.6715845	175.7887488	270.4496381	242.8580798	180.6900587	401.1466737	233.4401194	213.0281751	331.6716606	137.5838905	357.3124845	409.7161463	294.7674757	368.1533277	362.1859921	327.6580845	453.9234313	233.7558174	180.3580463	80.38518503	44.85576496	765.6773154	456.8338879	538.2941758	295.9226968
1.71_499.1985m/z		499.1984564	1.712633333	0	0	0	0	290.0591824	125.4720383	142.6599175	126.4130673	21.34822866	5.83052199	0	0	0	0	9.892369798	0	0	0	0	0	0	0	0	0	0	0	28.47801591	0	0	0	0	0	72.45958055	77.53539531	89.42253068	57.91512051	57.54588689	99.87478086	0	0	0	0	209.3142927	86.08059333	59.7237207	46.0760957
2.60_377.1397m/z		377.139665	2.599716667	13.3466771	6.745896523	23.72540872	39.64778064	299.2371967	345.0292735	482.4544596	408.1192864	188.8132626	230.3235453	210.4767034	192.503088	26.92818933	14.86714137	20.21734962	0	0	0	7.991731942	2.756255153	0	186.9658259	184.0036962	152.6823053	171.5025019	244.2236021	12.762612	0	4.696911538	0	17.27152109	0	329.0967159	326.7053213	302.0463002	451.0576617	397.1793564	643.5707646	7.69984435	3.071872644	3.961920627	4.769227304	215.9373879	236.708712	201.9766722	148.7547426
1.50_267.0998m/z		267.0997599	1.495333333	5.305244445	0	59.81251412	0	58.14220454	6.710030678	45.4655514	12.54843385	0	0	0	0	134.5076286	95.14445276	157.6024935	166.2010636	0	0	0	0	0	0	0	0	0	0	25.01609043	32.61043435	30.85024443	31.13136664	31.02715854	89.62828153	2.70350507	8.996459642	0	0	0	0	3.060653687	0	9.988128602	0	41.95693555	4.603443363	19.033881	4.573758481
2.63_1103.4660m/z		1103.465953	2.628566667	0	0	0	0	93.52529819	181.0249689	5.444329206	10.7279614	168.7589007	94.59004802	614.4318941	295.4341733	0	0	0	0	0	0	0	0	0	866.8717243	588.5898976	416.0978919	46.06796641	344.3907084	0	0	0	0	0	0	520.641145	475.6289073	0	305.2735967	669.6672061	614.9032354	0	0	0	0	67.49030139	124.1929034	2.27923584	3.910217404
1.95_335.1200m/z		335.1200187	1.953533333	2.696435195	0	0	0	38.39752961	47.53633206	11.13072912	41.44684513	33.32044719	44.62861337	117.2433423	20.83789694	0	3.145188228	0	0	0	0	0	0	0	75.49380384	19.41137415	14.44908505	6.337332108	8.245495903	18.44884551	0	0	0	0	0	38.35050814	41.62795711	24.76029795	22.16678185	31.91099044	54.6257648	1.555603027	0	0	0	27.70866168	32.61249059	4.659813134	15.10689396
3.55_653.2651m/z		653.2650618	3.549766667	321.8547922	145.4042678	72.27438275	53.00435659	78.11759284	228.471927	578.231288	211.883303	26.82404501	6.301620789	0	0	91.36231194	61.25272209	46.29070818	0	43.5185552	63.67811765	135.9738854	110.5070633	225.6676017	0	0	0	0	0	35.76447931	323.5365725	95.34989257	159.2995286	43.1561785	69.55536966	0	0	0	0	0	0	185.6815584	66.2126066	12.06914373	6.375888399	56.37169822	156.7440786	242.0730682	77.22900449
2.50_479.2435m/z		479.2434592	2.498283333	3031.731466	3308.021852	2312.672755	1311.075414	1828.552288	1446.377015	2289.028548	1702.66912	7021.829037	7548.952328	4922.857368	8122.683173	888.6994007	752.438158	1353.688912	1674.903909	5137.706363	3947.081838	2602.18372	2200.399548	1791.705465	3959.916765	7600.260936	6539.816671	7815.634327	7909.634612	1468.36504	585.0521748	479.407817	792.3944406	353.1040827	858.6951547	1578.438955	1824.881483	2035.825655	2744.81465	1846.815254	2817.263475	1749.039122	1506.370843	386.1946489	157.7091217	1319.531158	992.2927318	958.2881027	620.6031307
2.90_501.2290m/z		501.2290217	2.898766667	5937.160055	4156.991226	5835.351358	3409.601609	4133.999193	3863.631139	4028.554204	4130.443682	4787.924966	4831.691502	5320.729083	7446.310953	2282.959847	1911.531983	2346.721033	1105.26822	5725.45396	5335.540956	5049.984738	4860.887287	5017.690256	4593.001327	5381.636436	4975.840676	4336.373062	5405.453198	2115.638239	1861.689092	1802.080773	2353.692951	2122.775912	2126.008656	2966.348276	3077.286606	2743.282616	3922.451834	3399.308022	4815.472716	3425.212731	1892.96524	974.4489202	410.1406138	2983.201945	2650.659584	1686.530108	1505.498778
2.73_505.2293m/z		505.2292997	2.7252	888.5829595	1021.113621	617.867548	401.777843	633.0875103	618.0571258	931.2838205	640.4360085	2649.892967	2773.650967	1679.867522	2919.774146	331.5638402	324.1257769	495.8055112	508.9698916	1944.419681	1514.693815	1432.333113	1006.681639	747.8238195	1496.997888	3363.524721	3436.194983	3986.396923	3902.513901	696.7228342	329.541517	296.9571531	421.4650289	176.2454202	472.3483359	873.0796628	819.9440165	919.0404424	1145.872985	857.675398	1311.908313	512.6332517	464.9835627	103.1780827	48.32981387	456.8525063	424.0205612	389.876398	233.4314912
2.24_717.3173m/z		717.3172819	2.242966667	0.710084259	0.4778803	0	0	862.8425026	323.0487462	539.7710432	447.4274816	62.63110495	50.55112065	2.257591362	83.48945728	0.288114226	1.674725413	4.987281703	0	15.57816027	3.63891262	99.69978452	0.841201557	0	15.96384511	98.35811598	113.1948599	204.6904816	13.44053793	11.64625363	0	0	0	0	0	504.8880051	644.3146609	567.4726486	488.1998991	434.5967388	728.2907187	0.409655394	0.217611909	0	0	622.6497181	221.6288834	225.9719169	163.0821235
2.59_727.2666m/z		727.2666288	2.594916667	12.37265155	8.056216678	0	0	1500.286925	980.4844653	694.9384518	1343.705118	481.0596019	511.2423181	770.4285688	422.2901881	27.36793134	0	49.09316654	41.88497938	26.90281462	57.25362299	5.093993307	18.3201268	12.29032274	2615.251196	1344.072569	1007.680087	651.7775906	961.2626271	286.8378585	41.97492843	16.5965022	31.87200273	5.640050236	18.56021359	2142.001827	1992.654759	1295.417677	1476.333728	1578.2181	2045.649677	7.137918334	3.668551918	0	0	1082.646286	672.6652859	290.9318239	489.7649185
2.15_342.1596n	342.1595509	387.1577538	2.146333333	18220.06959	49595.18732	31203.24211	90252.32912	4237.535248	5548.755929	3651.570955	3326.691731	3122.638918	3214.647847	5612.934478	5087.752884	22707.795	25457.96567	17106.38803	11495.30683	11505.61576	7754.356721	9618.871172	17068.5738	13822.79758	7061.823906	3954.787947	2889.49832	5730.661898	3355.559221	7331.402013	7924.228672	14059.23228	9077.959248	9376.753021	17244.39814	5167.702332	3635.298542	5189.696305	4109.307416	4423.087619	4717.93556	10511.35791	22584.11446	5210.648634	10856.44304	3057.916271	3806.746181	1528.708327	1212.540522
2.77_913.3963m/z		913.396313	2.768483333	0	0	0	0	100.4041656	98.71536775	122.5842185	109.2053751	105.6521755	120.8567549	56.17047013	163.9224956	0	0	0	0	0	0	0	0	0	0	30.84376482	8.855619847	24.90180938	0	0	0	0	0	0	0	2.884884723	19.72627372	0	17.86393611	24.8399751	22.35649653	0	0	0	0	72.45427206	67.72407256	51.31914945	39.80409164
0.53_1023.8309m/z		1023.830881	0.531316667	45.68758045	289.6663811	627.3910466	870.3849848	14.86701111	16.64189173	20.18752254	0	65.96586095	35.79726466	141.2038544	0	137.5400516	178.3179602	195.1130725	145.6724981	208.3027231	133.9088631	174.9564616	264.4652448	422.7515951	0	0	0	0	0	71.25015224	242.9279503	377.4238499	41.85229004	193.7619472	132.3688568	4.217603512	0	0	0	0	0	26.35766608	131.9051114	104.7684176	104.698517	10.72842407	11.41723633	8.451385498	0
0.53_386.9335m/z		386.9334828	0.531316667	9835.390063	16314.02319	28811.58129	39238.46144	6519.534783	6355.665736	8658.228312	7044.705637	9771.198404	9989.001016	13062.43371	9021.31147	15627.93562	14635.45281	18447.3652	23725.41266	8470.834552	6403.428654	10288.39814	11920.17865	13744.17595	1995.320885	2251.846194	3185.631951	3292.159618	3972.135017	5723.082885	8840.725018	11283.42018	5993.459693	10749.79906	9069.262312	3058.199414	1815.510514	3268.881494	2496.084326	2087.947741	717.147944	5674.144362	7428.901613	4811.26372	4719.990341	4704.666822	4360.329879	3624.715466	2567.713433
2.12_571.1970m/z		571.1969987	2.122283333	0	0	0	0	39.68935222	128.3847248	111.313437	361.0219243	20.19685922	100.7307045	7.563348599	0	0	0	0	0	0.037634623	0.294081517	0	0	0.038765801	30.05486709	0.019524845	0	0.010257488	32.32568756	0	0	0	0	0	0	118.0911967	282.0546496	259.0643006	104.3684682	188.4649823	222.2767729	0	0	0	0	28.64087467	88.07885354	46.60070424	131.5883008
2.49_767.2942m/z		767.2941767	2.493466667	871.4228514	556.5838821	452.6392941	917.1434653	559.1556293	335.1921378	310.8985027	382.4932002	233.9146266	253.1114235	302.7047165	255.329584	845.3684401	1077.778117	786.8987677	912.2801294	784.1306772	952.0921833	804.7501122	780.8787981	833.4045706	517.984126	285.6471868	360.9728268	297.5095852	231.5599282	883.8811395	1204.694771	1344.345589	1303.097438	921.5821081	1071.66463	615.9454398	513.761022	440.8617972	259.7217283	325.3816406	366.7653957	502.7333972	253.4510863	75.58651473	110.3230896	403.5013272	229.9599057	130.1557975	139.4143317
2.06_381.1332m/z		381.1331837	2.064583333	359.6589241	1001.804697	522.6368078	488.0647525	5023.132686	5338.293056	5469.018647	4176.22208	7604.422293	7589.572398	8770.58481	8400.987912	1838.372925	1108.820675	3045.873543	9502.593693	1082.183737	370.813391	218.1214208	135.5445598	147.4033891	2020.206926	3912.195217	6879.97724	3853.944853	3400.429036	891.6963935	158.6234619	193.740716	379.6835512	75.44698766	437.2098229	4002.324706	5053.782336	1902.443927	4746.052119	6538.773558	6311.172211	207.4911766	456.190876	87.2754427	58.70925701	3624.82393	3662.357286	2289.571927	1522.184473
2.47_617.2222m/z		617.2221793	2.474233333	1569.268004	622.2541245	637.2210825	2072.932985	306.6300024	158.3275959	142.5536421	257.2761344	144.0942813	165.4295795	212.6550279	145.3481269	1564.756376	2183.982037	1296.737124	1419.269257	301.7592329	593.2370246	902.6170058	722.5885099	1271.755694	158.8755129	71.27329459	164.5362031	274.913651	121.2564617	419.1414317	871.7970568	1190.291057	1677.653564	1543.347139	1695.083011	237.6920289	260.5481103	188.4445889	118.9393578	167.6330891	143.8385282	905.3279169	283.3552837	106.4099414	249.3528877	221.2722299	108.6212799	59.67922912	93.77416467
0.58_848.9651m/z		848.9651414	0.5842	1.327458731	0	0	0	264.286969	85.58123513	122.2015953	37.04998151	210.5364812	144.8259867	66.77267759	235.9839132	0	0	22.90084586	0	40.59435636	2.416835171	0	6.725281091	0	501.9670089	270.807736	174.3863816	300.7873851	26.05584505	0	0	0	0	0	0	372.6965164	90.78232998	288.6168113	333.0945829	230.977243	11.12424035	0.765825496	0	0	0	190.7163895	58.71334839	51.15896654	13.5042882
0.53_860.3456m/z		860.3456063	0.531316667	57.28165943	174.816403	328.02084	848.9753236	41.13817117	52.16858476	38.32943244	47.76165681	107.5433216	73.80458463	177.9240168	10.26033205	125.6165928	113.3765438	106.5507554	71.37684008	158.6544587	83.55466234	80.27565798	266.8265351	288.5837071	0	0	6.183472875	0	0	39.89472466	167.741796	322.8099124	19.91075015	220.1566618	127.2620319	20.95024159	0	0	0	0	0	33.04641736	79.60598331	54.77640227	102.1231511	29.68638032	35.79046607	16.0463875	17.40856951
2.13_484.0983m/z		484.0983143	2.1271	0	0	0	0	56.46187573	85.90467393	93.74188361	163.6674657	46.59023467	119.5540621	92.7962937	28.14700822	0	0	0	0	3.463911228	0	0	7.377126884	0.144668448	30.8375036	29.01258498	48.49996501	0	27.37369837	3.55469362	0.96169232	5.523149282	0	0	8.521872465	157.4549088	148.0349845	43.43181521	170.1696978	128.758141	296.0728775	0	0	0	0	40.74436633	58.93524487	39.24447856	59.65489149
1.02_297.1108m/z		297.1108121	1.023166667	274.5233827	222.9325625	286.7559643	275.8168421	16.66967023	1.690611934	3.789365679	0	57.53487977	13.87600204	48.35915007	0	103.9528176	109.1880511	176.4782032	115.1217129	118.4728415	81.69098673	89.88859655	132.9776612	155.6058709	0	4.597076782	4.413410049	0	0	45.49817761	90.60958288	45.53550314	40.7939379	52.15432918	82.93964096	4.655485826	0	0	0	0	0	158.3755493	101.5165942	47.88555523	33.17797852	12.02927004	1.159851074	1.586395264	0
1.70_251.0506m/z		251.0505802	1.703016667	2.206703233	7.463642926	0	0	38.03707168	56.80210023	39.66026609	42.46723765	55.42287224	40.3345307	49.43675495	39.6609068	0	0	0	0	8.695271478	5.945648536	0	0	4.109877155	49.37319879	42.44986456	40.07217511	41.77867366	28.69406816	12.13346703	0	0	0	0	0	25.51108996	16.51727088	32.40584811	26.35766352	29.71929256	51.27105507	1.273071289	3.398712158	0	0	27.44854581	38.96930787	16.60353305	15.47881518
0.85_380.1464m/z		380.1464439	0.854416667	12.44207038	47.11757714	1.256119197	0	296.717325	132.8487627	288.008893	44.24253163	184.8159405	213.6594748	113.3615402	215.2911651	18.28627138	29.08666615	24.63638817	104.867796	0	0	0	0	0	39.66018481	69.2229762	83.14425813	34.35715635	0	0	0	0	0	0	0	151.4842937	49.26801995	89.39601349	184.1869291	122.9146567	77.68978434	7.177966815	21.45588741	0.209760119	0	214.1189826	91.14142457	120.5731994	16.12588923
2.72_1213.5385m/z		1213.538461	2.7204	0	0	0	0	18.01490449	14.78197839	0	0	133.9074033	35.18955087	258.0127528	155.3951112	0	0	0	0	0	0	0	0	0	668.4417634	558.2365462	180.3031486	34.53514315	298.5139105	0	0	0	0	0	0	159.6509053	91.70083502	0	80.67023198	56.82979666	93.16379114	0	0	0	0	13.00002627	10.14123535	0	0
3.43_586.2958n	586.2957958	631.2953159	3.4291	1313.148768	3628.511507	5216.685042	4396.183664	969.4921195	1113.668852	2761.476977	1472.287058	340.7965849	311.3128485	424.6738759	762.0497395	11216.61843	8833.00342	11064.09371	2411.17527	1001.795041	1744.354005	2317.088133	3970.16371	1450.988899	54.10202223	95.69219165	133.8666389	218.7610603	695.6624017	3659.21102	4157.820421	7485.234242	3755.429395	7416.303622	8715.011687	891.9378377	249.8558008	755.5952741	527.5880024	548.231869	784.154572	757.5699217	1652.31192	871.1374508	528.8164639	699.6108712	764.036967	1156.07581	536.6315432
2.94_405.1714m/z		405.1713514	2.937233333	223.2674949	171.8243606	222.2669851	155.2112443	43.14186819	55.14819972	78.8731562	19.18485579	23.7627989	26.2450137	34.2415033	0	312.4271484	240.4564147	171.9868448	198.6048516	33.59158788	98.35186117	74.13214109	106.6776076	96.80071174	0.849877245	3.944837492	1.147405354	0	0	78.10018435	167.2092844	151.884179	269.9396715	259.9938391	165.3971683	28.68913758	15.08586664	33.86546705	45.44076925	19.14353325	10.35534259	128.8054657	78.24349976	37.11650085	18.67034401	31.1323005	37.83464282	33.01977482	6.992657246
2.40_539.2659m/z		539.2658727	2.3973	3.628715939	1.424087177	0	0	312.8098698	232.3686642	324.9754648	246.7866424	281.7515965	300.0125186	198.9065295	262.4324555	0	4.790973307	18.76028932	0	38.64495594	11.62385544	0	0	0	265.8373484	378.5989523	246.7309112	456.8823558	693.7555773	47.85164359	0	2.159571326	0	0.013377977	0	233.1108267	357.846308	514.8058268	415.3878889	271.0728355	499.5598462	2.09344601	0.648485257	0	0	225.7317838	159.4174507	136.0490335	89.95086658
2.04_407.1113m/z		407.1112777	2.035733333	161.0314247	164.7085947	122.9646985	167.7559613	75.31951303	114.0982653	91.12737577	61.49488226	35.92165151	37.5806222	60.98364615	19.67361189	153.6649914	133.2878009	104.6389363	103.5087114	0	6.555879825	0.247530824	6.564006206	9.147514287	1.808459502	1.714600751	0	0	0	4.930738309	27.46135561	17.64567915	6.75161395	31.78374939	7.196544277	1.522093578	18.19590518	7.068141169	0.50972874	2.271136782	0	92.90079443	75.00320005	20.53395081	20.17934669	54.35253064	78.27757092	38.1499305	22.41417078
2.61_777.2150m/z		777.2150128	2.61415	0	0	0	0	107.8999628	241.3775575	5.921453291	139.8027326	43.39140693	0.751304987	251.5937256	0.112727837	0	0	0	0	0.562148797	0.235046369	0.775783326	4.146699244	0	2932.960997	621.7964846	147.2078268	35.0455265	326.6506429	4.763664815	11.13645483	3.445744259	0.481225423	0.490614574	1.630958295	1189.329296	757.7829542	415.5291739	795.6575682	817.7591066	1349.056103	0	0	0	0	77.86343534	165.598038	2.478980982	50.95647326
2.35_527.0462m/z		527.0462027	2.34875	129.1324018	78.95488466	94.5482214	39.61681899	1308.762768	590.7759849	818.6647834	1176.449491	476.7626259	510.3350071	554.8307248	537.5082639	71.32244089	94.18148498	135.1412922	69.84594542	327.9136145	294.8734041	136.1426481	126.9514978	123.7248546	1045.44765	907.5412375	650.0589846	1094.994812	694.2804471	339.9460611	105.4432338	123.7791676	119.0594841	17.58317877	170.560922	2024.713355	1262.711351	1838.025087	985.42221	752.1451503	1254.491462	74.49789839	35.95361261	15.78866577	4.76550293	944.4374449	405.3042255	342.7291122	428.8021837
2.77_989.4098m/z		989.4097525	2.768483333	0	0	0	0	516.1394802	91.20107745	92.63822462	357.3231549	51.41430472	37.32038114	66.12851509	41.53737729	0	0	9.315879231	0	0	0	0	0	0	69.38601405	34.28696754	0	105.820197	10.46949981	0	0	0	0	0	0	121.365439	286.8555669	298.6767926	15.25964441	163.3756375	8.794888243	0	0	0	0	372.4597489	62.56886367	38.78243833	130.2401423
2.52_546.2062m/z		546.2061908	2.517516667	30.22857944	9.65067029	0	0	100.4516895	55.62648242	9.956898566	28.14059518	123.5177321	93.84611841	122.5185077	69.1761233	0	3.616254025	0	0	0.946782813	2.57114387	6.62542053	0	0	194.3812619	122.1669334	100.3469688	42.81313696	77.36862194	0	0	0	0	0	0	87.08096515	43.05308006	38.6289925	22.74090347	11.90709836	9.650799592	17.4391989	4.394616781	0	0	72.48856655	38.16277058	4.168395996	10.2569203
2.59_522.0499m/z		522.0499152	2.5853	149.8199991	131.7529304	151.0380946	142.0630729	123.850587	73.72346469	226.4269472	120.8176659	129.2168729	154.878957	35.35944078	85.56806514	195.9008472	162.5245278	185.1352714	220.299194	812.816379	965.5458959	500.5495906	484.7563195	588.1151735	220.6107417	663.0049722	480.2628328	957.4349938	599.0856677	1227.362556	870.0414734	615.9514849	657.2610945	473.9200314	896.1640754	421.9124281	484.2244319	703.6095329	582.6903934	542.6201429	709.6865032	86.43280011	59.99620973	25.22194451	17.08875188	89.37382301	50.57827759	94.79228637	44.03663681
3.09_462.2065n	462.2065276	507.2033607	3.091566667	1066.852476	616.0095776	796.0992101	254.7224091	2813.125797	1834.191325	7654.544271	1413.323768	12013.97343	10765.49392	10969.6185	25593.59169	982.2957405	735.1345957	677.8362808	337.9759642	233.5726844	234.2869345	123.9873218	505.4085851	244.7958533	13700.05662	16096.12237	3463.04114	5695.390636	6307.60058	408.0719437	515.2129688	367.9255719	470.2889205	390.3618807	318.8412379	366.0388594	808.4776141	3719.496903	633.9381145	5155.203274	884.9320959	615.4788904	280.5117101	132.9410978	30.64053141	2030.025154	1258.354289	3204.529149	515.1401084
2.89_417.1698m/z		417.1697883	2.88915	27.14224875	6.064289329	0	0	172.1675114	262.119405	208.7825666	312.0025422	223.4105148	318.7965189	135.4556049	223.0114459	3.756020188	0	0	0	6.69499976	10.75762411	0	7.214540173	0	220.2658922	207.8826773	205.6839	157.231002	241.8238627	51.06119788	6.882384458	2.99272217	7.797784587	0	5.288349401	264.7867207	320.0709567	330.7418839	178.0345555	248.0575088	225.1378065	15.65866089	2.761489809	0	0	124.2405794	179.8280654	87.40557202	113.7213051
3.48_673.3068m/z		673.3067633	3.477183333	104.0176803	119.2381991	173.7161811	58.39250998	7.370895192	6.754618772	0	34.65182466	0.101617551	0	0	0	83.71706467	29.90717484	45.98831385	0	17.51536702	86.60675711	95.80317175	147.3478725	15.52690234	1.755295714	0	1.33438607	0	0	59.08113972	53.70348991	120.0269025	71.19815972	101.0340796	146.0180282	0	0	0	0	0	0	60.0089402	54.29738817	29.00897217	7.024028796	5.319030762	4.634033203	0	12.63018787
2.29_261.1256m/z		261.1256041	2.286233333	8.243609768	12.86407446	0	0	95.42921902	81.12186184	100.7631001	89.15892195	111.8052728	106.7475584	105.7389923	92.78540007	0	9.347597661	0	0	12.1917518	12.24160194	0	0	0	104.2981073	106.9165722	111.3926139	82.95696015	97.03017613	5.923737448	0	0	0	0	0	107.9881948	71.59886965	93.52111076	117.5899196	89.19406665	136.8342448	4.755828857	5.857901658	0	0	68.86422046	55.65397752	42.18386884	32.49739214
2.64_643.2393m/z		643.2393488	2.638183333	16.57899152	8.302178185	0	0	196.2267829	294.526949	74.67404237	110.8159631	158.8604554	56.28273745	460.1401659	168.2733802	0	0	0	0	2.045069773	3.898427663	16.77088009	2.501014734	0	926.1658965	221.1064915	116.7970085	70.90352094	117.2091869	16.22583352	12.90855276	2.238745808	19.9431113	0	1.203722165	393.3688001	247.3981902	118.2345698	163.4849039	294.1569716	388.0514923	9.564601982	3.780555181	0	0	141.602379	202.0613904	31.26184094	40.39113227
0.65_344.0250m/z		344.0249806	0.651533333	86.93863311	139.6626675	253.7470523	126.2128387	121.7045549	144.4963173	157.2708506	108.0461742	100.7920306	114.9885137	117.1024932	143.5468756	400.8282498	265.7732672	303.2896583	179.8122218	931.5414728	1117.407991	314.2724171	483.3975824	974.5733171	447.7715525	430.4619563	188.0204326	560.0869547	405.8628835	700.2611292	702.6124689	1159.45698	1145.705781	1341.137013	966.9728129	423.3595844	346.7589356	450.0450362	344.8876754	279.3547317	204.1569111	50.15585063	63.59805939	42.37337668	15.18212891	87.82519008	99.132276	65.84050038	39.38157635
1.97_738.1114m/z		738.1114056	1.96795	50.40585214	45.19553194	81.18767416	26.37772422	2.545647217	24.64454923	4.24926811	0	0	0	0	0	133.0210677	106.6395755	204.8606977	112.5786801	96.77382782	23.81328187	29.18862857	45.06027286	41.09806349	0	0	0	8.145671171	0	506.5179992	248.8561408	281.0888491	308.3573333	226.2311762	291.34397	7.355488064	45.11336725	0	6.004048151	66.66790314	33.65811458	29.07968874	20.58064747	13.55757975	3.172973633	1.837005615	16.90749149	1.778930664	0
2.06_261.1251m/z		261.1251464	2.064583333	1.833003522	0	0	0	76.49945771	58.67932248	89.97106438	69.78340678	77.57744072	85.82215823	89.37621022	71.78777839	0	0	0	0	0	0	92.05659156	6.461299432	7.91735325	85.81978621	107.2762178	90.46271018	60.33680935	78.6406607	25.26227083	0	0	0	0	0	76.78412329	71.92141727	72.01315551	92.79682047	79.52861394	109.0347028	1.057479829	0	0	0	55.20400958	40.2571837	37.66584766	25.43524176
2.57_347.1629m/z		347.1628881	2.56605	508.3376991	552.6833345	535.5970271	371.0379104	295.4137182	323.4853078	306.6425371	257.8288364	699.5717553	867.1000077	921.4757502	978.3543496	255.5788371	252.0714996	254.2380776	159.4122629	427.4696359	531.1670309	277.5304356	465.4409012	404.2676775	846.5853457	685.7583694	361.9865645	529.9412598	570.0087749	265.9357585	320.1485835	265.8569978	309.6068543	250.2540416	227.0483695	227.8435287	228.3037405	295.5040301	240.4485915	283.7640257	343.0165409	293.265592	251.6748975	89.4396777	44.63211066	213.1782658	221.9283882	128.374063	93.97561812
1.99_282.1009m/z		282.1008993	1.987183333	4.285395689	0	10.2292121	0	77.83322182	95.01126958	126.0896178	177.2861791	161.6286921	442.5539201	185.6275009	165.6373584	10.53672786	2.094724974	0	0	20.07180783	12.78886681	67.74650865	0	0	204.4171076	160.4740781	184.2918684	50.37335326	82.93927007	0	0	0	0	0	0	95.00263378	70.59566572	64.54201409	87.44943386	67.61618381	104.2712971	2.472291758	0	1.708182435	0	56.16648865	65.18286121	52.78666389	64.61875443
0.66_442.0017m/z		442.0016972	0.66115	4.810830988	24.67130464	0	0	79.19334434	101.8570398	126.2326849	70.7891869	54.88577912	50.06982379	44.07663434	65.18219143	154.5013812	70.21719265	164.468406	22.83688698	527.5798186	397.7524585	195.2589824	212.5716357	387.9103519	329.6457289	303.5470905	140.7612614	377.9921575	286.3581013	512.9538823	365.9590219	548.1449416	730.6708011	459.6028633	484.0544612	250.6297781	233.1084695	302.9193819	245.6519512	211.7289101	82.41845006	2.775421143	11.23454912	0	0	57.14798863	69.87942923	52.84655809	25.80183694
2.87_361.1792m/z		361.1791667	2.874733333	142.9847917	87.45155613	77.80299807	134.0096072	0	3.595336305	0	0.280733588	1.55756936	0	12.49976281	0	68.52600858	117.6309574	76.47867455	94.50786533	130.381815	127.4770381	144.7221773	156.7348487	200.9990525	4.387573294	27.43293222	35.0568734	24.9709795	34.62925379	36.83106503	123.9020162	102.0756842	158.0617632	173.0741889	130.6804339	6.945503454	12.6821639	0.063619486	8.364372743	10.43036336	0.044735089	82.48949399	39.82273402	12.99237061	16.12000135	0	2.466594841	0	0.102324134
1.81_557.2408m/z		557.2408142	1.813616667	2.78223615	17.49310814	0	0	2967.475856	3733.133577	5188.245692	5844.221436	4083.850676	5117.382345	1972.492941	3943.203139	22.77214876	11.06120347	72.9101098	12.06687688	51.2037466	0	121.0340064	0	0	734.3905873	1933.382988	1924.298446	1413.931147	2344.144108	281.7795121	0	0	0	0	13.81076835	2355.681039	3812.72915	2642.078623	3748.731264	4505.208994	4902.926122	1.605102539	7.965820432	0	0	2141.408194	2561.13121	2172.028009	2130.150877
1.65_279.0998m/z		279.0997766	1.649666667	643.2659515	814.297853	1057.089839	580.4193829	297.234865	330.1410771	267.2142384	194.685283	259.4836166	225.7756882	298.1258801	298.7086777	1022.846663	1077.454474	595.0790731	434.4439139	613.2708634	562.3717872	563.7217907	479.1687053	545.0656347	336.0239712	270.9943159	353.8553964	204.1470036	240.3100228	591.7014568	838.3478385	765.7528541	664.2337136	987.5250819	691.0216306	304.2051548	271.2503788	238.7637862	320.1683418	247.8012181	360.342083	371.1071802	370.8060582	176.5240838	69.81858565	214.492453	226.4946054	111.8676417	70.96052585
0.66_195.8019m/z		195.8018845	0.66115	9.614533937	89.52959197	0	0	191.8975185	281.7266994	186.4874507	178.6197925	225.3180264	215.5925225	281.3955276	162.3564836	14.55262496	14.1844087	0	0	740.0350425	618.1200875	842.6511484	872.3431841	776.38767	784.8204212	787.7356318	725.4411367	703.5585989	777.9931337	583.9433755	536.1106218	823.6438056	597.4780866	807.3932669	844.9554291	427.3237561	461.3622737	590.771972	451.2758933	394.4624069	684.1942707	5.546730042	40.76900728	0	0	138.4782686	193.279728	78.07185519	65.10484102
2.23_217.0987m/z		217.0987341	2.228533333	31.7458485	23.3416856	0	0	780.3845626	431.2406838	1869.152085	2583.702072	796.803042	1851.707868	376.4206097	521.4399356	73.65975246	46.91281243	82.69810592	130.9713244	47.14808764	21.93258552	72.34555819	34.19727649	36.84435073	149.3256541	459.0259162	768.2115358	463.9383075	541.6323852	118.1673593	59.47652225	33.19290681	47.01893639	25.58281747	62.40416319	640.5741972	2484.503899	1055.276837	1311.899958	2005.867668	1620.182549	18.31452806	10.62908173	0	0	563.1459119	295.8543946	782.5093341	941.729415
2.46_544.2207m/z		544.2206664	2.455	144.2099124	189.3038551	42.40884197	57.36652298	32.034436	25.35526753	32.54905595	12.68072963	11.85655692	40.25943938	13.34960619	48.17207169	168.0610021	349.7676535	120.6335045	99.31934578	10.82912461	0	11.6999722	0	0	0	0.648282153	0	0	0	0	0	28.00108627	0	0	6.024109581	0	0	0	0	0	0	83.19627959	86.20312098	7.081878662	6.900612929	23.1168869	17.39508262	13.62646748	4.62197876
2.01_465.0647m/z		465.0646859	2.011233333	71.32449529	87.1043231	79.91873061	46.77877754	705.8884251	698.7693654	911.1250532	1177.578925	677.6620519	648.5538308	734.9001017	578.1478817	225.9390559	176.3440755	287.9959581	319.5548878	586.9298567	391.4209757	211.7094483	152.3856217	157.0219066	989.5837251	900.74365	719.6114081	740.2932026	980.6295347	784.2240356	558.0835994	373.1847433	348.451723	93.26210386	361.0951543	1638.004108	1005.99713	1372.694706	1201.830147	814.4548617	1634.998061	41.14788333	39.66461484	13.34567809	5.62701416	509.3875505	479.3935158	381.4370508	429.2138495
3.47_593.2912m/z		593.2911937	3.467566667	0.796635606	0	0	0	50.2688676	4.176042493	43.62650935	89.3081222	109.0983774	308.26055	13.29185925	109.7766111	0	10.64634897	0	0	0	0	6.971412689	0	0	0	0	0	0	0	0	0	0	0	0	0	0	0	0	0	0	0	0.459587815	0	0	0	36.27532968	2.864990642	18.26397705	32.5517739
1.96_887.4637m/z		887.4636547	1.958333333	154.7449333	202.2416216	131.5800772	16.22743022	10.74880999	0	0	0	3.763632905	9.902332904	0	0	205.8146253	212.9131398	221.186289	188.2427778	242.9229611	192.4358427	208.9673194	135.5937766	173.4055332	9.338650265	71.43465762	72.25009003	33.97630314	68.24292195	204.3656033	93.65260237	116.7325053	234.3530907	66.68788133	286.3886333	13.01888682	30.17324665	16.66489718	48.99172534	25.36997209	27.80090109	89.27404861	92.0945797	21.9726382	1.95199585	7.756622434	0	0	0
2.16_499.1154m/z		499.1154289	2.15595	291.9246222	129.9248241	314.3345592	90.57647743	543.9249923	703.9381813	866.4929944	860.8786999	215.4644736	298.6833237	218.1424673	433.9520243	501.2394894	505.4543014	693.5963709	450.6522843	730.1391072	1014.665929	1101.024342	1999.902449	1081.251652	584.1567655	794.7775206	641.7405323	2136.060484	2327.96268	2608.250249	2215.953113	3736.255472	2978.551929	4619.790789	3642.162116	1104.083936	1149.483787	3658.613895	2641.987069	2138.239812	4075.626559	168.4145152	59.16374667	52.4909218	10.89543481	392.5105012	482.9396026	362.7521064	313.7802935
2.46_648.0048m/z		648.004767	2.455	589.3008442	501.1559209	906.664091	634.2365352	20.23273564	94.48075641	30.79478455	6.190786244	48.11461151	64.60886615	47.01792143	47.80865527	134.8165558	728.1965977	148.8979799	391.1149521	484.5327638	897.3851562	780.2599828	1240.446503	1061.564491	62.88893871	21.60554698	22.86189423	291.5065344	132.0430409	854.4709198	2282.810697	1368.144904	2186.21271	2320.571117	1468.903052	59.36735129	100.8027116	9.419894173	65.30769686	56.88447024	83.34982182	339.9741181	228.210907	151.4043954	76.29224516	14.60047124	64.81890053	12.89205226	2.256469727
1.96_223.0521m/z		223.0521065	1.96315	424.0027323	405.0586904	152.4395742	259.2795775	135.2502823	138.0655151	91.37964884	82.09427952	41.88729059	60.4559677	110.7612639	87.32740645	539.5080568	520.3517191	470.4721806	654.1042381	693.0830762	598.4147691	619.4410985	369.6768953	394.5882904	134.4454396	100.292972	74.87127156	104.2866095	52.00024819	1167.83549	612.25189	557.039124	496.5214377	256.5786758	639.0393558	127.789322	153.7997373	37.00196936	114.7895623	132.1184242	156.8091501	244.611825	184.4512003	25.45597845	31.18871272	97.60014125	94.72039841	38.25554311	29.92241197
2.01_334.0618m/z		334.0618372	2.011233333	327.389946	142.7564718	411.2836583	13.58070218	0	0	0	0	0	0	0	0	140.260562	249.0065588	16.07015588	34.35597992	62.79698194	250.2394491	0	276.4342573	285.5457367	0	0	0	0	0	11.33287094	323.2961273	279.5565818	450.5725873	443.0308451	294.3579933	0	0	0	0	0	0	188.8748493	65.00688219	68.68051162	1.633621216	0	0	0	0
3.43_629.2802m/z		629.2801794	3.4291	467.370978	1231.338179	1737.18747	1576.388062	329.0923027	393.8635917	925.6886027	478.2893548	126.4213351	117.3978646	133.9828406	241.3955067	4092.649873	3073.163755	3685.648217	912.2974866	316.807374	559.4959868	747.0000978	1327.226608	496.6768109	23.69549821	25.22001872	56.13688974	81.6687135	248.0307449	1003.096663	1134.594241	2354.75282	1234.112966	2667.040223	2904.946459	263.3003421	71.76216049	214.0148108	168.9044184	193.3177222	301.4795299	269.6314414	560.7133249	290.0940064	189.6235518	237.4816132	270.2116912	387.5339936	174.3309181
2.25_615.2258m/z		615.2258298	2.247766667	1402.758053	1449.05418	280.2584861	686.0889905	863.4211568	638.8560008	940.9288827	504.5093325	631.7493594	452.3143474	404.6576424	427.8316951	691.5040158	1008.769355	735.0449581	216.52209	24.06376279	90.80970611	48.92371923	0	14.05994272	2.540982307	1.580376253	0	0	0	14.15603379	0	32.52781222	7.181578167	13.81268757	19.00039254	3.749305337	24.6276261	12.60965798	0	17.30527692	8.582058686	809.2665006	659.8544583	46.80053735	82.52957147	623.0672901	438.2897125	393.9142456	183.8877956
2.03_428.1345m/z		428.134527	2.026116667	0	0	0	0	75.69567529	65.57142903	51.55453104	81.91086653	62.39661491	46.68004681	53.43392682	45.88839775	0	0	0	0	0	0	2.471290167	0	0	21.99538668	4.020246926	0	0	7.114569147	0	0	0	0	0	0	35.98853773	4.261612355	13.62597834	12.4133162	0	18.65359487	0	0	0	0	54.62397916	44.98554095	21.58299589	29.85556007
2.61_476.0908m/z		476.0907587	2.609333333	107.401576	45.1563169	104.2924658	0	0	0	0	0	0	0	0	0	6.842542465	67.93469359	0	0	22.5051973	128.6766376	63.06688397	121.8059709	92.94255798	0	0	0	0	0	49.29262937	256.2948375	167.0724972	164.5556737	216.1240385	115.10907	0	0	0.010962056	0	0	0	61.96114671	20.56279016	17.41586316	0	0	0	0	0
2.03_464.0570m/z		464.0569915	2.026116667	0	0	0	0	338.2212388	352.4756521	476.8275438	596.2195973	386.9242003	390.8752197	495.7820629	390.6593548	0	0	12.69457497	0	66.63922905	12.06766208	18.89132603	0	0	589.2868286	447.3992114	365.5363597	442.0191396	654.4189692	113.9856707	0	0	0	0	23.12026578	807.1247583	404.1448238	486.3128197	555.0942467	328.8822289	915.2786536	0	0	0	0	244.0692924	241.8173298	199.6209976	217.3151226
0.63_693.2175m/z		693.2174686	0.627483333	120.8167108	1742.834852	259.0790856	225.883557	128.3264176	217.2938205	295.1016422	56.99748604	143.7938824	79.51235784	63.17489811	210.771945	744.9601675	1405.626585	1158.087997	499.2520637	171.2066946	211.4893472	50.86284334	62.6326921	130.8684336	5.477736366	12.81908193	0	0	0	58.63892773	130.7448971	92.56432719	84.31022918	177.580545	82.97975728	22.38121116	11.33565945	0	3.381058126	0	0	69.7004851	793.6330905	43.2637762	27.17150897	92.60369938	149.075294	123.5425364	20.77492206
3.29_783.3330m/z		783.3329808	3.289183333	7.498696667	0	0	0	236.0672358	492.3432686	350.0377764	337.5444754	22.01511865	14.61367517	0	8.229357228	103.0266947	107.5265763	186.0557816	80.6712454	0	0	126.6373335	0	0	0	0	0	0	0	0	0	0	0	0	0	0	0	0	0	0	0	4.326080322	0	0	0	170.3522919	337.774067	146.5412202	123.0310432
2.33_593.1867m/z		593.1867016	2.329516667	5.772643458	6.206682498	0	0	429.5390186	292.413686	210.3685359	342.2490968	252.0616745	275.4228376	337.05527	232.3091884	0	4.71575922	45.26250559	0	6.578607023	5.250413641	0.261665004	10.52847642	1.266920388	547.0932531	354.3459639	304.5522984	434.9687765	279.2663464	61.94342419	3.511786797	0.063214636	0.171277511	0.172472925	0.059118278	402.0415043	422.9848209	453.8153343	174.3921769	300.1950865	273.8319517	3.330301302	2.826331254	0	0	309.9665907	200.6115779	88.06952857	124.7458231
2.58_731.2720m/z		731.2719823	2.580483333	191.0270535	104.1023286	57.07951164	136.332522	574.2010622	417.5694121	305.9757021	562.895032	309.6144149	294.391456	454.8693817	451.279801	80.84158655	20.16069599	46.17515629	6.048622793	73.92137541	232.0372515	212.2963036	155.3831674	53.93277811	1136.152157	920.7922332	743.407714	471.7821032	600.8856924	300.7793313	85.50033114	105.5722768	126.2425298	112.3474029	121.4660518	941.2642688	749.9985706	558.5738148	808.4652421	765.2466951	1136.771623	110.2056016	47.40498082	9.531742834	16.39942453	414.3585051	286.475164	128.0948965	205.1687054
1.75_472.1533m/z		472.1532949	1.7511	5083.082129	4757.436318	4403.06869	4714.722929	1678.952959	1991.733625	2080.709944	1622.504655	3163.624094	2754.587518	3766.347051	4423.867225	4452.246639	3600.068278	4620.687635	6012.669205	2948.377354	3042.498071	2838.235364	2990.218857	2524.625485	3368.861931	2580.445744	3640.324303	2120.438049	2192.382225	2879.21418	2252.634836	2104.431666	3102.205181	1841.108153	2087.7	1869.214392	1698.244659	1504.968075	1349.990518	1617.229868	2104.596518	2932.485811	2166.389365	735.2711547	567.1335182	1211.576369	1366.436814	871.0767659	591.3841135
2.49_605.2647m/z		605.2646769	2.493466667	23.49047159	23.02055574	0	0	270.3167807	150.2933333	112.162906	151.7585316	138.2317869	115.3985574	76.26004217	75.2763212	99.85987916	0	0	0	0	0	0	0	0	306.7874823	361.6187043	149.5031679	47.17926765	168.6221876	12.43683529	0	0	0	0	0	410.7853207	284.7148033	171.64694	395.8823685	217.2328789	419.9408249	13.55191061	10.48284912	0	0	195.0676593	103.109342	46.95632935	55.31422323
2.44_451.1762m/z		451.1762396	2.435766667	222.025747	382.4898714	166.941021	37.48955767	2159.831901	2944.703434	4351.804358	2856.139969	2571.205804	3437.72164	3334.482831	3788.346034	456.8760906	155.7934688	541.7967804	875.396652	451.1312625	219.5971535	387.9271613	295.467159	143.2718777	1747.998435	2075.988719	2182.83707	3231.669431	2533.968196	961.2145109	107.8877642	115.7290188	189.0044063	47.89641198	199.4263329	1638.882251	1585.136358	2115.72755	2970.04487	3144.964295	3931.491678	128.0890877	174.1740581	27.877584	4.509614893	1558.591191	2020.22556	1821.85685	1041.029866
2.41_405.1689m/z		405.1689422	2.406916667	2500.857688	2054.847762	1835.592919	2918.735385	414.4938111	537.1578459	367.1477173	368.6844643	529.7816927	756.1070905	1088.221856	674.2345962	1241.551976	1229.719898	713.6041777	857.5052931	995.197327	2046.242674	1370.50864	1067.125428	1547.782783	688.1655845	438.9971603	613.1495147	434.461647	253.0229208	688.6186702	1214.682154	911.4714689	1832.601892	941.7612386	904.064066	472.6587996	419.2712326	487.8857785	367.3417764	381.0169845	461.3007982	1442.77222	935.7141198	306.526793	351.0943681	299.1095754	368.5192869	153.7041946	134.3812077
2.73_461.2332m/z		461.2331703	2.7252	15170.32553	9601.434266	11802.07425	7473.423384	3423.255418	2988.0067	3470.611984	2654.218792	6087.39303	6238.380576	4811.954075	7943.086811	7372.299452	4432.78647	6741.681551	7224.812888	11341.12263	8281.508644	8024.451847	8163.241721	8338.378539	3791.585953	8537.701226	6951.134491	6397.724384	7248.802386	3979.557329	3087.673864	3019.249214	3335.974166	2836.975493	3955.263912	3031.439935	2530.521211	2332.144156	3728.7792	2792.477048	4529.841919	8751.927126	4372.196219	1970.835654	898.9773016	2470.310648	2049.933938	1452.950937	967.4319408
3.29_887.4311m/z		887.4310764	3.289183333	1708.428292	1143.130825	11388.66376	3281.704264	2.24982859	0	0	0	0	0	0	18.71134934	170.8412201	290.7852435	94.18860302	0	1724.902576	2869.551683	213.5426758	2623.445327	556.266243	7.365097861	35.47459674	0	0	0	44.50074253	148.6947046	422.7626205	51.6506349	782.9062921	240.4519403	0	4.991373393	0	0	0	0	985.611013	520.5464237	1901.799982	394.7558558	1.623535156	0	0	0
0.59_221.9900n	221.9900235	220.9827471	0.593833333	83.97133031	347.5847757	272.3148158	0	190.649938	193.3012734	283.0495607	75.45133752	245.647563	227.5862735	232.9652512	247.4366426	215.8978077	208.5926694	228.0560472	231.6746789	21.91577519	12.94856365	5.257602576	0	17.71506955	0	0	0	0	0	47.5272525	9.683620763	8.949060079	10.95338388	27.52638881	5.31073864	0	0	0	0	0	0	48.44398111	158.279357	45.47401895	0	137.5779819	132.6151112	118.4970047	27.50113673
3.09_445.2363m/z		445.236343	3.086766667	1343.544786	606.7494952	1043.132374	690.1943263	139.7467003	123.675805	199.2054559	62.32561895	167.8251293	169.4739399	114.3215015	94.86845311	640.4273517	517.9881948	533.7763313	302.8720143	614.6271583	490.9671251	3584.832246	658.4026727	867.3800821	236.8009094	376.2414281	203.2368465	113.9070684	105.7012761	503.4226817	748.5620979	608.7170469	594.1513871	563.8746971	412.1250074	100.1347567	100.3708306	73.77073016	106.9634514	42.194865	50.9885094	775.1057175	276.294955	174.1933181	83.02340187	100.8448741	84.84828027	83.39617195	22.71696466
2.35_891.3544m/z		891.3543823	2.34875	9.292423396	0	0	0	405.7018378	206.0821603	249.1937593	245.1438328	118.7667985	188.5645684	131.3261863	228.0455059	5.320486934	0	10.85499796	0	0	10.23166236	15.03741621	0	0	421.3521637	219.9832178	170.1562699	158.3110634	224.8756588	66.76691329	0	0	0	0	0	390.7391953	371.2452366	473.7831275	160.6500255	227.0036923	234.467877	5.360900939	0	0	0	292.7650576	141.3834897	104.323476	89.35208154
3.28_763.4495m/z		763.4495143	3.284383333	597.1231911	1085.247284	1844.865858	1029.202524	0	0	27.7133965	15.28514669	8.157993635	113.7618959	0	72.39762406	903.7333048	1434.583212	1053.750722	379.7647625	781.6269609	782.1471722	31.61757347	623.1433324	105.9091332	0	14.13091422	0	21.32956528	0	163.2787797	163.6268865	421.3216686	176.745048	681.2002267	556.5667069	0	0	0	0	0	0	344.4869158	494.1880493	308.0752867	123.8026618	0	0	11.60204759	5.571258545
1.96_830.4403m/z		830.440288	1.96315	833.1750315	702.4121664	866.0116227	479.9982359	70.29000148	4.181246382	45.29183196	4.760642617	92.47567935	111.9329664	5.985193954	97.7030417	1129.620508	1087.539788	1086.13807	1277.828551	1514.726554	1223.474927	1441.309102	891.7827747	1258.603641	96.46896455	401.7770786	477.7823347	300.7649189	472.9147204	1565.257195	793.8952133	1031.566692	1808.106048	868.4482645	1785.314758	98.17269135	140.7804416	125.7272924	269.9179246	192.9167426	111.9874443	480.6678106	319.8567769	144.6158147	57.73893659	50.72310355	2.868560791	18.96115439	1.735198975
2.57_419.1386m/z		419.1386314	2.570866667	0.000726923	0.196496297	0	4.982982998	293.3974915	849.7391336	85.95794823	370.1865115	520.6960662	456.4987054	3642.578194	634.6420519	12.38871957	8.509792802	0.081350925	0	0	0	0	0	11.80118836	286.388989	39.52922307	112.1423627	0.004590785	194.0024148	0	0.000284545	0	0	0.207560231	0	139.5716604	102.8641603	44.15398081	139.6114386	282.9134299	420.3351088	0.00041937	0.089478337	0	0.599402493	211.7233039	582.9669286	35.9857806	134.9286865
0.59_654.9070m/z		654.9069981	0.589016667	14.99316752	92.91899603	62.00037792	0	52.84982685	78.70520348	101.1451458	45.81132776	95.77803067	98.97551451	122.0656018	60.36866048	53.74025358	51.63081548	92.94267416	83.25692231	0	0	0	0	6.398569947	0	0	0	0	0	23.2562828	0	0	0	0	0	0	0	0	0	0	0	8.649722727	42.31243706	10.35348133	0	38.13781738	53.99601939	42.34380999	16.69769721
1.97_769.2147m/z		769.2146535	1.972766667	156.1774329	99.715486	65.73855708	81.39313466	1.776443788	17.88358383	0	7.693042408	0	0	0	0	100.9826204	104.0925025	33.14060355	0	79.50944485	129.8412646	144.3089972	99.09464316	110.5741612	0	0	0	0	0	86.04342029	59.54746852	100.7258185	127.0457562	84.28820083	79.58931383	3.06503637	0	13.49600738	0	0	0.484697494	90.10047337	45.40734839	10.97772217	9.790771484	1.281928301	12.26910416	0	2.804024661
2.67_410.1403m/z		410.1402891	2.67185	59.78438143	95.67206107	35.85368162	150.0178276	317.3606242	660.806718	444.7523068	486.720636	371.6019575	356.7060857	742.8972328	390.5431235	84.82041298	84.87187832	118.0698208	55.15747383	295.6485765	284.760229	231.7569831	118.1969469	204.6646976	1055.625763	524.1350186	548.0726833	466.1945262	457.6384207	222.311874	167.8282281	117.9309584	198.0780159	90.75136232	163.7907473	527.7505698	282.2819506	539.1879319	735.2205733	468.9974133	729.416571	34.49026512	43.56609773	5.987228394	18.04562848	229.0157272	453.3490898	186.1928916	177.4040222
2.31_350.1656m/z		350.1656355	2.305483333	0	0	0	0	40.9773559	50.23352633	68.25687285	25.34770862	55.50050319	72.96309468	24.64931615	55.94418974	24.25717116	7.606413709	39.30575433	13.79048919	3.894001271	0	0	0	0	30.19497752	44.92793513	50.34562709	56.28884534	46.1201478	58.84707782	0	0	0	0	6.400353241	56.96933182	70.17777664	33.26249495	80.43052935	85.17599274	74.37382154	0	0	0	0	29.57033181	34.4629115	28.57533133	9.238945569
2.03_490.0054m/z		490.0054045	2.026116667	0	0	0	0	96.72256275	103.6981486	131.3251335	176.3041981	122.3511831	101.0720587	139.0417432	72.82775856	0	0	0	0	88.76768668	28.50061918	0	0	0	677.5282946	450.6933188	251.9874688	373.3425684	551.3833765	122.595307	5.719919109	0	0	0	17.81400398	750.2285496	421.968894	569.1930887	491.2250157	305.4973117	754.7330857	0	0	0	0	69.79753113	71.14252926	54.97848119	64.26083374
2.94_577.2772m/z		577.2772018	2.937233333	3009.972402	1641.570678	1405.576039	1665.339046	257.7938564	356.3224149	341.2922727	385.5302877	718.6235142	1075.121805	1576.144225	945.5909695	1247.699695	1601.437826	2791.456107	462.3720525	2526.945361	2381.923718	2304.454158	2389.383481	3032.965753	1076.367147	1368.894437	1253.294176	1074.138752	1153.734171	1401.110965	1575.228289	1809.54045	2016.914833	1430.177656	1500.633049	395.349026	443.2199433	410.7894328	509.0043964	761.6343584	543.7541724	1736.48608	747.5205175	234.7180091	200.3234562	186.0307896	244.4564168	142.8799674	140.5213148
2.34_307.1316m/z		307.1316045	2.34395	5871.270327	6633.24414	3763.044175	3884.173372	1511.936297	1699.830324	2225.226397	1539.780995	2138.601976	2214.689977	2519.277775	2998.80283	3989.417651	5486.646607	4626.055211	5203.28984	3246.073771	3074.623493	5408.789693	3708.974364	3409.918345	2478.26895	1731.946304	1951.330722	1593.283041	1921.200213	3530.942434	3357.686611	3097.142955	5442.127082	3381.202038	3035.148343	1212.313345	1113.551298	1102.602971	1572.414188	1348.277264	2492.864112	3387.200224	3020.574233	628.3930663	467.2268006	1091.052778	1166.175387	931.5777141	561.2322998
2.76_655.3524m/z		655.3524481	2.758866667	0.807274464	0.100073133	0.264614271	0	332.5616328	169.8622686	348.2524754	185.8811526	70.21493193	79.73964249	21.97592259	65.84811503	0.585076599	0.505614103	18.60660864	23.24035078	4.7136206	2.532540034	30.39264684	0	0	36.35752718	74.28210531	72.26194043	77.19459188	42.92085893	24.94333409	0	0	0	0	0	119.5645356	249.119059	167.4969608	161.1099596	246.5777376	235.0534247	0.465725489	0.04557021	0.0441881	0	239.9851726	116.5346882	145.7938146	67.75152251
3.68_589.2839m/z		589.283856	3.684416667	118.760288	69.4154193	202.802312	24.66829182	0	0	0	0	0	0	0	0	248.5567449	49.59640135	117.8436825	0	61.01653928	68.46499332	6.297225457	197.9367387	41.86946248	0.31653956	0	0	0	0	5.624628146	100.0738971	142.2310908	104.474594	104.4032578	96.60508624	0.900140155	0	0	0	0	0	68.5141122	31.60963512	33.86608309	2.967346191	0	0	0	0
2.00_433.2012m/z		433.2012193	2.001616667	24.48136851	15.9357074	0	0	66.87549777	101.0875054	23.51346337	51.83369732	168.2465405	168.4437071	427.3103553	153.0220798	0	0	0	0	27.04572316	31.34286752	64.55445756	13.59897274	4.960615534	1016.993182	120.9667682	228.2717111	100.0982461	79.88089633	7.599789352	0	2.182100805	0	0	3.315212706	62.55427462	17.80711397	37.45061517	40.38354207	23.29998397	31.25126564	14.12356991	7.256628303	0	0	48.25910837	69.35148705	9.84377072	18.89278101
2.24_673.2873m/z		673.2873184	2.23815	325.9795927	30.21948057	0	54.36314704	0	0	0	0	1.916555012	1.774223065	6.167998693	0	78.05885629	151.061053	71.97011271	77.19770281	59.1431861	244.9815669	107.2876988	36.62307796	176.2215868	8.236640613	0	0	0	0	20.77054705	51.45763946	74.74042038	76.8983159	20.67574741	79.89267705	0	0	0	0	0	0	188.061201	13.76101685	0	6.539337158	0	0	0	0
2.47_435.0884m/z		435.0883909	2.469433333	16.06303474	4.172995949	0	0	1235.307166	1225.566132	1348.422838	1745.270603	201.8756388	242.390832	335.6852581	179.8910726	88.37276491	70.07712069	151.1420333	39.63161	0	11.13161809	0	0	0	758.2118094	541.9777246	217.3607523	175.8506044	114.5136752	101.742029	91.0950677	0	0	23.82302443	24.81567848	993.9522623	526.4912377	1996.586216	1471.635784	856.9472005	950.879256	9.266940854	1.900253296	0	0	891.4299612	840.8045432	564.5091512	636.1308767
2.09_361.1424m/z		361.1424214	2.088633333	18.53120956	0	0	0	84.37228185	85.49339211	111.8010188	73.31092485	83.50945916	111.4367074	106.7354671	71.971199	17.21012482	4.418869066	0	0	4.788644158	0	11.91493857	0	0	99.48543487	98.01884329	90.63588539	92.78607254	50.12024725	6.412247372	0	0	0	0	0	63.14655215	60.57942879	95.26346313	131.3962862	108.1761559	119.1712251	10.69085797	0	0	0	60.8852454	58.65308333	46.80482742	26.72098115
2.46_1097.1774m/z		1097.177362	2.459816667	0	0	0	0	0	0	0	0	0	0	0	0	0	0	0	0	0	33.69840211	0	80.77220767	44.99175913	0	0	0	0	0	13.55707592	468.0756352	115.250537	368.7080239	524.7070835	139.0064183	0	0	0	0	0	0	0	0	0	0	0	0	0	0
2.38_673.2932m/z		673.2931777	2.378066667	0	0	0	0	3752.179401	1435.394465	2452.457766	2485.134751	73.85366501	13.48806134	8.153929665	33.33430191	165.3443628	47.15864157	310.1440685	318.4585912	0	0	18.36420972	0	0	101.9653768	27.1157595	0	74.28600558	22.88528931	203.1566189	0	0	0	0	5.603123748	856.9563829	1452.275635	1043.620096	476.393431	903.8371548	1240.560207	0	0	0	0	2707.670797	984.7581092	1026.706767	905.8027706
2.18_305.0619m/z		305.06189	2.179983333	900.6973484	3056.17671	1599.090599	3686.018177	11.49775361	51.5884053	17.60815349	8.69167236	292.4187661	320.5353693	960.8392665	1025.255004	62.97568141	59.16357344	58.37434496	0	7.159347598	21.50581005	17.74841216	20.07103734	16.27767328	24.16626389	0	0	0	11.56827568	0	14.59470475	4.539883666	8.712433961	17.82880538	27.21360858	0	0	0	0	0	0	519.6221755	1391.688354	267.0331247	443.3907332	8.29707974	35.39243163	7.371548079	3.168013687
2.19_939.1893m/z		939.1893401	2.194866667	534.3733769	285.5938545	197.4112154	64.32823886	0	2.222848208	0	0	3.283551706	0	0	0	134.8789124	217.3968621	17.9980591	0	341.9616904	572.8519024	430.0321898	532.8201065	508.7402948	0	0	7.741399865	21.30862525	0	111.6034554	358.2736094	316.9752799	324.7986324	210.1057265	247.0082967	9.133573453	4.573793933	0	0	0	0	308.28586	130.0506087	32.96582055	7.73803699	0	1.524993896	0	0
2.58_425.1748m/z		425.1748495	2.580483333	39.74234212	79.21346941	0	0	323.0853952	645.9507529	291.53561	625.5096113	826.5628881	1358.347426	1405.224822	1029.703641	4.894296455	15.37477567	0	0	74.17836036	61.14066262	122.1565181	51.1748347	36.30405464	4643.776308	1199.877111	1087.856408	493.2706182	920.7427018	118.563995	93.55764622	59.44528638	66.61395013	40.25385133	33.52439177	1186.923596	820.5111954	1243.807381	667.9205272	535.6460426	1125.809633	22.9277929	36.07136411	0	0	233.1468717	443.1570956	122.0496384	227.9909927
3.44_791.3888m/z		791.3887584	3.438716667	543.0838889	857.9331118	5848.630141	1214.968276	0	0	0	0	5.109572187	70.38950172	9.839538324	22.71065232	0	3.161541535	0	0	51.77859543	637.5993687	331.8943482	3140.074365	44.95637306	5.527744618	4.985770003	0	0	0	0	0	9.30486161	0	157.6897681	0	0	0	0	0	0	0	313.3110498	390.6762056	976.6663525	146.1484043	0	0	0	0
3.18_783.3328m/z		783.3327686	3.178133333	0	0	0	0	129.4590102	78.32004539	65.16217511	107.2515452	7.646898802	0	0	0	0	0	0	0	0	0	0	0	0	0	0	0	0	0	0	0	0	0	0	0	0	25.03557221	0	0	0	0	0	0	0	0	93.42100782	53.73178015	27.27975464	39.0919433
3.29_501.1021m/z		501.1021463	3.294	3044.354297	4108.335724	19425.62234	11546.15058	101.2052277	72.39268279	269.2075227	195.8985808	75.25788226	201.3638949	222.4002761	426.5790763	4291.80463	5169.968525	2964.182238	861.3757927	4001.755758	5677.332025	1404.327726	7153.35472	1487.558796	27.13171072	227.234383	120.3500485	251.5707129	45.59322131	1687.750899	2369.230392	6705.245801	1182.941166	9467.387612	3841.787819	8.419266258	87.99312473	68.50784657	0	10.69242192	0	1756.321372	1870.809029	3243.896648	1388.885221	73.03233944	49.66528935	112.7021183	71.40275881
0.57_519.7845n	519.7844771	616.7540971	0.569783333	411.0425013	72.1897824	53.34012124	45.13907145	456.2383804	864.0937565	626.6720305	1094.882508	554.3191709	771.1224008	780.8886958	827.3636086	247.512984	147.2910977	211.8557757	280.1120893	1492.990092	1304.754711	2339.154432	1398.53923	1227.639295	2042.193174	1996.153039	2699.993443	3021.057104	3339.12627	1805.097175	1456.266468	1093.613229	2045.459145	991.9096194	1675.541698	1637.240149	1638.872257	1589.056447	1893.731066	1210.127103	264.0969689	237.1349256	32.87299427	8.907299726	5.429774089	329.2335485	592.814975	262.3524952	399.0719654
2.63_799.3275m/z		799.3275433	2.628566667	0	0	0	0	133.4843306	53.9522549	43.45038393	72.23340252	42.00803035	30.01186928	0	15.78894136	0	0	0	0	0	0	0	0	0	0	101.0546102	138.5113718	166.8338547	91.81452484	0	0	0	0	0	0	71.37593674	179.47616	39.39296838	41.93896272	78.47528538	86.72706098	0	0	0	0	96.32578433	37.0141601	18.1902432	26.32823677
0.58_309.0157m/z		309.0157059	0.5842	86.50072135	20.07390825	35.94226995	79.10183106	35.3169558	26.63556812	35.87845252	34.7034717	23.68846863	25.4615112	43.1543364	34.73649605	53.85603641	41.62644425	55.74536575	41.91997512	104.8576837	144.3692078	269.2410109	196.6004619	175.265965	53.54051956	56.71184238	91.73275622	19.31011254	57.10100645	198.8521416	278.2507717	263.3519284	210.8634268	195.5251031	210.3018941	72.31600414	57.17494065	55.66225079	53.80664926	63.46055507	69.0325299	49.90321454	9.141036987	6.002021815	9.515150819	25.48563905	18.27343796	15.02029943	12.64901262
3.01_514.2817n	514.281703	549.2511043	3.009366667	140.8905168	137.4996396	80.07330487	12.63731773	1994.773834	2886.267169	2830.439178	4403.270122	6290.576034	6358.450159	3129.088133	5580.868894	34.73176286	9.030986041	103.5787904	215.1948551	455.0284828	219.2702728	1244.95204	54.31820282	78.7234296	2306.417554	3811.905998	7237.88233	6347.919519	5096.927342	341.5754444	12.7840066	2.099267222	0.63842426	0	16.36674541	2644.008674	3790.25048	2365.073151	2945.027695	3399.549975	4921.105867	81.28128387	62.6130834	13.37149054	1.520141602	1439.480974	1980.135126	1184.946423	1604.940849
2.55_451.1560m/z		451.156029	2.546816667	393.9900775	442.9859023	199.0761371	446.2294443	66.04114263	58.17083955	51.70781334	35.49727689	22.07426281	0.131256728	18.38348532	4.760071401	602.2059772	428.0405759	477.7842999	481.0239287	139.6480417	179.4355775	260.9172735	97.73515083	373.6556761	12.98304743	18.03663692	0.257283846	4.958012459	1.687299783	134.4735519	149.3223246	307.7489898	335.0985371	376.1379728	175.4683691	36.93327892	49.29246433	142.9700054	25.15165853	70.54304597	33.81988117	227.2971954	201.7220796	33.24384684	53.67689225	47.65701587	39.90833695	21.6471666	12.93834539
2.71_777.2129m/z		777.2128684	2.705966667	102.7861942	172.457875	49.21823853	0.571071041	2365.054815	3660.07732	1205.312163	3131.788318	1894.580377	1478.41055	5245.106849	2118.250382	81.48105011	117.4994761	71.73283181	24.37178261	708.6814094	750.352692	1164.404529	654.6457306	470.5197452	12758.86879	5636.507485	2313.767145	1502.517261	4024.084422	886.414855	578.2346031	554.3169807	761.5472366	489.5195912	599.1695728	9014.753099	5962.672822	5240.157341	6898.612095	6155.329007	10536.48582	59.2984824	78.53198264	8.218983992	0.068694075	1706.685414	2511.010673	504.5967237	1141.50049
3.77_579.2424m/z		579.2424071	3.771433333	720.5067174	1463.523563	1383.114605	201.364365	0	27.38391745	0	0	8.229720746	7.586412126	0	60.79138106	213.3899693	174.1150063	284.3896641	383.2088231	555.4032915	630.474889	350.1826366	1314.783673	697.6786464	176.9508913	79.75572048	209.1577122	43.17540783	19.64020495	674.1802929	466.5685141	712.4012948	1367.627998	591.7571284	925.1334478	15.92393179	49.79266433	29.39529238	50.25347607	107.6558828	45.38268263	415.6682249	666.443368	230.9671604	24.22209799	0	18.78684601	0	0
2.73_770.2915m/z		770.2915232	2.7252	30.31534217	25.02530726	7.76587378	0	847.9440835	1066.85517	462.3362457	570.9319594	742.5327758	425.92965	1837.930254	1299.903143	32.38793986	18.60496971	38.1476498	3.008982282	25.22295501	37.98905761	77.38836135	38.87887467	29.64108738	421.680781	280.4247509	175.0180042	60.46483718	102.813025	38.46651757	2.811133876	2.716850083	0	0	0	396.1553992	386.4036408	162.2571613	225.1139941	283.1500182	348.5019206	17.48925327	11.39575096	1.296828049	0	611.8986293	731.9202531	193.5543024	208.0980721
2.84_569.3149m/z		569.3149412	2.8358	2635.550661	2645.800621	2331.087861	3115.053122	15.51748452	0	31.72306226	0	71.47547498	115.3841688	0	80.10123114	1177.219249	1507.658975	1218.336129	1561.704901	2451.629952	2283.950719	988.8449569	2202.107181	2824.358496	0	47.95433489	8.08137161	82.04849513	11.5273279	401.8680216	2014.560845	1221.39541	1954.46028	2394.325149	1381.290357	0	0	0	0	57.16935045	0	1520.478072	1204.815775	389.2697989	374.7094077	11.1978227	0	13.28067017	0
0.66_393.0374m/z		393.0373756	0.66115	1977.719775	2201.583044	1273.341305	1258.995083	438.0810324	678.0350129	982.7431074	513.9176301	1053.848877	987.3302475	654.567119	913.596824	1838.774479	1480.416256	1890.791955	2347.872997	4931.186363	2772.893692	5186.549801	6255.321588	6100.106123	1104.140433	1737.944559	2129.336496	3987.040323	4706.244852	3762.889085	4513.02062	4313.711469	6530.832934	5097.944056	5259.029066	823.6932019	1405.480113	1828.720503	1651.940443	1609.443912	714.6886623	1140.968222	1002.532829	212.6360494	151.4443842	316.1307313	465.1686304	411.4195206	187.3170109
1.76_393.1305m/z		393.1305296	1.755916667	128.8910895	107.5991257	69.18709042	0	248.1384966	175.9712	242.0587847	162.754303	158.286124	185.9851399	128.6128992	180.7187395	151.6752828	119.4429713	164.7871918	144.2014441	0	0	17.33690921	0	0	2.110817814	10.02031516	0	0	12.11973888	0	0	0	0	0	0	0	0	0	5.175792185	0	0	74.35868269	48.9973141	11.55359488	0	179.0632294	120.725745	101.3364616	59.32205426
1.94_513.1017m/z		513.1017066	1.9391	0	0	0	0	71.84009329	85.79651859	93.8509241	57.34196937	73.30968809	93.58454941	57.19020049	103.6789128	6.369426921	0	26.05644751	38.04875257	10.82325532	0	0	0	0	48.88291971	80.43897995	75.77586406	74.99091794	93.44192919	44.15100935	0	0	0	0	0	82.63202378	117.3752917	85.28050205	109.3530484	88.23482056	148.9831747	0	0	0	0	51.84169034	58.86104446	39.29012771	20.90048224
2.10_950.3006m/z		950.3005523	2.10305	75.56521001	72.20485793	0	0	10.30620257	0	0	0	0	0	0	0	149.2174072	280.308694	126.5782793	61.65467808	37.41180362	112.7140659	10.68287576	70.26308855	12.78841474	0	0	0	0	0	172.2727638	143.2730675	233.6467686	258.3920496	125.231275	228.2267706	7.770566679	0	0	0	0	0	43.59439815	32.8798592	0	0	7.437225342	0	0	0
2.31_415.1901m/z		415.1901042	2.305483333	2.756599454	0.794855309	0	0	255.0432374	497.5946131	219.485757	624.2063407	234.059762	310.8651003	168.0715291	228.7049475	0	0	10.27165378	0	26.21803262	8.535064738	74.1153728	0	0	428.0082767	157.094804	135.6059239	119.2772804	178.5688761	49.82783121	10.16578061	9.71023152	0	8.152093277	7.704345083	534.1541881	322.0283602	359.8882812	263.0810095	249.5025268	378.9565371	1.590312448	0.361952525	0	0	184.0458709	341.376773	91.88639863	227.5159657
2.46_300.0193m/z		300.0193435	2.455	162.9171365	89.9064092	114.7909744	26.4704382	0	11.44794157	0	0	0	0	0	0	5.022003517	152.7141797	0	0	54.05784255	162.2333012	93.10253702	182.9030083	151.3585616	0	0	0	13.1113965	6.609196324	146.9847543	488.3107198	258.7957632	352.6949728	426.8863393	235.5238252	0	4.010433526	0	0	0	0	93.98868229	40.94059819	19.16901557	3.184126188	0	7.853906064	0	0
2.32_671.2783m/z		671.2783211	2.3151	0	0	0	0	642.4984983	243.0192285	399.4119787	317.9606023	2.638236045	0	0	0	5.566748576	0	38.61167059	0	0	0	35.87408546	0	0	0	0	0	0	0	32.24045686	6.166854593	0	0	0	0	166.3391314	239.1196959	213.7606793	106.4922736	155.1648957	225.3281873	0	0	0	0	463.6437214	166.7243129	167.2114345	115.8929488
2.72_1064.3300m/z		1064.329998	2.7204	0	0	0	0	81.2827328	226.7136308	35.76913626	73.06266458	71.51517219	7.291148973	160.2401814	62.37041873	0	0	0	0	0	0	0	0	0	203.2278302	122.3997676	10.9841258	0	0	0	0	0	0	0	0	312.9140133	206.1316333	18.18961596	144.84662	234.9570691	317.8650104	0	0	0	0	58.65574599	155.5377925	14.97453483	26.63049316
0.63_577.1392n	577.1391627	576.1318863	0.627483333	351.6587056	332.3939845	229.8508108	131.9406292	111.0764057	119.4015251	97.57920966	108.697782	81.69135723	73.31005161	71.23952621	66.09784283	362.0420471	201.368936	342.3968945	255.5585333	819.3341838	357.3151288	402.7758068	537.3940548	492.1842964	14.6277229	20.80793355	0	15.08345335	12.24828148	507.5189768	756.7653407	615.6825444	999.6670539	554.0981101	667.5657277	46.85433206	134.619649	111.7963108	128.4258134	146.4198966	17.53295862	202.8757628	151.3619405	38.38292858	15.87112421	80.15563965	81.9158935	40.85095215	39.61907983
2.21_435.1818m/z		435.181776	2.214116667	36.05374315	0.354471368	0	0	474.2573813	435.2202301	533.9053046	404.4055113	673.2963345	850.6232881	659.6599287	621.8869001	7.209621523	12.68143209	5.663388817	0	6.054175471	24.70879927	17.30724529	0	0	816.9060731	1225.026631	373.5620019	765.5046735	548.0380004	15.14616867	23.34721267	0	7.676994236	0	21.22094928	397.5815284	343.1482877	409.6748052	792.961848	387.5139753	626.0399218	20.79979972	0.161415298	0	0	342.2365309	298.5845782	223.5162605	147.4011147
2.68_281.0733m/z		281.073262	2.67665	0	0	0	0	173.0279023	40.77229447	39.23758928	102.8973628	67.36449746	77.66628484	85.20628334	58.72851215	0	0	0	0	9.779732842	13.30506328	0	5.182341469	0	33.05249331	20.21895801	29.8875161	121.7113945	61.53947631	21.68770747	4.233554613	0	0	0	6.397823252	63.39367786	59.54624693	73.76987425	15.32309174	34.03913133	17.07645015	0	0	0	0	124.86146	27.97199557	16.42658193	37.50489434
2.62_841.2620m/z		841.2620012	2.61895	2.547178717	0	0	0	225.9139162	33.93327603	10.89828072	42.10345887	40.93630051	45.6616449	28.02130591	32.17542143	0	0	0	0	11.35137499	0	0	0	0	15.76676699	64.24866738	94.68700132	57.80190811	65.25616782	0	0	0	0	0	0	21.68420168	38.30212211	0	17.15884611	41.98205759	23.53718351	1.469495329	0	0	0	163.0253909	23.28005964	4.5625	15.34622204
0.56_315.8860n	315.8859867	412.8556067	0.560166667	1304.738743	1187.331611	951.2306123	615.3892496	587.2283151	635.1055466	757.9915727	627.8890635	747.1811464	701.8464937	867.6898555	633.4447112	1457.376625	1275.534879	1332.820088	1399.083254	1483.583638	1550.280018	1907.028227	1825.522645	1503.937383	627.7745994	377.4982883	735.7196909	515.5768802	775.4658456	1619.580878	2026.910268	2167.414231	1898.129614	1989.226472	1852.32322	645.60633	558.9407213	603.5797094	359.9378961	458.7319084	160.8920567	752.7180856	540.6740949	158.8465863	74.02510718	423.7593115	435.7166984	317.3286356	228.8582754
2.70_438.2038n	438.2038486	437.1965721	2.70115	1436.040594	2983.298301	6413.6286	2498.255258	1714.068668	1771.477882	2260.722065	1832.40282	1221.595335	1071.682395	1711.825214	1179.340926	3528.417998	4785.139514	3988.302114	1715.783822	1722.891947	1275.832697	1321.96063	1475.486155	756.4184863	492.2491145	648.1393983	327.384752	914.5387094	415.0461242	1594.014743	1166.653032	2327.652286	1180.452023	2197.282831	2283.132008	354.5151737	492.809333	671.0657117	267.7783996	345.5142747	255.4471881	828.4675633	1358.501781	1071.015793	300.5148584	1236.916784	1215.329481	946.4377628	667.8895582
2.23_495.2383m/z		495.2383018	2.23335	242.6379139	117.0108407	203.9564738	0	357.1571274	557.0517329	366.399248	510.0963183	731.8649231	588.222381	734.478286	617.2332125	0	3.123237345	1.751717007	0.783638652	361.6431218	266.5462267	214.7154932	124.9058092	171.601243	1231.157053	851.0351701	761.0872738	547.7289317	791.0464051	15.26557431	9.96429731	30.52087253	61.65327222	5.213083156	24.47409069	879.5516828	497.1639429	536.7391583	814.2772149	558.9265528	1193.213239	139.9804728	53.28311801	34.05881728	0	257.7339248	382.1675676	153.3908524	185.9241871
2.75_377.1743m/z		377.1743474	2.75405	70.28884842	97.86782377	103.513036	41.81374633	9.577735986	4.710569034	6.736084474	5.589960304	0	0	0	0	88.16663366	169.9219826	51.55730554	0	51.72628253	42.58446216	60.8883277	60.48711373	21.36057893	0	3.914346864	0	0	0	32.91376567	43.25861967	125.5376992	17.87339787	85.86090792	82.58217174	0	3.531495562	0	0	0	0	40.5504073	44.56598016	17.28570569	5.029771085	6.9115448	3.231704712	2.820021452	2.037475646
2.72_518.1871m/z		518.1871307	2.7204	0.183636438	0	0	0	45.3601834	66.08367548	8.352291163	3.684717652	52.14028673	12.11209871	97.9009106	0.054925617	0	0	0	0	0.267050539	0	0	0	0	246.8911003	141.2016284	86.17616561	6.63164263	71.20745374	0	0	0	0	0	0	104.3770078	69.37385513	5.400497613	68.49368424	57.02893349	71.31735327	0.105941875	0	0	0	32.73309477	45.33696966	3.49663671	1.343036814
1.67_380.1489m/z		380.1489489	1.6689	882.3499346	1326.817407	1039.594593	1361.620576	279.101876	523.9463917	503.2541442	331.2748464	343.6238863	433.4647152	426.5452282	492.4271632	1037.82296	899.3693865	1198.252697	992.7181991	890.0712374	925.9080802	636.1136946	1080.649567	901.301343	600.2510063	235.3734936	339.8676255	227.1842302	334.4137552	1037.104907	855.8251429	734.6468355	744.8730788	525.6970269	642.4143157	189.7282605	269.7457203	332.9154708	251.0157249	457.9592395	322.5828495	509.0373513	604.1916123	173.6025419	163.7891939	201.4072138	359.455516	210.6843357	120.7458363
0.65_337.0695m/z		337.0695062	0.646716667	263.6390114	189.8351764	153.6792123	178.6212252	220.5412831	323.3765917	282.1251265	302.4396242	362.8689162	378.6285905	482.4228031	369.5670308	268.8516048	313.275674	257.5282435	258.0503142	403.9819309	471.5156126	807.078578	394.5310078	431.8351374	539.2168673	438.3401945	516.4556723	524.3051726	553.0871213	786.4295121	747.1303305	500.407784	684.7668735	564.185635	568.2016367	298.1357932	305.8045598	485.3652942	365.4540814	311.3855187	379.0479918	152.0962362	86.44506827	25.66298639	21.48632813	159.1483583	221.8538031	118.1099958	110.2357324
2.00_527.9926m/z		527.9926422	1.9968	36.92820497	35.37458065	12.57321771	0	126.5676964	130.8090794	148.4584083	137.2672566	154.3178295	149.3047808	161.5007596	94.78967916	67.55415078	67.66973044	95.84654871	67.35609086	633.5868962	506.0087507	106.1437516	352.3651502	338.5469632	805.4557633	792.5675424	973.9259606	1106.236901	1077.742544	631.2529413	432.5859629	375.2832322	461.1045394	289.9193038	677.1227428	1068.141374	799.2367119	967.3129967	1088.734161	790.8075054	1668.146125	21.30428633	16.10848999	2.099609375	0	91.33456017	89.7420917	62.15122415	50.03232172
2.82_457.1209m/z		457.1209152	2.816566667	479.9854786	493.3666824	432.8619227	171.2778874	0	0	0	0	3.579330956	0	0	0	409.857365	155.1494559	166.7895338	459.643843	159.830702	603.9497271	182.5989428	565.2285194	207.977318	7.242563297	41.34609687	0	0	0	498.6286755	765.6838763	364.5409629	409.9867476	686.9202016	197.6048651	0	115.4329325	0	0	86.04834942	0	276.9088852	224.6639287	72.28387929	20.60299881	0	0	0	0
2.70_377.1745m/z		377.1745021	2.69635	70.11667922	59.46268738	125.2832511	80.67386021	6.672750544	2.592722392	24.47670032	8.245869398	3.473281285	0	0	0	108.7013083	92.90043858	49.22080333	0	29.52549578	21.71256327	25.67266623	6.746476507	34.59358554	0	0	0	0	0	31.94839212	8.762125809	52.55952135	22.10948198	58.43342627	44.0098514	0	0	0	0	0	0	40.45108099	27.07746881	20.92112732	9.704250038	4.815231323	1.778747559	10.2470241	3.005523682
1.87_527.1936m/z		527.1936273	1.871783333	0	0	0	0	1317.964994	981.1588411	1694.86361	1657.431221	634.4369256	651.5596467	512.4278804	640.6911416	31.06639946	0	30.23419211	0	35.85296695	26.04522882	77.2005078	13.63833531	0	273.7271693	548.7599288	632.2153426	664.1779232	525.6203244	175.0684305	0	0	0	0	24.8793384	774.930505	808.4704084	1086.458231	899.7729107	1168.926349	1335.919907	0	0	0	0	951.078012	673.1279442	709.5445073	604.1144413
1.97_341.1368m/z		341.1367928	1.972766667	0.007890344	77.23207805	58.41844841	50.50601503	62.91602491	206.1482607	147.4967835	440.3841286	202.7131756	259.9427863	222.5296721	77.42051872	16.35469736	0	39.99405676	10.6872929	0.339647007	1.024941739	4.472150425	0.006074404	0	3.182050573	0.050103343	0	0	0.170683707	1.383189077	0	0.047713875	0.225637273	0	0	0.650204241	0.014487112	0.782203932	0	0.700819011	0	0.004552026	35.16909976	9.75533271	6.075363159	45.40184919	141.4288381	61.74864568	160.5149031
1.72_301.0493m/z		301.0492608	1.71745	12.40855307	0	0	0	46.03170604	67.81674397	57.67256248	70.01455346	0	0	0	0	12.50384066	0	0	0	0	0	0	0	0	0	0	0	0	0	0	0	0	0	0	0	1.036519337	0	0	0	0	0	7.158630311	0	0	0	33.21768307	46.52594823	24.14427313	25.51949204
0.58_342.9789m/z		342.9789069	0.5794	242.5267952	252.3254555	161.3758328	73.63218927	53.62318363	73.32732343	94.1951101	51.35424472	93.94335759	96.83415107	75.08246613	105.8887987	210.6372834	191.9037257	224.0268157	295.2530966	193.1375107	153.3647331	224.4815755	230.3654829	233.924924	34.20963393	12.94007871	55.221677	44.62339578	106.4753275	229.1433315	236.3078607	186.8702806	326.3731536	191.6179892	239.7784867	10.09463823	40.52385975	32.85578895	15.27910556	39.98113034	24.60894489	139.9163672	114.9012087	26.94824979	8.857208192	38.69589186	50.3065033	39.43421912	18.71802611
3.56_613.2057m/z		613.205734	3.5642	289.5800153	20.77735471	94.13356178	0	0	0	0	0	2.898292054	0	0	0	104.5524966	157.3716622	41.35307181	68.29519075	0	0	0	9.049706362	0	0	0	0	0	0	21.16536514	177.9455554	106.4568684	97.41147281	80.82532841	19.45377989	0	0	0	0	0	0	167.0618858	9.461364746	15.71942151	0	0	0	0	0
2.49_597.2199m/z		597.2199039	2.493466667	437.9571879	215.8441348	183.4977052	328.5564409	61.84109634	100.4881355	155.1734928	99.11531561	56.17134257	72.57980236	116.4564763	89.01274514	276.6077501	322.9478663	233.2777914	245.3143143	188.7718624	242.3996712	420.565314	335.7459316	485.2809631	86.67317062	39.60785234	82.35540405	127.5295913	127.1024243	318.5977188	371.5251544	467.3866191	624.8360634	505.6999016	430.0978066	139.792288	169.9781112	137.0258559	141.4785399	136.0319774	166.2647732	252.6623034	98.28874353	30.6423949	39.52201923	44.62615262	68.94028699	64.96245412	36.12638206
1.74_233.0936m/z		233.0935727	1.741483333	34.48699834	34.45630333	0	0	789.3136862	1238.896401	1368.432011	1440.078887	779.9676037	1108.286816	956.1174383	643.4687696	22.82435604	17.5352719	8.330347247	0	35.89045977	42.1297668	6.138696802	9.531619566	4.689894874	652.3552511	475.1835756	576.1579897	244.6680758	374.8838425	72.57592288	4.077321462	0	5.684477718	0	0	982.3064511	981.6952765	696.789852	899.2124188	930.659969	1537.415675	19.89592746	15.69033489	0	0	569.589401	849.9498271	572.8858718	524.8920387
0.79_275.0135m/z		275.0134597	0.786633333	5444.382338	5047.179206	4802.210073	4392.469156	3312.951221	3644.962853	3919.855779	3463.967048	4428.137871	3459.147109	3162.682041	3272.77069	5594.800174	4840.612155	5348.210838	5430.519067	11413.01983	8304.742456	14445.23796	12810.98497	9544.001939	8532.509645	13215.90289	12938.97743	15102.01858	13380.48341	17758.05177	6057.97615	6999.448003	14218.34403	7673.601765	10254.45827	7569.158331	6540.534992	6793.174265	11544.53916	7532.369865	6490.95537	3140.923863	2298.329315	801.9240203	528.3696462	2390.712254	2500.641332	1641.024163	1262.575781
2.98_463.2140m/z		463.2139755	2.9757	1343.655419	1440.662715	2174.249515	816.4885479	3290.470863	3683.023362	5248.858805	4457.262271	4213.903008	6351.263365	4092.805781	6368.634661	1227.904113	1510.857415	2456.122304	1597.571381	1223.393613	1075.110053	607.1193544	877.9652474	343.8647249	2188.386779	3382.660583	3391.59355	4991.807272	5780.503424	1558.713591	378.7419287	767.0859027	511.9580268	272.788322	685.123431	2153.899802	2516.930853	3218.034001	3507.795995	2771.088327	3849.740507	775.1695428	656.0332448	363.0792668	98.21532032	2374.489839	2526.752897	2197.403326	1624.62036
2.30_805.3441m/z		805.3441496	2.300666667	10.4621091	73.83251388	0	0	1227.794675	1245.101065	316.9600122	396.6195176	866.7436881	435.9974831	1506.927719	785.3417776	5.002495019	25.0969384	6.984398316	0	10.27703881	0	0	0	0	4578.237979	562.9084752	135.720201	33.47153038	20.65824996	25.10970448	0	0	0	0	0	1758.206581	452.3690841	496.9692023	1189.120844	1332.512246	777.3491287	6.035705447	33.62104338	0	0	886.0087511	854.2065616	132.6934122	144.5632104
2.78_507.2416m/z		507.2416145	2.7829	3227.590051	4922.774047	1611.974049	1895.963674	2956.782831	2265.385966	3413.420643	2890.619267	13990.09561	15650.7591	10529.11783	16809.95965	1574.693452	1559.284792	2753.807955	2908.14474	7946.245324	6474.506268	7942.968976	4060.053399	2796.464468	7969.830439	11215.66459	11319.0007	15506.92872	17495.52349	3011.276697	1101.928692	1053.199575	1829.199022	536.5249377	2157.449304	2703.018652	2728.791704	3501.063835	4080.855476	2980.925064	4772.672809	1862.032087	2241.679053	269.18454	228.0652681	2133.691827	1554.177095	1429.008124	1053.59717
0.65_438.0946m/z		438.0945666	0.651533333	327.5182249	754.3119806	796.1489752	620.8438784	136.8521156	234.6609724	228.3928859	114.1421616	112.2268623	90.19453892	115.2716767	144.2130829	466.9694691	768.2434673	492.6729419	497.0181193	180.083039	97.3806429	313.8610442	289.6708808	312.6806698	82.20616379	41.64819521	45.3519535	42.13925442	85.00596	112.0866107	223.6571485	335.6966415	241.2117703	361.9277009	205.4185868	76.24798156	104.0594636	70.90096417	71.79777287	72.90201256	19.51688018	188.9488548	343.4903472	132.9494081	74.6812439	98.75606609	160.9900979	95.61531484	41.60349301
2.09_472.1409m/z		472.1409047	2.088633333	4168.554079	2878.948768	718.5292395	767.2551928	190.0421493	164.2872156	110.9203568	49.32609897	571.7797542	888.5541688	706.7421372	848.9678616	782.8929202	1435.846133	944.3275016	1327.215895	1565.173987	3033.255934	1903.28865	3648.136787	2503.968879	373.8920489	645.0978112	1111.768119	991.1022203	720.522108	2153.291627	1897.747893	1447.41036	2627.118499	1201.647922	1778.57835	261.7677576	326.600673	135.9371815	201.2575363	477.8603559	609.8728967	2404.884552	1310.984231	119.9876406	92.29304528	137.1393856	112.7099009	46.43614357	17.97879052
1.71_279.0986m/z		279.0985815	1.707833333	479.0023272	530.8930186	708.3639625	548.615149	279.7484636	327.3826657	287.9978746	232.673976	147.0178367	180.2243943	242.5139379	242.4997964	474.7224618	485.2083411	381.90427	492.4392922	350.6142115	340.9601114	300.2599905	265.779095	324.5549879	262.2100183	218.1549906	203.4192961	160.3656002	155.7561874	308.0253338	339.4274793	340.3297815	289.6221928	445.7051338	325.0518665	269.1776407	220.5790992	182.9239771	240.7780457	185.2457155	303.6483753	276.3416943	241.7522616	118.2901347	65.99285774	201.8738083	224.6021862	120.5685866	84.80696351
1.89_615.2398m/z		615.2398244	1.8862	0	0	0	0	515.0853994	276.0293148	104.4664147	144.7497836	121.8368112	42.2344444	122.5306245	373.1644489	0	0	0	0	0	0	0	0	0	18.12121908	54.77785661	63.11048834	0	0	0	0	0	0	0	0	31.86292456	0	65.98904226	40.20095658	25.21769098	28.97380436	0	0	0	0	371.6990966	189.3710146	43.73423934	52.75961595
2.24_471.1432m/z		471.1431928	2.23815	631.3340221	2557.112262	1331.345402	3247.744695	555.7404076	1481.4427	1114.911131	477.1707889	434.5145056	301.8440841	506.5522997	607.4809994	2015.317406	531.2811468	1085.81661	1386.338515	182.3020844	209.3914709	169.5363653	129.6941982	154.3443856	193.1025082	193.1290385	162.8754356	152.4271696	148.623091	345.9245565	479.3702558	382.1281025	319.7336848	181.485843	215.7702776	171.4667269	324.9035529	334.43009	202.7693312	173.8845457	157.6040395	364.2235192	1164.429839	222.3221894	390.6708628	401.0368139	1016.349685	466.7508728	173.9232138
2.73_787.3586m/z		787.358584	2.734816667	21.01973335	8.928106916	4.335814351	1.25E-05	1122.39554	595.3585479	1062.116048	1387.179052	61.05842207	86.14379552	9.602344815	49.46453657	66.99347425	24.02951721	144.8589676	293.2668578	7.41821264	8.674026413	4.927880411	4.211125168	1.284636874	6.230028096	83.33482436	41.28799764	114.0300898	63.04976826	65.01373349	4.489450655	10.5987043	14.27960663	1.972821201	8.717704648	341.324408	1189.829127	580.664536	321.2617174	686.7173706	600.0304155	12.12651463	4.065583767	0.724040311	1.51E-06	809.949979	408.4481111	444.6485271	505.6106628
1.92_542.1057m/z		542.1056734	1.91505	267.1112087	147.0945028	139.4272993	163.9383689	459.831217	362.4916989	408.0349183	544.6372685	550.0011516	375.8740072	742.6850363	308.5638863	175.1463238	139.2224553	132.7822884	134.3052467	728.9225756	605.6526904	375.6478184	140.6171092	476.9906526	1342.143825	1042.757384	1583.610136	439.2374744	426.1634167	168.2809516	147.927987	205.1432621	162.4084838	131.5543267	134.1049907	1489.136112	1329.487781	1048.750927	928.7834718	848.5782562	1055.881586	154.0993849	66.98228736	23.28305066	19.72012891	331.8262334	248.6888787	170.8213766	198.5139625
2.40_597.1058m/z		597.1058084	2.3973	67.59462583	22.95983799	62.5838615	13.68865164	0	0	0	0	0	0	0	0	0	55.7013431	0	0	5.707747454	130.1392329	21.34935579	130.9926087	171.3784499	4.569658554	0	0	0	0	6.757295206	396.8010058	170.7446758	236.1868148	320.3929396	138.5356877	0	0	0.000404718	0	0	0	38.99608074	10.45520014	10.45091761	1.646606445	0	0	0	0
3.47_332.9615m/z		332.9615376	3.467566667	111.6336966	22.25635594	9.044767112	0	103.6173746	94.02571847	86.95954828	35.95901545	60.98132038	48.22295183	66.73117532	24.39527202	79.98916524	62.44558192	35.04928785	0	0	0	0	0	0	0	0	0	0	0	0	0	0	0	0	0	0	0	0	0	0	0	64.40270353	10.13485617	1.510391235	0	74.77300768	64.50671993	36.40509447	13.10664374
0.56_694.7672m/z		694.7671863	0.560166667	735.2938466	930.855795	929.4621093	595.7852055	263.7057727	284.5088724	341.6170973	286.5171761	342.8874371	330.9937378	451.5724182	326.5149399	929.0785175	937.1932981	948.2140145	1100.662549	871.414227	901.3152138	1114.078252	1250.080291	1114.067591	229.4854817	112.9370036	287.5374502	265.028682	327.7017093	784.4648223	1193.250119	1482.349149	903.1203957	1411.465097	1185.981571	268.6751848	240.6388695	264.2211819	123.8299673	169.9379862	31.02511159	424.1990818	423.8829402	155.2114506	71.66693881	190.296983	195.1884489	143.0159533	104.432185
2.78_937.4151m/z		937.4150867	2.7781	9.534539125	0	15.0291741	0	258.0255264	475.1989331	91.55039762	376.719674	95.243503	76.8086108	465.0070114	117.1247815	0	0	0	0	11.8357549	7.330387667	10.23949011	0	0	1524.194622	366.0855982	85.51463854	0	174.9117097	0	0	0	0	0	0	989.842736	527.1316497	351.8727655	704.8545341	570.7245699	1072.072155	5.500580158	0	2.509731047	0	186.1979687	326.0121272	38.32702607	137.3099484
0.57_196.9378m/z		196.9378057	0.569783333	13.44711982	3.306679981	0	0	14.75907643	29.76698864	16.73765708	14.79279874	16.92896264	25.16548265	30.84394229	7.82025308	8.888690499	0	0	0	49.75182877	49.3882324	65.26469133	48.01004428	55.77793397	62.54067691	82.40256711	113.2208934	73.02859409	72.22079015	80.48464466	35.70907823	37.50029835	53.96530522	20.21010356	34.73329411	53.96983785	50.83311745	42.5766156	71.52420828	32.87665271	65.44270321	7.75779086	1.505759797	0	0	10.65053558	20.42176152	7.00711997	5.391803434
2.43_492.0895m/z		492.0895046	2.43095	0	0	0	0	191.6309655	170.23329	324.0143987	270.1886366	187.2589438	260.3622481	153.8907827	221.8751883	0	0	9.779107583	0	59.88507236	25.02906297	0	0	0	166.1848557	295.7127875	237.1852229	465.8396482	418.4748562	78.24358632	4.858696487	0	0	0	14.94333201	231.458746	257.3144766	312.804697	337.6439739	232.3149555	451.5299336	0	0	0	0	138.285917	116.7892289	135.6466889	98.48062181
2.59_743.3365m/z		743.3364823	2.5901	14.32775444	5.675019826	0	0	890.3032918	479.6573186	780.1271494	546.9860457	221.0815254	224.7343029	60.28587787	276.7021778	19.82125017	0	0	18.528651	9.225223915	89.09837329	0	0	0	86.86407818	290.227706	221.033165	466.6170839	222.5633772	19.89002583	0	1.195307548	0	0	0	553.7958472	875.1731269	620.1730674	723.4128689	655.7289908	921.5889413	8.265838623	2.584228516	0	0	642.4661419	329.0708204	326.5955623	199.3700645
1.81_440.9979m/z		440.9979134	1.813616667	22.68874859	75.69502186	91.25679789	113.8657725	7.430764484	5.713788814	0	0	6.346044318	0	0	0	108.6369338	89.94309529	154.1501221	77.7444739	10.33200099	0	11.92769208	0	7.244086045	0	8.314250001	0	0	0	23.49105526	32.83142393	22.51319518	22.87137895	29.71624365	26.27424167	0	0	0	0	0	0	13.08938782	34.46917191	15.23902893	13.69690163	5.362234009	3.919967651	0	0
2.36_623.1974m/z		623.1973709	2.363633333	406.1431926	297.7092237	266.4528648	209.7276687	3389.540176	766.280807	760.1056427	1962.935863	1344.053518	1438.448822	1567.694652	1591.746291	192.1691645	306.4130993	281.0169728	128.8279903	335.7508732	430.0222218	477.2311401	445.6688631	410.9740642	1211.916409	575.1962622	788.470478	1433.761978	1283.581799	341.9130415	220.2341413	253.0207543	301.9389983	209.8929182	402.8520653	1113.362082	1199.732158	1786.451943	547.2585531	1008.752539	744.267838	234.3084608	135.5675731	44.49512813	25.2281189	2445.980847	525.7100101	318.2136784	715.4673372
0.54_474.9166m/z		474.9165998	0.536116667	224.0288479	350.0463173	572.7048324	688.0190805	141.0869844	159.8392107	151.0870318	90.21350391	218.1528422	161.0022833	252.4215557	100.6621778	304.3067469	313.4346011	377.06609	333.3904014	247.998078	146.266369	249.6024872	289.6938237	453.0985579	32.02391293	39.85032538	72.13482903	47.63346557	75.89229024	151.1889975	266.5538057	290.6549172	138.5243827	255.8256556	253.9192281	66.20082228	33.72278812	60.13529319	48.50712885	33.7566619	8.935850741	129.2446986	159.4002669	95.63633298	82.76174179	101.8120582	109.6583293	63.25168168	32.88177502
1.63_1042.8856m/z		1042.885589	1.630433333	206.4912844	306.2780683	325.3861353	1104.410237	0	0	0	5.567521262	7.368751329	6.809737827	0	0	159.27604	278.4519868	432.7054223	554.0997031	363.3723287	353.3954061	0	129.2946102	505.263463	3.663299704	5.135225899	0	0	0	288.2913893	279.5312121	269.2958468	383.4943237	347.8569797	229.5007516	0	0	0	8.00885635	0	0	119.1270859	139.46956	54.33643131	132.8493895	0	0	0	2.029296875
2.70_677.6808m/z		677.6808209	2.70115	0	0	0	0	1651.323831	3138.08701	91.78629196	1939.087127	715.1717871	99.28430641	4164.101646	114.9055368	0	0	0	0	0	0	0	0	0	2798.211916	208.0362131	0	0	0	0	0	0	0	0	0	1619.065649	791.8898878	132.3790337	448.8158635	665.9374465	1126.813305	0	0	0	0	1191.638468	2152.897135	38.42578182	706.7747498
0.83_611.1449m/z		611.1449446	0.8299	24767.13998	15084.30568	17989.24239	14525.65108	996.3653058	815.8882979	1637.719911	859.4772889	4113.572636	1766.747699	819.8013081	2557.642863	18732.22152	14995.85868	18846.28424	25227.80463	7494.579512	11242.68721	10973.25718	10244.4167	16568.64302	440.1224101	1142.968772	7481.212104	3804.183454	3410.412187	21286.80788	16100.45731	9672.975699	10489.16461	7582.491616	8631.853301	678.19567	998.9348096	1168.074514	741.3949828	4744.177686	665.6950074	14288.4346	6868.926291	3004.034675	1747.289019	719.0032653	559.7434275	685.6216396	313.2694954
2.66_326.1289n	326.1289311	371.127134	2.657416667	17.17074174	45.71075062	49.56716955	64.3515361	215.6089958	232.0754107	135.773484	217.0305394	192.1332821	301.1039121	372.4864895	212.1906708	8.706044031	3.568443714	45.46879	0	64.41117536	112.0392676	73.59454614	56.26377909	46.1509337	687.1540359	420.5566311	392.8750938	176.9117603	312.2573511	69.92774746	39.25955772	45.55990469	26.57028607	46.10531002	68.45737846	454.8600947	319.4300064	300.5625106	513.1363004	303.5396657	427.2287405	9.905989168	20.81526212	8.277252197	7.740839412	155.5890908	159.216263	56.84075651	79.10511244
2.02_307.1314m/z		307.1313947	2.0213	4.774174187	6.713016337	0	0	453.6427084	426.9825867	438.2998386	683.1390702	377.7946968	381.0491184	434.2675645	276.8204783	5.04781048	4.739422465	33.03996361	0	30.71091092	7.773226219	7.338425028	0	0	237.0621253	192.9197467	173.5923444	222.8984393	313.6345376	54.35161282	0	0	0	0	7.988503667	465.4620611	238.2654001	329.4185351	344.4677757	217.8135439	601.0743693	2.754273432	3.056900024	0	0	327.3604437	292.9331101	183.4916044	248.9962615
0.56_610.8032m/z		610.8031752	0.55535	696.4843277	912.6021027	1032.829309	755.1971535	253.7661187	255.9517689	299.1339833	292.257502	356.0637097	330.2691557	450.7280699	282.1608739	899.879591	899.7178833	919.9805944	1019.339605	771.7324697	774.7852188	957.2533165	1216.632272	1065.927348	184.584436	98.89917774	291.2257255	207.1623344	309.0133787	630.6408954	1019.114094	1280.11021	781.1391085	1270.321539	977.0432874	230.3331919	191.1836452	247.4766198	129.8147571	146.8749492	27.03845611	401.8094449	415.5707733	172.472803	90.84258503	183.1242687	175.5967339	125.2306519	106.5244671
3.76_501.2632m/z		501.2631524	3.761816667	30.35355462	17.22226616	0	0	19.21799759	6.34066804	24.51963738	47.65852879	47.2595222	164.1031436	4.379999072	46.59531502	29.27623093	7.035106431	51.04684456	45.70009306	0	0.47820879	0	0	0	0	0	0	0	0	0	0	0	0	0.006019162	0	0	0	0	0	0	0	17.51129845	7.842487373	0	0	13.86820972	4.350040649	10.26499945	17.37098055
0.59_671.0060m/z		671.0060225	0.589016667	0	15.63157002	0	0	74.43925812	37.22712748	72.34632136	5.630735268	83.04529671	82.11310818	50.39515506	86.46494694	0	0	35.28193322	0	0	0	0	0	0	0	0	0	0	0	0	0	0	0	0	0	0	0	0	0	0	0	0	7.118133545	0	0	53.71731567	25.53981959	30.28735447	2.052337646
2.32_278.0981m/z		278.0981128	2.3199	19.46955262	31.906606	0	0	1191.323699	957.1153269	1157.010609	767.4989061	905.9788003	1022.42994	751.5404876	762.3149642	28.59119796	23.70086352	67.37001682	39.67006429	36.18181789	16.9407776	0	10.5641822	0	713.9078568	863.0857184	1107.878436	1010.849327	1171.209394	140.8324689	3.907233739	5.0184756	6.884537089	0	14.63294584	906.5550094	675.1855479	709.5630536	1222.117998	783.3374307	1382.434763	11.23219837	14.52928159	0	0	859.6903408	656.6327952	484.3755671	279.7444425
0.59_486.9771m/z		486.9771117	0.589016667	18.70302127	117.6213509	72.04303781	0	115.9101963	102.2958383	146.8272136	47.8289099	137.3350222	139.1448531	131.803688	133.064455	85.71234926	83.12478556	152.0056416	137.5144462	19.82196391	0	3.300327593	0	0	0	0	0	0	0	29.48525572	0	0	0	0	0	0	0	0	0	0	0	10.78997803	53.5611255	12.03051129	0	83.64382935	70.18046872	61.46833428	17.43308249
1.71_230.1416n	230.1416064	557.2402315	1.707833333	11.86430957	15.35103586	21.7358588	0	129.524195	177.070883	185.7494041	272.9677909	96.74508866	485.9358979	139.657603	97.6030949	0	0	0	0	17.21889009	38.9314539	6.898764726	0	28.21077943	35.96023809	82.00806746	0	57.75103846	105.6491238	0	0	0	0	0	0	88.66539113	293.1491317	113.2785271	241.5805217	165.4736068	253.9506272	6.844650269	6.990386963	3.629684459	0	93.46804689	121.4801869	77.76287637	99.49359131
0.89_260.0147m/z		260.0146649	0.892883333	410.7200443	493.2340239	353.3186212	410.0256387	363.1662216	473.905716	500.8508496	372.572567	403.4229568	437.8174564	401.6090439	444.2751105	487.5970561	430.8136439	524.2710456	465.981709	833.0658342	718.9796611	573.078573	653.2214755	731.3670979	907.8993714	726.9452285	783.910526	687.3454262	832.913457	823.5820151	900.5945429	703.3592815	695.9809376	738.5255124	693.0344552	771.3615908	599.0539358	508.1866801	680.8968765	525.1956624	817.1520962	236.9488967	224.6035201	59.00089434	49.32194034	262.0702444	325.1249104	209.6782108	135.798376
2.05_459.1448m/z		459.1448281	2.054966667	21.86106171	0	0	0	0	0.049701395	3.191531363	0.010112989	0	0	0	0	65.25440478	50.18228482	78.60473977	18.98750061	42.79488915	89.03706399	235.8441864	74.33373868	133.6554905	0.130139962	7.423693272	0.076410573	0	0	623.7267554	1076.138859	145.3504097	321.2265272	108.8473671	223.1953419	2.443936667	40.65037774	49.04059962	0	7.165200458	0	12.61188618	0	0	0	0	0.034097841	1.336115505	0.003686067
1.99_765.3301m/z		765.3301317	1.992	0	0	0	0	80.98974066	74.13673803	16.47236525	55.69015567	101.5334418	80.44619445	243.7240071	146.2544852	0	0	0	0	0	0	0	0	0	44.63015006	16.39323249	0	0	5.91010958	0	0	0	0	0	0	42.4405024	53.44769174	0	14.10766301	62.40883196	65.61592597	0	0	0	0	58.44431521	50.86180541	6.896057129	20.29841532
2.15_487.0834m/z		487.083428	2.146333333	148.2520974	837.8322562	325.0363349	1127.789178	1.100587015	0	0	0	0.633325441	0	0	0	239.6114032	237.9057955	117.7946043	13.47309735	280.7085335	111.8320095	96.75499638	369.2736212	285.9223273	91.87380605	30.3183405	0	6.612106708	0	25.4330011	123.834075	263.8103037	81.63834978	25.11540653	265.7602611	9.29727573	2.49562427	6.670575222	6.927385603	0	0	85.5282604	381.5228976	54.27801793	135.6616399	0.794212377	0	0	0
2.40_526.0792m/z		526.0791731	2.3973	288.3945369	132.0290057	282.8537211	108.6098457	1.144628721	0	0	2.222628145	0	0	0	0	21.41163888	216.1519039	8.619203557	55.4297748	11.6236603	27.62515452	0	20.48382307	54.02247438	38.33430419	59.44018708	83.46344689	59.176874	79.01278716	5.160408174	98.15696137	39.70814779	93.59202296	86.28091553	34.87642971	54.62815064	62.60794802	184.402868	70.09526335	60.0279758	57.80650599	166.3779703	60.12192592	47.23391724	13.06466675	0.825994024	0	0	0.81012216
1.96_382.1073m/z		382.1072885	1.96315	178.2482267	328.8828529	347.3556089	440.2533073	278.4535871	429.0593516	224.3838219	342.7350223	577.1427945	313.2428719	464.9655618	445.6604087	118.2232671	118.5077799	141.2456793	118.6815316	371.9258652	296.809731	178.8044611	170.9839245	292.035718	460.9989519	411.5941205	380.268375	282.8719836	232.7243907	122.3111239	96.51004148	83.71259084	54.39888472	33.55668188	68.55957244	175.7465007	128.6203965	106.1385349	121.635228	142.3572795	196.9689016	102.8333563	149.7630798	58.00512725	52.95802337	200.9393916	294.3578829	93.93694419	124.9229373
0.83_795.2071m/z		795.207132	0.8299	122.4330124	49.67100337	0	279.1763411	6.694281047	0	0	0	0	0	0	0	104.3055885	100.6291397	67.19230709	51.6797364	114.2310483	73.28691274	483.8154437	324.519812	238.4186754	30.74307016	26.33864326	16.24062778	20.30368088	72.63938311	164.2929914	507.2781585	446.9548055	259.8728308	314.0623399	334.9269022	36.08232561	34.74324065	73.99588084	57.9185823	42.62816257	8.166348201	70.63294718	22.61863875	0	33.58209229	4.830768297	0	0	0
1.80_645.2381m/z		645.2381193	1.804	117.4716099	122.5534539	0	0	2063.617478	2533.190064	2024.365375	1742.491004	2636.080902	2750.14326	1915.346849	1793.539236	89.10031235	110.716656	155.2531691	22.28534261	4.513252078	3.945168512	22.58620193	8.219830824	0	17.31706529	63.57398856	102.017455	24.64629987	58.75353292	6.450175032	0	0	0	0	5.911374767	21.82153865	61.13687062	28.87549147	60.40972539	38.46614636	68.20193758	67.77065973	55.80705265	0	0	1489.160347	1737.905167	847.4884493	635.117745
0.56_313.8877n	313.8877334	410.8573534	0.560166667	5287.114566	4630.982625	4130.726011	2826.834195	2454.018125	2560.464536	3286.367171	2787.425427	3130.154562	3167.259495	3703.332428	3521.034801	6044.811452	5219.475647	5659.716668	6633.412832	5486.810094	5714.360873	7647.642097	7018.106628	5420.120377	2639.265393	1635.289016	2908.354021	2476.100043	3124.620616	5914.968316	7205.880004	7532.709982	7339.599168	7590.654316	7119.104395	2581.984018	2138.798305	2556.853037	1566.344537	2057.608961	676.3169379	3050.194361	2108.806264	689.7924828	340.0395838	1770.883665	1756.616928	1375.817948	1015.984213
1.15_297.1106m/z		297.11056	1.148183333	343.452489	375.9580688	236.0883875	361.9614917	66.91703283	64.66005739	63.75702096	4.833024747	106.9172584	85.45132172	91.07495019	83.62477467	271.4668064	183.333783	355.5043021	306.4313931	201.4332943	165.2527384	174.4139006	185.8566465	276.8214635	38.8409542	56.09821976	45.66979915	32.60155066	47.89595771	186.8553752	211.7445301	171.4846803	195.4536769	195.5368247	172.8454198	46.7936682	37.36811804	26.27486372	38.11736623	50.98909896	33.66419216	198.1415065	171.1996772	39.42454535	43.54030922	48.28908115	44.36029079	26.69149526	1.761581421
0.59_556.8370m/z		556.8370301	0.589016667	67.17373703	86.22766395	67.87182996	0	22.57042984	44.62951279	54.03223012	42.1035328	41.25787428	51.49133855	91.15463513	22.94751949	86.41238977	78.54833796	90.24898563	71.93764008	0	39.27790689	12.72982032	14.03442095	16.38935991	0	0	0	0	0	33.72996797	22.91397498	44.31155825	44.45050561	54.8258365	33.55522615	0	0	0	0	0	0	38.75326538	39.26541138	11.33395872	0	16.28741252	30.61825562	22.62026978	15.34624899
2.09_379.1214m/z		379.1213818	2.093433333	69.57972942	61.39904398	29.00126615	94.70205887	406.4830547	499.8352614	712.5369667	1031.469305	103.3417036	206.5153445	274.2787656	126.0627392	47.95792973	35.63957169	33.507934	2.75133446	80.67047229	54.72955857	51.74658652	67.56318266	50.74938279	512.9202644	392.6636325	380.0553612	57.30921238	41.92781555	87.18849646	140.9956074	28.45441437	45.8942373	34.24080075	54.18354203	1026.175997	2036.324507	1933.77296	1349.83601	2150.065684	995.623406	40.14130877	27.95922572	4.842939311	11.39170056	293.3288041	342.9139786	298.2993368	375.958589
2.39_796.2897m/z		796.2897326	2.392483333	2.1669059	0	0	0	64.22663101	106.4678001	4.463145703	21.57657298	30.20854867	15.34347365	40.00376164	19.29963349	0	0	0	0	0	6.654889739	0	0	0	469.4070603	87.47964594	26.40986612	0	62.32918958	0	0	0	0	0	0	211.3384119	144.3850532	85.74665503	85.14991001	119.94211	107.5331633	1.250111771	0	0	0	46.34761683	73.04265979	1.868469238	7.8644104
[truncated: 2,715 more rows]
[truncated: 30 more columns]
